# Supplementary material for: Chromatin and Single-Cell RNA-Seq Profiling Reveal Dynamic Signaling and Metabolic Transitions during Human Spermatogonial Stem Cell Development
Source: Cell Stem Cell. 2017 Oct 5;21(4):533–546.e6. doi: 10.1016/j.stem.2017.09.003 (PMC5832720; doi:10.1016/j.stem.2017.09.003)
Supplement: Table S1. Genomic Summary of Bulk and Single-Cell Sequencing, Related to Figure 1 and STAR Methods [file mmc2.xlsx]

## Sheet: MappingSingleCells
SingleCellName	Total	Aligned	Uniq	Aligned/Total	Uniq/Aligned	Batch
SSEA4+_SingleCells_SSCs_1	3962019	2360651	2116074	0.59582	0.896394	A
SSEA4+_SingleCells_SSCs_2	3580688	2990267	2669417	0.83511	0.892702	A
SSEA4+_SingleCells_SSCs_3	3343565	3096497	2805719	0.926106	0.906095	A
SSEA4+_SingleCells_SSCs_4	3784154	3441854	3053113	0.909544	0.887055	A
SSEA4+_SingleCells_SSCs_5	3130694	2680279	2421194	0.856129	0.903337	A
SSEA4+_SingleCells_SSCs_6	3133900	2759165	2453501	0.880425	0.889219	A
SSEA4+_SingleCells_SSCs_7	2950187	2727270	2447996	0.92444	0.897599	A
SSEA4+_SingleCells_SSCs_8	4425004	3107803	2752612	0.702328	0.88571	A
SSEA4+_SingleCells_SSCs_9	3889714	3567564	3220406	0.917179	0.90269	A
SSEA4+_SingleCells_SSCs_10	4000007	3222053	2874536	0.805512	0.892144	A
SSEA4+_SingleCells_SSCs_11	4192991	3587777	3179328	0.855661	0.886155	A
SSEA4+_SingleCells_SSCs_12	4330775	3876012	3505821	0.894993	0.904492	A
SSEA4+_SingleCells_SSCs_13	3415871	3014258	2683447	0.882427	0.890251	A
SSEA4+_SingleCells_SSCs_14	2631499	1897271	1692859	0.720985	0.89226	A
SSEA4+_SingleCells_SSCs_15	2558473	2141281	1941633	0.836937	0.906762	A
SSEA4+_SingleCells_SSCs_16	3362947	2949347	2636661	0.877013	0.893981	A
SSEA4+_SingleCells_SSCs_17	3845704	3493041	3160690	0.908297	0.904853	A
SSEA4+_SingleCells_SSCs_18	4334823	3826547	3456316	0.882746	0.903247	A
SSEA4+_SingleCells_SSCs_19	3728831	3451205	3103540	0.925546	0.899263	A
SSEA4+_SingleCells_SSCs_20	4503238	3118988	2799021	0.69261	0.897413	A
SSEA4+_SingleCells_SSCs_21	3371755	3138959	2700549	0.930957	0.860333	A
SSEA4+_SingleCells_SSCs_22	3597164	3282333	2978607	0.912478	0.907466	A
SSEA4+_SingleCells_SSCs_23	3673841	3324494	2975708	0.90491	0.895086	A
SSEA4+_SingleCells_SSCs_24	3508926	3174663	2869270	0.904739	0.903803	A
SSEA4+_SingleCells_SSCs_25	3439021	3144844	2814873	0.914459	0.895076	A
SSEA4+_SingleCells_SSCs_26	5023765	4556785	4129647	0.907046	0.906263	A
SSEA4+_SingleCells_SSCs_27	5430296	4344132	3922695	0.799981	0.902987	A
SSEA4+_SingleCells_SSCs_28	4152583	3564330	3221898	0.85834	0.903928	A
SSEA4+_SingleCells_SSCs_29	4441851	3437558	3084804	0.773902	0.897382	A
SSEA4+_SingleCells_SSCs_30	3245238	2203563	1963085	0.679014	0.890869	A
SSEA4+_SingleCells_SSCs_31	3922661	3623867	3204039	0.923829	0.884149	A
SSEA4+_SingleCells_SSCs_32	3736263	3057445	2725727	0.818316	0.891505	A
SSEA4+_SingleCells_SSCs_33	4277021	3580846	3162379	0.837229	0.883137	A
SSEA4+_SingleCells_SSCs_34	4173411	3508171	3131692	0.8406	0.892685	A
SSEA4+_SingleCells_SSCs_35	5827628	5363552	4799370	0.920366	0.894812	A
SSEA4+_SingleCells_SSCs_36	5888120	5317167	4811363	0.903033	0.904873	A
SSEA4+_SingleCells_SSCs_37	5138258	4357813	3910992	0.848111	0.897467	A
SSEA4+_SingleCells_SSCs_38	4671995	4000663	3605110	0.856307	0.901128	A
SSEA4+_SingleCells_SSCs_39	6341342	5355383	4851745	0.844519	0.905957	A
SSEA4+_SingleCells_SSCs_40	4478743	3288792	2968535	0.734311	0.902622	A
SSEA4+_SingleCells_SSCs_41	4328643	3365182	2998441	0.777422	0.891019	A
SSEA4+_SingleCells_SSCs_42	4015112	2991862	2632806	0.74515	0.879989	A
SSEA4+_SingleCells_SSCs_43	4734052	4318852	3837056	0.912295	0.888444	A
SSEA4+_SingleCells_SSCs_44	3241523	2717712	2424061	0.838406	0.891949	A
SSEA4+_SingleCells_SSCs_45	4728538	4395034	3858282	0.92947	0.877873	A
SSEA4+_SingleCells_SSCs_46	5424855	5111638	4575229	0.942263	0.895061	A
SSEA4+_SingleCells_SSCs_47	7814847	6732677	6023317	0.861524	0.894639	A
SSEA4+_SingleCells_SSCs_48	5610065	4897211	4371682	0.872933	0.892688	A
SSEA4+_SingleCells_SSCs_49	3367708	2985663	2659895	0.886556	0.890889	A
SSEA4+_SingleCells_SSCs_50	4660568	2245595	1974364	0.481829	0.879216	A
SSEA4+_SingleCells_SSCs_51	5048413	4207121	3721673	0.833355	0.884613	A
SSEA4+_SingleCells_SSCs_52	3478636	2831196	2493813	0.813881	0.880834	A
SSEA4+_SingleCells_SSCs_53	3018793	2541483	2273847	0.841887	0.894693	A
SSEA4+_SingleCells_SSCs_54	2963973	2558883	2264670	0.863329	0.885023	A
SSEA4+_SingleCells_SSCs_55	4123690	2876605	2546745	0.69758	0.88533	A
SSEA4+_SingleCells_SSCs_56	4963605	4434612	3894776	0.893426	0.878268	A
SSEA4+_SingleCells_SSCs_57	9226471	7252505	5351437	0.786054	0.737874	B
SSEA4+_SingleCells_SSCs_58	5084576	2222776	1635293	0.437161	0.735699	B
SSEA4+_SingleCells_SSCs_59	2957945	1185500	1007662	0.400785	0.849989	B
SSEA4+_SingleCells_SSCs_60	7491122	6513334	5720717	0.869474	0.878309	B
SSEA4+_SingleCells_SSCs_61	6209883	4894180	4285495	0.788128	0.875631	B
SSEA4+_SingleCells_SSCs_62	4860311	2276173	2066256	0.468318	0.907776	B
SSEA4+_SingleCells_SSCs_63	3687357	1685198	1384222	0.457021	0.8214	B
SSEA4+_SingleCells_SSCs_64	4393437	2654456	2236652	0.604187	0.842603	B
SSEA4+_SingleCells_SSCs_65	8776881	7899828	7116035	0.900072	0.900784	B
SSEA4+_SingleCells_SSCs_66	4395461	2322808	1881789	0.528456	0.810135	B
SSEA4+_SingleCells_SSCs_67	5294812	1370016	1144810	0.258747	0.835618	B
SSEA4+_SingleCells_SSCs_68	3891723	2042231	1690872	0.524763	0.827953	B
SSEA4+_SingleCells_SSCs_69	6153106	3205019	2928110	0.520878	0.913601	B
SSEA4+_SingleCells_SSCs_70	4588445	1498647	1250790	0.326613	0.834613	B
SSEA4+_SingleCells_SSCs_71	4131102	1149410	1017831	0.278233	0.885525	B
SSEA4+_SingleCells_SSCs_72	8560271	6931283	6306759	0.809704	0.909898	B
SSEA4+_SingleCells_SSCs_73	7280357	4097384	3757628	0.5628	0.91708	B
SSEA4+_SingleCells_SSCs_74	3587643	660438	536939	0.184087	0.813004	B
SSEA4+_SingleCells_SSCs_75	4831274	2388484	2065567	0.49438	0.864803	B
SSEA4+_SingleCells_SSCs_76	3040314	727803	624895	0.239384	0.858605	B
SSEA4+_SingleCells_SSCs_77	3642054	1378698	1128809	0.37855	0.81875	B
SSEA4+_SingleCells_SSCs_78	11256613	10047812	9089873	0.892614	0.904662	B
SSEA4+_SingleCells_SSCs_79	5475445	2010719	1760827	0.367225	0.87572	B
SSEA4+_SingleCells_SSCs_80	6411440	2769050	1988110	0.431892	0.717975	B
SSEA4+_SingleCells_SSCs_81	4449947	929603	700631	0.208902	0.753688	B
SSEA4+_SingleCells_SSCs_82	3702206	1455195	1254930	0.393062	0.862379	B
SSEA4+_SingleCells_SSCs_83	6362753	4010373	3460785	0.630289	0.862958	B
SSEA4+_SingleCells_SSCs_84	3784665	344256	262105	0.0909608	0.761367	B
SSEA4+_SingleCells_SSCs_85	8856323	6446756	6007031	0.727927	0.931791	B
SSEA4+_SingleCells_SSCs_86	3559814	677988	526750	0.190456	0.776931	B
SSEA4+_SingleCells_SSCs_87	14655329	13797832	12273420	0.941489	0.889518	B
SSEA4+_SingleCells_SSCs_88	7451393	4514803	3590063	0.605901	0.795176	B
SSEA4+_SingleCells_SSCs_89	8040584	6192670	4927282	0.770177	0.795664	B
SSEA4+_SingleCells_SSCs_90	5485799	2971863	2592905	0.541737	0.872485	B
SSEA4+_SingleCells_SSCs_91	1132945	476418	407451	0.420513	0.855238	B
SSEA4+_SingleCells_SSCs_92	1389113	491479	387381	0.353808	0.788194	B
SSEA4+_SingleCells_SSCs_93	12089284	11109612	9899772	0.918964	0.8911	B
SSEA4+_SingleCells_SSCs_94	11536870	11036299	9938006	0.956611	0.900484	B
SSEA4+_SingleCells_SSCs_95	9616387	7575269	5573662	0.787746	0.735771	B
SSEA4+_SingleCells_SSCs_96	6109864	3414914	3047608	0.558918	0.892441	B
SSEA4+_SingleCells_SSCs_97	11813949	9440931	8347554	0.799134	0.884188	B
SSEA4+_SingleCells_SSCs_98	7524003	6691770	5783795	0.88939	0.864315	B
SSEA4+_SingleCells_SSCs_99	2836634	399311	318424	0.140769	0.797434	B
SSEA4+_SingleCells_SSCs_100	3257487	867494	725534	0.266308	0.836356	B
SSEA4+_SingleCells_SSCs_101	3636583	1103092	959693	0.303332	0.870003	B
KIT+_SingleCells_Spermatogonia_1	7804568	4750405	4195078	0.60867	0.883099	C
KIT+_SingleCells_Spermatogonia_2	6831995	3281709	2904873	0.480344	0.885171	C
KIT+_SingleCells_Spermatogonia_3	4945405	3665555	3304902	0.741204	0.90161	C
KIT+_SingleCells_Spermatogonia_4	7248743	5834916	5191328	0.804956	0.889701	C
KIT+_SingleCells_Spermatogonia_5	8778063	7049383	6304842	0.803068	0.894382	C
KIT+_SingleCells_Spermatogonia_6	5753567	4411453	3940340	0.766734	0.893207	C
KIT+_SingleCells_Spermatogonia_7	7022850	5476484	4835032	0.779809	0.882872	C
KIT+_SingleCells_Spermatogonia_8	13483198	11069507	9818655	0.820985	0.887	C
KIT+_SingleCells_Spermatogonia_9	9571222	6427047	5754102	0.671497	0.895295	C
KIT+_SingleCells_Spermatogonia_10	8099638	7049773	6513621	0.870381	0.923948	C
KIT+_SingleCells_Spermatogonia_11	7201681	4976534	4519784	0.691024	0.908219	C
KIT+_SingleCells_Spermatogonia_12	8249413	5364203	4852363	0.650253	0.904582	C
KIT+_SingleCells_Spermatogonia_13	7175489	3224998	2916777	0.449446	0.904428	C
KIT+_SingleCells_Spermatogonia_14	7662421	5918362	5378121	0.772388	0.908718	C
KIT+_SingleCells_Spermatogonia_15	9347252	6834356	6133471	0.731162	0.897447	C
KIT+_SingleCells_Spermatogonia_16	8458977	5419857	4916519	0.640723	0.907131	C
KIT+_SingleCells_Spermatogonia_17	8453479	1875860	1657128	0.221904	0.883396	C
KIT+_SingleCells_Spermatogonia_18	11047722	7200838	6377456	0.651794	0.885655	C
KIT+_SingleCells_Spermatogonia_19	8049698	7208777	6516196	0.895534	0.903925	C
KIT+_SingleCells_Spermatogonia_20	8371098	7166389	6489805	0.856087	0.905589	C
KIT+_SingleCells_Spermatogonia_21	3923680	2204815	2028737	0.561925	0.920139	C
KIT+_SingleCells_Spermatogonia_22	6787732	5864508	5383235	0.863986	0.917935	C
KIT+_SingleCells_Spermatogonia_23	9260214	5945703	5460231	0.64207	0.918349	C
KIT+_SingleCells_Spermatogonia_24	6429167	3857556	3425884	0.600009	0.888097	C
KIT+_SingleCells_Spermatogonia_25	9928876	8898891	7924231	0.896264	0.890474	C
KIT+_SingleCells_Spermatogonia_26	7286505	3752862	3190896	0.515043	0.850257	C
KIT+_SingleCells_Spermatogonia_27	6481543	5927751	5314027	0.914559	0.896466	C
KIT+_SingleCells_Spermatogonia_28	5815167	3862758	3418892	0.664256	0.885091	C
KIT+_SingleCells_Spermatogonia_29	5785909	4101821	3597731	0.708933	0.877106	C
KIT+_SingleCells_Spermatogonia_30	6825711	3960384	3487612	0.580216	0.880625	C
KIT+_SingleCells_Spermatogonia_31	7549364	1733134	1489664	0.229574	0.85952	C
KIT+_SingleCells_Spermatogonia_32	8744672	926901	779087	0.105996	0.840529	C
KIT+_SingleCells_Spermatogonia_33	6531239	5972941	5186858	0.914519	0.868393	D
KIT+_SingleCells_Spermatogonia_34	7511696	6644944	5667804	0.884613	0.85295	D
KIT+_SingleCells_Spermatogonia_35	4852327	4446180	3697734	0.916299	0.831665	D
KIT+_SingleCells_Spermatogonia_36	9157951	8633402	7534696	0.942722	0.872738	D
KIT+_SingleCells_Spermatogonia_37	4549803	2100035	1605601	0.461566	0.764559	D
KIT+_SingleCells_Spermatogonia_38	10164176	9560068	8502303	0.940565	0.889356	D
KIT+_SingleCells_Spermatogonia_39	8102920	7711055	6625837	0.951639	0.859265	D
KIT+_SingleCells_Spermatogonia_40	5382389	4832405	4020365	0.897818	0.831959	D
KIT+_SingleCells_Spermatogonia_41	7848183	7588850	6671171	0.966956	0.879075	D
KIT+_SingleCells_Spermatogonia_42	7926482	7666413	6917659	0.96719	0.902333	D
KIT+_SingleCells_Spermatogonia_43	3900108	2528002	2222758	0.648188	0.879255	D
KIT+_SingleCells_Spermatogonia_44	7385410	6135908	5482317	0.830815	0.893481	D
KIT+_SingleCells_Spermatogonia_45	7442952	7236327	6361335	0.972239	0.879083	D
KIT+_SingleCells_Spermatogonia_46	8215493	7795007	6745188	0.948818	0.865322	D
KIT+_SingleCells_Spermatogonia_47	6923003	6346225	5457068	0.916687	0.859892	D
KIT+_SingleCells_Spermatogonia_48	1751811	838542	705186	0.478672	0.840967	D
KIT+_SingleCells_Spermatogonia_49	6655044	6396153	5472140	0.961099	0.855536	D
KIT+_SingleCells_Spermatogonia_50	8876937	8450106	7319031	0.951917	0.866147	D
KIT+_SingleCells_Spermatogonia_51	3597675	811741	681268	0.225629	0.839268	D
KIT+_SingleCells_Spermatogonia_52	8185687	7632528	6806050	0.932424	0.891716	D
KIT+_SingleCells_Spermatogonia_53	4634327	2504801	1882243	0.540489	0.751454	D
KIT+_SingleCells_Spermatogonia_54	4706738	3857688	3247644	0.81961	0.841863	D
KIT+_SingleCells_Spermatogonia_55	5793450	5078872	4126903	0.876658	0.812563	D
KIT+_SingleCells_Spermatogonia_56	4362789	1875723	1610856	0.429937	0.858792	D
KIT+_SingleCells_Spermatogonia_57	8176752	7177137	6219515	0.877749	0.866573	D
KIT+_SingleCells_Spermatogonia_58	3711683	3503175	2991493	0.943824	0.853938	D
KIT+_SingleCells_Spermatogonia_59	8806335	8482574	7316885	0.963235	0.862578	D
KIT+_SingleCells_Spermatogonia_60	8884972	8503867	7496749	0.957107	0.881569	D
KIT+_SingleCells_Spermatogonia_61	6366913	4774617	4061300	0.749911	0.850602	D
KIT+_SingleCells_Spermatogonia_62	6559582	5091761	4615763	0.776233	0.906516	D
KIT+_SingleCells_Spermatogonia_63	5979277	5148043	4286397	0.860981	0.832626	D
KIT+_SingleCells_Spermatogonia_64	2698976	1113809	922542	0.412678	0.828277	D
KIT+_SingleCells_Spermatogonia_65	2626540	1276324	1118915	0.485934	0.87667	D
KIT+_SingleCells_Spermatogonia_66	8234366	8029622	7116073	0.975135	0.886228	D
KIT+_SingleCells_Spermatogonia_67	9828360	9026913	7720675	0.918456	0.855295	D
KIT+_SingleCells_Spermatogonia_68	4786471	4130822	3366583	0.86302	0.814991	D
KIT+_SingleCells_Spermatogonia_69	4700627	4100657	3442644	0.872364	0.839535	D
KIT+_SingleCells_Spermatogonia_70	6808520	6539810	5749805	0.960533	0.879201	D
KIT+_SingleCells_Spermatogonia_71	6086289	5497520	4750072	0.903263	0.864039	D
KIT+_SingleCells_Spermatogonia_72	2159572	879576	700948	0.407292	0.796916	D
KIT+_SingleCells_Spermatogonia_73	1641834	511035	386145	0.311259	0.755614	D
KIT+_SingleCells_Spermatogonia_74	6113471	2842889	2332994	0.46502	0.820642	D

## Sheet: MakerExpressionInSingleCells
SingleCellName	#of_gene_expressed(>0.5)	#of_gene_expressed(>0)	DAZL	DDX4	GFRA1	SALL4	SYCP3	PRM2	GATA4	LHCGR
SSEA4+_SingleCells_SSCs_1	3152	5931	2.71862	15.2075	0.432633	0.0352054	0.0600979	0.772636	4.52017	0
SSEA4+_SingleCells_SSCs_2	5025	8627	0.315894	4.77806	1.47557	0.31726	7.31139	0	0	0
SSEA4+_SingleCells_SSCs_3	4542	7775	4.24426	2.36225	0.00690698	4.04678	2.07244	140.324	0	0
SSEA4+_SingleCells_SSCs_4	4831	8430	0.00733672	4.09563	0.404643	23.1443	4.69804	0	0	0
SSEA4+_SingleCells_SSCs_5	3833	6824	21.0526	5.03174	3.81309	37.5347	1.67636	0	0	0
SSEA4+_SingleCells_SSCs_6	4802	8520	3.35345	0.374972	0.0342618	11.6429	2.91273	2.20276	0	0.375594
SSEA4+_SingleCells_SSCs_7	5225	9120	0.113121	3.03858	0.249876	0.790104	0.158678	43.8602	0.289577	0
SSEA4+_SingleCells_SSCs_8	6568	10899	0.049447	9.80982	0.247924	0.446947	1.71668	2.45224	0	0
SSEA4+_SingleCells_SSCs_9	5049	9014	3.52862	21.1498	0.00898311	1.63159	5.92984	0	0	0
SSEA4+_SingleCells_SSCs_10	4972	8641	2.6614	3.88211	0.823771	1.49209	24.6393	0	0	0
SSEA4+_SingleCells_SSCs_11	5016	8700	0.930574	3.79657	0.460648	42.3218	0.508776	0	0	0
SSEA4+_SingleCells_SSCs_12	4232	7701	7.2296	5.83936	0.690694	1.54162	0.0731015	246.231	0	0
SSEA4+_SingleCells_SSCs_13	4321	7922	5.37915	0.0403539	0.181902	17.2826	32.7478	0	0	0.508764
SSEA4+_SingleCells_SSCs_14	4246	7175	0.569316	55.1037	0.00439155	0.10292	0	0	0	0.161758
SSEA4+_SingleCells_SSCs_15	5407	9153	0.656975	0.224849	0	16.4508	2.05482	7.04465	0.392849	0
SSEA4+_SingleCells_SSCs_16	4715	7893	5.49901	0.317463	0.00269834	13.5645	14.6814	0	0	0
SSEA4+_SingleCells_SSCs_17	4701	8431	0.266424	1.18082	0.0102756	0	1.74714	0	0	0
SSEA4+_SingleCells_SSCs_18	4658	8474	1.47722	4.31122	0.0563807	0	33.1218	0	0	0
SSEA4+_SingleCells_SSCs_19	5815	9967	6.88761	17.549	0.0904327	0.132461	7.86895	0.581411	0	0
SSEA4+_SingleCells_SSCs_20	4080	7874	2.24509	0.254598	0.77285	0.36346	0	251.266	0	0
SSEA4+_SingleCells_SSCs_21	7114	12242	1.26836	4.25874	0.689312	1.69363	7.78385	0	0	0
SSEA4+_SingleCells_SSCs_22	5042	8918	0.0227984	4.64327	0.00879302	62.3884	0	0	0	0
SSEA4+_SingleCells_SSCs_23	5269	9293	12.4554	11.6229	0.5972	0	0	0	0	0
SSEA4+_SingleCells_SSCs_24	5073	9062	10.5894	6.02322	0.0108622	17.268	39.7623	1129.47	0	0
SSEA4+_SingleCells_SSCs_25	4969	9151	2.19014	0.967471	0.0458367	0.153461	32.353	6.73587	0.0170741	0
SSEA4+_SingleCells_SSCs_26	4009	7396	0.378482	23.6806	0.0706333	0.165535	1.60129	0	0	0
SSEA4+_SingleCells_SSCs_27	3282	6211	5.39076	6.86697	2.49881	9.96388	100.847	0.705396	0	0
SSEA4+_SingleCells_SSCs_28	3545	6596	1.48909	1.88343	0.171074	1.86145	0	99.5123	0	0
SSEA4+_SingleCells_SSCs_29	3592	6396	0.113153	3.22398	0.00545519	0	0	0	0	0
SSEA4+_SingleCells_SSCs_30	4581	7836	0	1.85167	1.27522	0.458776	7.49597	0	0.277093	0
SSEA4+_SingleCells_SSCs_31	5045	8910	0.393509	12.1347	0.171445	2.86527	8.09579	0	0	0
SSEA4+_SingleCells_SSCs_32	3784	6746	0.0100834	3.58591	0.00388903	0.364571	0	0	0	0
SSEA4+_SingleCells_SSCs_33	4132	7423	0.00909956	0.460919	0.393072	0	0	74.0093	0	0
SSEA4+_SingleCells_SSCs_34	5016	8896	0	3.51654	0.699327	1.91947	2.89859	0	0	0
SSEA4+_SingleCells_SSCs_35	5085	9425	1.13772	0.0477058	0.127863	0.034052	0.0581291	0	0	0
SSEA4+_SingleCells_SSCs_36	3974	7309	0.765464	0.842513	0.358719	0.0371987	0.254003	0	0	0
SSEA4+_SingleCells_SSCs_37	4419	7903	0.207829	0.191198	3.13228	0.144504	45.3886	0	0	0
SSEA4+_SingleCells_SSCs_38	4261	7800	0.8498	8.36262	0.0118466	1.71209	3.3176	182.795	0	0
SSEA4+_SingleCells_SSCs_39	3973	7359	0	0.354736	0.236423	62.2444	0.114417	0	0	0
SSEA4+_SingleCells_SSCs_40	3472	6352	0	11.1727	4.02151	0.025935	5.22419	0	0	0
SSEA4+_SingleCells_SSCs_41	4050	7209	0.727315	4.12955	0.978756	0	0	0	0	0
SSEA4+_SingleCells_SSCs_42	6181	10300	0.492492	21.7667	1.18438	0.654645	3.12907	0	0	0
SSEA4+_SingleCells_SSCs_43	5232	9460	5.69346	7.51016	0.56047	0.269438	5.46189	0	0	0
SSEA4+_SingleCells_SSCs_44	4266	7580	0.0417305	12.0074	0.107299	4.02345	24.361	0	0	0
SSEA4+_SingleCells_SSCs_45	6548	11432	0.542705	7.80303	0	0.0766478	11.5142	0	0	0
SSEA4+_SingleCells_SSCs_46	5255	9637	0.811087	3.63115	0.236989	0.333243	4.55094	126.768	0	0
SSEA4+_SingleCells_SSCs_47	5251	9940	0.434597	16.703	0.0628568	39.8185	5.25798	0	0	0
SSEA4+_SingleCells_SSCs_48	4473	8179	1.80728	0.919826	1.53596	0.0361412	0	0	0	0
SSEA4+_SingleCells_SSCs_49	4931	8683	0.633454	8.50374	0.456588	1.07944	8.57246	0	0	0
SSEA4+_SingleCells_SSCs_50	3789	7347	0.0830729	2.98058	0.0320401	10.1906	6.77532	0	0	0
SSEA4+_SingleCells_SSCs_51	4722	8452	0.0204939	5.60129	0.0592818	0.509418	3.12269	13.2127	0	0
SSEA4+_SingleCells_SSCs_52	3917	7152	10.2679	13.844	0.263742	0.0475463	0	0	0	0
SSEA4+_SingleCells_SSCs_53	4191	7492	0.296633	30.1178	0.159353	0.0478793	3.84146	0	0	0
SSEA4+_SingleCells_SSCs_54	4254	7549	0.751098	0.357451	3.17521	0.13312	30.1099	0	0	0
SSEA4+_SingleCells_SSCs_55	4938	8992	4.65458	3.12571	0.0130561	0.382476	0	0	0.0170217	0
SSEA4+_SingleCells_SSCs_56	4988	8812	2.32581	15.0511	5.12414	0.431974	0.901278	0.526686	0	0
SSEA4+_SingleCells_SSCs_57	903	1903	0	0.6003	0	0	0	46.0345	0	0
SSEA4+_SingleCells_SSCs_58	984	1191	0	0.90619	0	0	1.06338	86.2658	0	0
SSEA4+_SingleCells_SSCs_59	1609	1683	0	0	0	0	0	115.591	0	0
SSEA4+_SingleCells_SSCs_60	2601	4220	0	0	0	0	0.0899315	466.515	0.132094	0
SSEA4+_SingleCells_SSCs_61	2260	3589	0	0	0	0	0.22609	2985.57	0	0
SSEA4+_SingleCells_SSCs_62	2269	3076	0	0.655223	0	0	0	3562.29	0	0
SSEA4+_SingleCells_SSCs_63	2719	3213	0	0	0	0	0.731981	20588.9	0	0
SSEA4+_SingleCells_SSCs_64	2539	4139	0	0.387293	0	0	0	34875.8	0	0
SSEA4+_SingleCells_SSCs_65	3306	5546	0	0	0	0	0.091259	408.417	0	0
SSEA4+_SingleCells_SSCs_66	3116	4057	0	0	0	0	0	4495.4	0	0
SSEA4+_SingleCells_SSCs_67	2017	2306	0	0.95169	0	0	0	1238.16	1.64034	0
SSEA4+_SingleCells_SSCs_68	3080	3749	0	0.630356	0	0	1.4794	2720.34	0	0
SSEA4+_SingleCells_SSCs_69	1080	2735	0	1.13668	0	0	0.95275	275533	0	0
SSEA4+_SingleCells_SSCs_70	1592	2042	0	6.49387	0	0	0	6884.06	0	0
SSEA4+_SingleCells_SSCs_71	1612	1665	0	0	0	0	0	2069.77	0	0
SSEA4+_SingleCells_SSCs_72	1879	3190	0	0.124822	0	0	0	45.5499	0	0
SSEA4+_SingleCells_SSCs_73	1395	2462	0.336858	0	0	0	1.12455	2694.6	866.075	0
SSEA4+_SingleCells_SSCs_74	1752	1776	0	0	0	0	9.5387	3761.63	0	0
SSEA4+_SingleCells_SSCs_75	2124	3004	0	0.404892	0	0	5.22637	1873.67	0.348938	0
SSEA4+_SingleCells_SSCs_76	1295	1340	0	0	0	0	9.64374	31137.2	0	0
SSEA4+_SingleCells_SSCs_77	1673	2085	0	0.672242	0	0	4.7331	423.077	0.579342	0
SSEA4+_SingleCells_SSCs_78	2588	4033	0	0	0	0	0.428874	13.5303	0	0
SSEA4+_SingleCells_SSCs_79	1666	2251	0	0.551354	0	0	7.11691	624.009	0	0
SSEA4+_SingleCells_SSCs_80	1108	1577	0	0	0	0	5.91994	130.068	0	0
SSEA4+_SingleCells_SSCs_81	1452	1848	0	4.84485	0	0	32380.3	546.62	0	0
SSEA4+_SingleCells_SSCs_82	1424	2010	0	0	0	0	4.57655	2666.66	0	0
SSEA4+_SingleCells_SSCs_83	1983	2846	0	0	0	0	0.705739	257.637	6.73796	0
SSEA4+_SingleCells_SSCs_84	1058	1061	0	0	0	0	30.3496	210577	0	0
SSEA4+_SingleCells_SSCs_85	2956	4079	0	8.83707	0	0	0.69133	825.676	0.507722	0
SSEA4+_SingleCells_SSCs_86	1902	1925	0	6.0119	0	0	0	19458.5	0	0
SSEA4+_SingleCells_SSCs_87	3697	5329	2.52916	107.019	0	6.41736	0.0760647	32.2247	0	0
SSEA4+_SingleCells_SSCs_88	2473	3633	0	0.564937	0	0	0	44.8165	0	0
SSEA4+_SingleCells_SSCs_89	1163	2725	0	66.4658	0	0	0.388034	10568.2	0	0
SSEA4+_SingleCells_SSCs_90	2194	3190	0	6.58023	0	0	0	39243.6	0	0
SSEA4+_SingleCells_SSCs_91	2171	2285	0	0	0	0	0	67526.1	0	0
SSEA4+_SingleCells_SSCs_92	2111	2158	0	3.72606	0	0	0	28672.1	0	0
SSEA4+_SingleCells_SSCs_93	2529	4003	0	19.6524	0	0	33.2493	11380.5	0	0
SSEA4+_SingleCells_SSCs_94	5126	7255	40.2012	957.562	0	0	327.118	239.188	0	0.199095
SSEA4+_SingleCells_SSCs_95	1705	3032	0	0.864125	0	0	0.676011	6693.64	0	0
SSEA4+_SingleCells_SSCs_96	1394	2406	0	0	0	0	0.379416	2800.97	0	0
SSEA4+_SingleCells_SSCs_97	1433	2662	0	73.1683	0	0	0	9.61533	0	0.964697
SSEA4+_SingleCells_SSCs_98	3698	4997	24.3944	0	0.166833	0	634.403	6166.98	0	0
SSEA4+_SingleCells_SSCs_99	1290	1291	3.5407	3.35761	0	0	0	107680	0	0
SSEA4+_SingleCells_SSCs_100	1607	1770	45.0648	0	0	0	2.38796	188.341	0	0
SSEA4+_SingleCells_SSCs_101	1707	2240	0	5.23011	0	0	4.60299	14411	0	0
Kit+_SingleCells_Spermatogonias_1	1230	3889	0	0.00678238	0.00247887	0	0	1.27497	0.00646361	0
Kit+_SingleCells_Spermatogonias_2	3283	5871	0.135178	9.71516	0	0	5.65362	7.76243	0	0.004813
Kit+_SingleCells_Spermatogonias_3	1496	3729	0	0	0	0	0.0816802	1.0501	0	0.00716214
Kit+_SingleCells_Spermatogonias_4	3362	6733	0	3.02	0	0	73.3222	0.847327	0	0
Kit+_SingleCells_Spermatogonias_5	3581	7264	11.9397	2.43576	0	0	44.119	0.321546	0	0.00877231
Kit+_SingleCells_Spermatogonias_6	3999	6999	8.28455	11.5789	0	0	80.1948	133.303	0	0.00439219
Kit+_SingleCells_Spermatogonias_7	3666	6935	1.13536	0.260658	0	0	133.697	264.339	0	0
Kit+_SingleCells_Spermatogonias_8	4014	8002	2.14149	0.222836	0	0.103734	156.557	60.5577	0	0
Kit+_SingleCells_Spermatogonias_9	1661	5573	0.00346933	0.00732215	0	0	0.0535319	0.688222	0	0.00234698
Kit+_SingleCells_Spermatogonias_10	1836	5700	0.0199997	0.0158288	0	0	0.0771491	0.495926	0	0
Kit+_SingleCells_Spermatogonias_11	1476	4462	0.00714224	0.00753698	0	0	0.165307	0	0	0.00966334
Kit+_SingleCells_Spermatogonias_12	1377	4730	47.7898	0.0372323	0	0	14.1546	1.74976	0	0
Kit+_SingleCells_Spermatogonias_13	1296	5078	0.00889367	0	0	0	0.13723	3.52853	0	0
Kit+_SingleCells_Spermatogonias_14	2890	5723	0.0422536	0.00557361	0	0	0.122245	1.04775	2.28932	0
Kit+_SingleCells_Spermatogonias_15	2265	6642	0.00532559	0.269757	0	0	0.0821741	5042.98	0	0
Kit+_SingleCells_Spermatogonias_16	985	3760	0	0	0	0	0.116666	2.99978	0.00760386	0
Kit+_SingleCells_Spermatogonias_17	1063	3982	0.0208127	0	0	0	309.579	4.12867	0	0.0140796
Kit+_SingleCells_Spermatogonias_18	2971	6079	26.171	1.42905	0	0	42.8266	11.7957	0	0.00778561
Kit+_SingleCells_Spermatogonias_19	2972	5627	0.312944	0.44032	0	0	103.281	0	0	0.0156818
Kit+_SingleCells_Spermatogonias_20	3224	6025	3.87869	0.0703677	0	0	4.97306	0	0	0
Kit+_SingleCells_Spermatogonias_21	1118	3269	48.3475	0.0191587	0	0	0.140068	0	0	0
Kit+_SingleCells_Spermatogonias_22	2522	6296	0.0537441	0.00945241	0	0	5.39027	0.888448	0	43.2714
Kit+_SingleCells_Spermatogonias_23	1464	3969	0.0193525	0	0	0	44.269	0	0	0
Kit+_SingleCells_Spermatogonias_24	1410	4742	0	0	0	0	0.187711	0	0	0
Kit+_SingleCells_Spermatogonias_25	3696	7016	4.29467	8.91229	0	0	59.9206	7.50835	0	0
Kit+_SingleCells_Spermatogonias_26	1424	5042	0	0.0160243	0	0	0.175729	0	0.00763558	0.76017
Kit+_SingleCells_Spermatogonias_27	1749	6540	0.0435378	0	0	0	0	15.1143	0	0.00736325
Kit+_SingleCells_Spermatogonias_28	1471	4255	0.00457204	0	0	0	0.0705467	0	0	0.0154648
Kit+_SingleCells_Spermatogonias_29	3844	7272	0.536163	1.18245	0.23932	0	0.0464775	0	0	0
Kit+_SingleCells_Spermatogonias_30	1190	5206	0	0.0127154	0	0	0	0	0	0.0733621
Kit+_SingleCells_Spermatogonias_31	965	4145	0.0189255	0.00998575	0	0	0.0730053	0.938577	0	0
Kit+_SingleCells_Spermatogonias_32	1093	4075	0	0	0	0	0	17.66	0	0.0401495
Kit+_SingleCells_Spermatogonias_33	2899	4198	216.91	1403.25	0	0	157.652	0	0	0
Kit+_SingleCells_Spermatogonias_34	2177	3322	22.2046	362.973	0	0	26.7001	1.22374	0	0
Kit+_SingleCells_Spermatogonias_35	4400	7065	0	3.51867	0	0.62206	0	2198.2	5.68576	0
Kit+_SingleCells_Spermatogonias_36	2789	4617	0	0	0	0	2.29061	10.3236	0	0
Kit+_SingleCells_Spermatogonias_37	2494	2816	1.16408	0	0	0	2.59073	5.83809	0	0
Kit+_SingleCells_Spermatogonias_38	2735	6517	0	0	0	0.0586183	0.291816	0.328797	0	0.0824697
Kit+_SingleCells_Spermatogonias_39	4500	6506	5.8584	96.7575	0	0	389.109	1.22421	0	0
Kit+_SingleCells_Spermatogonias_40	2813	4820	68.6046	0.251671	0	0	97.4576	0	0	0
Kit+_SingleCells_Spermatogonias_41	3601	6233	1.53705	82.3525	0	0	53.6637	483.714	0.157017	0
Kit+_SingleCells_Spermatogonias_42	4782	6371	0	8.66415	0	0	162.673	6.83909	0	0
Kit+_SingleCells_Spermatogonias_43	3263	3281	0	5.02636	0	0	2.94912	39.8742	0	0
Kit+_SingleCells_Spermatogonias_44	2096	3420	0	0.313791	1.09983	0	0	2.4893	0	0
Kit+_SingleCells_Spermatogonias_45	5852	7315	164.023	101.137	0	0	297.333	0	0	0
Kit+_SingleCells_Spermatogonias_46	3340	5969	0	2.74122	0	0	269.183	460.381	0	0
Kit+_SingleCells_Spermatogonias_47	4184	5848	1.9763	6.1429	0	0	262.314	44.0513	0	0
Kit+_SingleCells_Spermatogonias_48	2880	2920	0	0	0	0	0	26645.3	0	0
Kit+_SingleCells_Spermatogonias_49	4147	10245	3.71068	483.452	0	0	864.97	3075.46	0.131848	0.101473
Kit+_SingleCells_Spermatogonias_50	4159	6010	0.619935	71.7211	0	0	436.599	2.07273	0	0
Kit+_SingleCells_Spermatogonias_51	1924	2015	0	4.48557	0	0	3.50909	39.5379	0	0
Kit+_SingleCells_Spermatogonias_52	2474	4956	0.116838	0.110796	0	0	0.520061	1048.29	0	0
Kit+_SingleCells_Spermatogonias_53	1675	3308	0.349907	0.331813	0	0	0.778738	0	0	0
Kit+_SingleCells_Spermatogonias_54	3045	4385	125.033	0.802213	0	0	9.60192	1.69706	0	0
Kit+_SingleCells_Spermatogonias_55	2745	4428	0	1.35886	0	0.854154	1.06305	9682.7	0	0
Kit+_SingleCells_Spermatogonias_56	2018	3165	0	2.56033	0	0	0.600889	232.901	0	0
Kit+_SingleCells_Spermatogonias_57	4746	8022	0	1.82256	0	0	0.855479	4507.15	0	0
Kit+_SingleCells_Spermatogonias_58	4394	5425	8.01203	4.95503	0	0	80.4344	55.9052	0	0
Kit+_SingleCells_Spermatogonias_59	4682	6778	17.2701	428.594	0	0	183.637	392.325	0	0
Kit+_SingleCells_Spermatogonias_60	4579	7049	0.326276	596.917	0	0	210.582	2052.37	0	0
Kit+_SingleCells_Spermatogonias_61	2036	3987	1.54812	1.71275	0	0	0.28712	6.47012	0	0
Kit+_SingleCells_Spermatogonias_62	1866	3337	0	1.1133	0	0	0.522564	2569.47	0	0
Kit+_SingleCells_Spermatogonias_63	4244	7138	1.67249	22.2041	0.154415	0	0.465279	5238.23	0	0
Kit+_SingleCells_Spermatogonias_64	2285	2449	0	5.42722	0	0	0	7.1757	0	0
Kit+_SingleCells_Spermatogonias_65	2779	2808	4.41285	4.18466	0	0	2.45527	697.136	0	0
Kit+_SingleCells_Spermatogonias_66	3947	10651	0	8.07991	0	0.17717	0.551247	896.379	0	0
Kit+_SingleCells_Spermatogonias_67	2954	4209	24.5423	0	0	0	65.5314	0	0	0
Kit+_SingleCells_Spermatogonias_68	6356	8975	1.03917	210.389	0	0.929134	0	9248.02	1.27387	0.326798
Kit+_SingleCells_Spermatogonias_69	3116	4908	483.27	0.46971	0	0	568.64	1.65609	0	0
Kit+_SingleCells_Spermatogonias_70	5058	6310	10.8435	13.5502	0.0374258	0	156.074	0	0	0
Kit+_SingleCells_Spermatogonias_71	3437	4144	0	4.34937	0	0	2.04152	4191.04	0	0
Kit+_SingleCells_Spermatogonias_72	1872	2279	0	2.31518	0	0	0	3975.3	0	0
Kit+_SingleCells_Spermatogonias_73	2058	2136	0	4.83072	0	0	1114.84	25.5481	0	2.13602
Kit+_SingleCells_Spermatogonias_74	1396	2094	0	0	0	0	0.785048	0	0	0

## Sheet: MappingBulkRNAseq
Sample	Total	Aligned	Uniq	Aligned/Total	Uniq/Aligned
SSEA4+_SSCs_patient1_rep1	69963074	67434688	58761643	0.963861	0.871386
SSEA4+_SSCs_patient1_rep2	59539308	57400421	49753398	0.964076	0.866778
SSEA4+_SSCs_patient2_rep1	54625094	51983170	44606055	0.951635	0.858086
SSEA4+_SSCs_patient2_rep2	54538135	51767308	44832830	0.949195	0.866045
SSEA4-/KIT+_SSCs_patient1_rep1	40491159	39151816	34738402	0.966923	0.887274
SSEA4-/KIT+_SSCs_patient1_rep2	38927570	37667841	33251622	0.967639	0.882759
SSEA4-/KIT+_SSCs_patient2_rep1	46472488	45268164	40277225	0.974085	0.889747
SSEA4-/KIT+_SSCs_patient2_rep2	53235284	52147434	47032902	0.979565	0.901922
KIT-/SSEA4+_SSCs_patient1_rep1	42986009	41277018	36397031	0.960243	0.881775
KIT-/SSEA4+_SSCs_patient1_rep2	35224305	33900080	29961388	0.962406	0.883815
KIT+_SSCs_patient3_rep1	30884835	30552952	27051073	0.989254	0.885383
KIT+_SSCs_patient3_rep2	26234918	25972989	23033110	0.990016	0.88681
SSEA4+_SSCs_patient3_rep1	23894609	22945696	19360237	0.960288	0.843742
SSEA4+_SSCs_patient3_rep2	23075282	22186187	18769578	0.96147	0.846003
KIT-/SSEA4+_SSCs_patient3_rep1	29953082	29581427	26111503	0.987592	0.882699
KIT-/SSEA4+_SSCs_patient3_rep2	25679506	25197814	22094911	0.981242	0.876858
SSEA4-/KIT+_SSCs_patient3_rep1	27961838	27647542	24818056	0.98876	0.897659
SSEA4-/KIT+_SSCs_patient3_rep2	25379246	23642247	21286474	0.931558	0.900357
