# Supplementary material for: Chromatin and Single-Cell RNA-Seq Profiling Reveal Dynamic Signaling and Metabolic Transitions during Human Spermatogonial Stem Cell Development
Source: Cell Stem Cell. 2017 Oct 5;21(4):533–546.e6. doi: 10.1016/j.stem.2017.09.003 (PMC5832720; doi:10.1016/j.stem.2017.09.003)
Supplement: Table S2. Different Clusters of ATAC-Seq Peaks, Related to Figure 2 [file mmc3.xlsx]

## Sheet: Cluster1
Chrom	Start	Stop
chr1	2604173	2604674
chr4	191041331	191041832
chr1	2605894	2606395
chr21	11143557	11144058
chr21	11130617	11131118
chr4	191042827	191043328
chr4	191043871	191044372
chr4	191043869	191044370
chr1	17019592	17020093
chrX	114984211	114984712
chr21	11136027	11136528
chrX	114987139	114987640
chr10	46970900	46971401
chrX	114990123	114990624
chrX	114975215	114975716
chrX	114993211	114993712
chrX	114993212	114993713
chr1	17033783	17034284
chr19	8869336	8869837
chr7	102251474	102251975
chrX	114972419	114972920
chrX	114996094	114996595
chr19	8868206	8868707
chr7	102152340	102152841
chr1	142791452	142791953
chrX	114966326	114966827
chr9	117089772	117090273
chr1	142788871	142789372
chr9	117090489	117090990
chr8	58122137	58122638
chr7	102257122	102257623
chr8	58121934	58122435
chr1	142788323	142788824
chr9	117086869	117087750
chr1	142787353	142787854
chr1	16958355	16958856
chr1	16934234	16935203
chr17	21318629	21319130
chr8	58124021	58124522
chr2	91808693	91809194
chr10	77158957	77159458
chr14	103987055	103987556
chr14	103987047	103987548
chr10	46975237	46975738
chr1	142786712	142787213
chr9	139736897	139737398
chr1	249239976	249240477
chr1	249239980	249240481
chr7	5465132	5465633
chr16	1822037	1822538
chr7	5463444	5463945
chr16	1823498	1823999
chr16	1822858	1823359
chr19	8881953	8882889
chr8	58124590	58125091
chr15	20561875	20562376
chr9	117086278	117086779
chr7	5466147	5466648
chr7	5463735	5464236
chr17	1956795	1957296
chr8	22547365	22547866
chr17	21219822	21220323
chr22	29705225	29705726
chr17	21219816	21220317
chr19	18547727	18548228
chr19	18547745	18548246
chr14	103984776	103985277
chr14	103984562	103985063
chr8	145017906	145018407
chr2	129075511	129076012
chr8	145017888	145018389
chrY	59012872	59013373
chr10	47004074	47004575
chr8	58125550	58126051
chr17	1958115	1958616
chr17	1958047	1958548
chr15	76630449	76630950
chr15	76634448	76635363
chr8	145016510	145017011
chr8	145016307	145016808
chr1	17044893	17045394
chr5	179248550	179249051
chr2	129074749	129075250
chr16	67430137	67430638
chr7	5634116	5634617
chr17	79825171	79825672
chr8	22551850	22552351
chr1	16915491	16915992
chr9	139735679	139736180
chr15	20453394	20454344
chr19	18529910	18530411
chr19	18529966	18530467
chr5	179245762	179246263
chr5	179245856	179246357
chr15	20562468	20562969
chr16	2198177	2198678
chr11	63534509	63535010
chrY	59024431	59024932
chr15	20450008	20450509
chr1	142659942	142660443
chr19	42787744	42788245
chr19	42787793	42788294
chr16	67428417	67428918
chr4	677706	678207
chr9	139240276	139240777
chr1	16918246	16918747
chr17	1960186	1960687
chr16	32352169	32353023
chr19	18528178	18528679
chr14	104606124	104606625
chr19	18549161	18549662
chr1	142661461	142661962
chr19	18549379	18549880
chr19	8885367	8885868
chr15	20477328	20477829
chr1	142785027	142785528
chr7	100167776	100168277
chr10	135473146	135473647
chr20	60941919	60942420
chr8	22546335	22546836
chr15	20456582	20457083
chr19	42784449	42784950
chr19	39894396	39894897
chr19	42784351	42784852
chr7	100167670	100168171
chr17	79827219	79827720
chr15	102518044	102518545
chr3	195226507	195227008
chr8	144651464	144651965
chr1	6660887	6661388
chr21	9854905	9855406
chr14	105948168	105948669
chr17	1961765	1962266
chr10	135524407	135524908
chr11	133821305	133821806
chr10	135469200	135469701
chr11	118788588	118789089
chr19	42783936	42784437
chr19	2249045	2249546
chr9	117085364	117085865
chr9	140778910	140779411
chr11	118790003	118790504
chr21	10713828	10714329
chr2	72370067	72370568
chr21	9687221	9687722
chr8	145539576	145540077
chr12	6976706	6977207
chr9	96716526	96717027
chr19	2251527	2252028
chr2	72370121	72370622
chr17	79989720	79990221
chr19	39894043	39894544
chr1	142662531	142663032
chr2	91846695	91847196
chr17	21551565	21552066
chr1	3691542	3692043
chr2	72374153	72374654
chr21	10144959	10145460
chr7	100166973	100167474
chr2	91847756	91848257
chr2	91847757	91848258
chr10	135470668	135471169
chr1	16912861	16913362
chr2	63282663	63283164
chr1	1284981	1285482
chr2	45166807	45167308
chr9	140783205	140783706
chr8	144653607	144654108
chr16	122482	122983
chr12	6976616	6977117
chr8	144360764	144361265
chr17	1955201	1955702
chr3	195225261	195225762
chr17	38501208	38501709
chr19	1449576	1450077
chr7	102246335	102246836
chr11	64511075	64511576
chr11	46403409	46403910
chr16	2141218	2141719
chr1	1284839	1285340
chr21	9688299	9688800
chr17	80189214	80189715
chr2	91845962	91846463
chr1	16928771	16929272
chr7	150945889	150946390
chr8	144650778	144651279
chr12	49212622	49213123
chr21	9881890	9882391
chr8	145538545	145539046
chr10	46962332	46962833
chr11	119187907	119188408
chr2	91844480	91844981
chr2	91844697	91845198
chr21	9856180	9856681
chr2	114353037	114353538
chr1	154300796	154301297
chr1	154300828	154301329
chr7	143083359	143083860
chr19	2253062	2253563
chr15	20479192	20479693
chr1	154298595	154299096
chr1	154298575	154299076
chr15	20487678	20488179
chr7	150945325	150945826
chr17	35291809	35292310
chr10	135472106	135472607
chr4	674435	674936
chr1	3692402	3692903
chr11	318285	318786
chr15	20485751	20486658
chr1	6309112	6309613
chr4	41054	41889
chr11	2911853	2912354
chr21	11181274	11181775
chr19	1855288	1855789
chr16	67427171	67427672
chr9	140195514	140196015
chr15	20487296	20487797
chr11	133818006	133818507
chr16	67427104	67427605
chr8	22410066	22410567
chr7	5468864	5469365
chr21	9685956	9686457
chr19	1449810	1450311
chr16	33938766	33939267
chr1	142795416	142795917
chr8	37655899	37656400
chr20	61810216	61810717
chr11	46410901	46411402
chr9	96717574	96718075
chr1	204119217	204119718
chr17	79829113	79829614
chr2	114355438	114355939
chr1	935930	936431
chr10	104409128	104409629
chr6	35463796	35464297
chr16	121578	122079
chr17	59487737	59488582
chr17	1391274	1391775
chr20	61807567	61808068
chr1	935558	936059
chr17	1391248	1391749
chr1	3688656	3689157
chr17	58217044	58217545
chr20	61808523	61809024
chr4	681019	681520
chr17	58217123	58217624
chr17	79829194	79829695
chr8	22409069	22409570
chr5	176874661	176875162
chr12	52444714	52445215
chr21	10603974	10604475
chr12	52444455	52445452
chr8	144358636	144359137
chr4	190937031	190937532
chr10	47083254	47083755
chr11	849788	850289
chr1	3688405	3688906
chr17	21210327	21210828
chr8	22411333	22411834
chr2	45168630	45169131
chr8	58118403	58118904
chr20	61809479	61809980
chr5	1008587	1009088
chr11	43602385	43602886
chr16	127980	128481
chr1	935299	935800
chr2	45168716	45169217
chr20	62369950	62370451
chr4	49216490	49216991
chr2	241377545	241378046
chr21	38069478	38069979
chr11	133817118	133817619
chr21	38071554	38072055
chr19	8894128	8894629
chr5	1881324	1881825
chr1	204116537	204117038
chr1	143405647	143406148
chr2	241374424	241375365
chr7	102146478	102146979
chr16	15015406	15015907
chr4	36989	37490
chr15	102519648	102520149
chr2	241396948	241397449
chr14	105939976	105940477
chr1	6300310	6300811
chr9	140196560	140197061
chr15	74425148	74425649
chr5	1007816	1008317
chr15	22044127	22044628
chr3	53289216	53289717
chr8	58118312	58118813
chr17	74381740	74382241
chr1	154297036	154297537
chr19	52193720	52194221
chr19	52193686	52194187
chr4	132649689	132650190
chr9	139944368	139944869
chr9	139962505	139963006
chr9	139886570	139887071
chr1	143455578	143456079
chr3	53289693	53290194
chr1	2690433	2690934
chr12	49207302	49207803
chr16	57661291	57661792
chr9	67343261	67343762
chr17	7461228	7461729
chr4	132647896	132648397
chr17	79677466	79677967
chr10	50820780	50821281
chr14	105697421	105697922
chr12	6934674	6935175
chr5	92919767	92920268
chr7	102218887	102219388
chr7	100637859	100638360
chr12	6934657	6935158
chr8	145104056	145104557
chr1	877001	877502
chr17	62776345	62776846
chr1	6546429	6546930
chr16	33349420	33349921
chr5	1879955	1880456
chr21	48119176	48119677
chr22	29709029	29709530
chr7	102123613	102124114
chr1	154296945	154297446
chr8	37555498	37555999
chr7	150709925	150710426
chr14	105940997	105941498
chr16	21523744	21524245
chr21	48119056	48119557
chr16	74446764	74447265
chr19	18058523	18059024
chr19	18058529	18059030
chr19	1470732	1471233
chr15	22042201	22042702
chr20	62370683	62371184
chr17	38497389	38497890
chr1	221065098	221065599
chr14	103394405	103394906
chr17	7216443	7216944
chr15	22042113	22042614
chr14	105940435	105940936
chr1	45278638	45279139
chr16	66642318	66642819
chr17	1394282	1394783
chr14	105696090	105697023
chr19	8854886	8855387
chr12	6649648	6650149
chr16	33942448	33942949
chr3	195223572	195224073
chr1	143457256	143457757
chr16	776502	777003
chr7	102222305	102223278
chr19	8891065	8891954
chr3	38044810	38045311
chr19	8854857	8855358
chr22	50744196	50744697
chr5	176827220	176827721
chr9	140171519	140172020
chr17	16738595	16739096
chr19	50361686	50362187
chr17	80061977	80062478
chr8	142424720	142425221
chr10	124894697	124895198
chr22	38029725	38030226
chr1	144993102	144993603
chr20	62580288	62580789
chr11	863081	863582
chr3	38044848	38045349
chr5	1883784	1884285
chr5	783056	783557
chr16	33943397	33943898
chr15	22041575	22042076
chr14	105697239	105697740
chr19	1445048	1445869
chr14	105696767	105697268
chr16	4421511	4422012
chr16	4421485	4421986
chr20	62580396	62580897
chr2	91793720	91794221
chr7	5637554	5638055
chr17	75419760	75420261
chr9	67340491	67340992
chr11	850432	850933
chr11	65194023	65194524
chr21	47394758	47395259
chr2	91793490	91794381
chr10	47080967	47081468
chr5	783143	783644
chr9	68404843	68405344
chr16	30217171	30217672
chr1	154301991	154302492
chr1	44402026	44402527
chr10	47080944	47081445
chr1	144992207	144992708
chrY	59029717	59030218
chr1	143456460	143456961
chr1	143457823	143458324
chr7	130793070	130793571
chr1	144994157	144994658
chr22	50745702	50746203
chr19	12780081	12780582
chr11	122927361	122927862
chr15	102520354	102520855
chr11	318977	319478
chr17	80193782	80194633
chr1	32800711	32801212
chr4	1750244	1750745
chr16	21521447	21521948
chr19	12780099	12780600
chr22	46499935	46500436
chr17	61776213	61776714
chr5	176831274	176831775
chr11	554721	555222
chr11	76838036	76838537
chr11	76838042	76838543
chr11	1017046	1017547
chr11	861982	862483
chr7	143088594	143089095
chr5	846463	847393
chr16	66639074	66639575
chr1	109796751	109797252
chr14	105267150	105267651
chr16	420364	420865
chr16	420369	420870
chr7	143088620	143089121
chr17	76168383	76168884
chr1	934432	934933
chr7	130794535	130795036
chr19	8854169	8854670
chr8	142425238	142425739
chr19	8853580	8854081
chr5	784006	784507
chr17	1953449	1953950
chr17	73628983	73629484
chr4	191032328	191032829
chr2	91599673	91600174
chr17	73628980	73629481
chr15	89910599	89911100
chr15	20460574	20461075
chr7	130792373	130792874
chr8	144465625	144466126
chr15	89910657	89911158
chr11	319078	319579
chr3	195421471	195421972
chr5	1884915	1885416
chr8	145030604	145031105
chr21	44592918	44593419
chr10	102499438	102499939
chr12	125054252	125054753
chr15	41222612	41223113
chr19	19651924	19652425
chr21	10146267	10146768
chr5	672700	673201
chr11	64952672	64953173
chr5	671588	672089
chr20	61427524	61428025
chr11	75918598	75919099
chr19	55860190	55860691
chr16	764778	765279
chr15	102514522	102515023
chr16	764775	765276
chr3	50194454	50194955
chr7	102171024	102171525
chr16	67197350	67197851
chr6	27838627	27839128
chr10	47007941	47008442
chr22	42306124	42306625
chr15	22040795	22041296
chr4	1769610	1770111
chr15	96900052	96900553
chr19	45579508	45580009
chr20	37354477	37354978
chr11	75917371	75917872
chr8	22406664	22407165
chr1	856329	856830
chr20	60795026	60795527
chr7	102125624	102126125
chr16	67197098	67197599
chr16	67204473	67204974
chr17	80194216	80194717
chr3	53193399	53193900
chr12	82083	82584
chr16	88600167	88600668
chr7	150949025	150949526
chr8	144467168	144467669
chr15	96900071	96900572
chr11	63767893	63768394
chr3	195424816	195425317
chr20	60795890	60796391
chr17	59531907	59532408
chr20	60796150	60796651
chr16	710578	711079
chr9	20882	21383
chr14	105553837	105554338
chr21	10611912	10612413
chr22	46504917	46505418
chr17	74379062	74379563
chr14	35869429	35869930
chr1	142914462	142914963
chr21	44596730	44597231
chr14	105260528	105261029
chr21	44596736	44597237
chr16	846897	847398
chr11	64951561	64952062
chr17	17715508	17716009
chr17	17715512	17716013
chr16	88598849	88599350
chr2	119612176	119612677
chr20	25843816	25844317
chr1	2245688	2246189
chr22	42306634	42307135
chr4	174426965	174427466
chr8	144363642	144364143
chr17	73629772	73630273
chr9	68400064	68400565
chr1	142671284	142672082
chr16	67194661	67195162
chr11	133816464	133816965
chr17	48228226	48228727
chr19	49522655	49523156
chr8	144363649	144364150
chr1	143491865	143492366
chr17	73629833	73630334
chr16	710574	711543
chr2	233350814	233351315
chr9	68403370	68403871
chr20	25843748	25844249
chr9	21091	21592
chr15	74422002	74422503
chr17	6925191	6925692
chr19	19648825	19649326
chr7	156806516	156807017
chr9	67339243	67340099
chr21	10721856	10722357
chr1	859904	860405
chr15	102294323	102294824
chr2	12855163	12855664
chr15	102294280	102294781
chr1	149286847	149287348
chr14	105331963	105332464
chr1	110610518	110611019
chr11	76839020	76839521
chr16	778382	778883
chr2	219864783	219865284
chr1	149287026	149287527
chr12	125052091	125052592
chr21	9850382	9850883
chr14	105265867	105266368
chr16	447109	447610
chr1	975931	976432
chr16	67700481	67700982
chrY	59005004	59005505
chr1	142685827	142686328
chr7	939451	939952
chr16	67700509	67701010
chr17	72209266	72209767
chr14	105699917	105700418
chr17	21550134	21550635
chr12	125052167	125052668
chr12	49485874	49486375
chrY	59004670	59005171
chr15	89913184	89913685
chr12	49485845	49486346
chr21	46826719	46827220
chr11	859791	860292
chr12	125050707	125051208
chr7	150820889	150821390
chr12	123753846	123754347
chr17	74076215	74076716
chr9	139922942	139923443
chr22	50624046	50624547
chr1	142672335	142672836
chr12	123753792	123754293
chr7	192066	192567
chr17	76124482	76124983
chr10	134330662	134331163
chr10	134330651	134331152
chr1	2687522	2688023
chr22	24984385	24984886
chr1	32797866	32798367
chr11	2023827	2024328
chr19	8894969	8895937
chr15	77320538	77321039
chr10	94825756	94826257
chr16	67433224	67433725
chr7	150942559	150943060
chr17	77785103	77785604
chr14	105560030	105560531
chr1	142809338	142809839
chr1	142910938	142911439
chr14	37049169	37049670
chr1	142910943	142911444
chr7	102172421	102172922
chr11	75919801	75920302
chr7	5638402	5638903
chr11	75919818	75920319
chr7	192837	193338
chr12	125049594	125050095
chr14	105191608	105192109
chr19	18060952	18061453
chr14	105191686	105192187
chr15	102521056	102521557
chr16	57662154	57662655
chr16	30218575	30219076
chr16	57662156	57662657
chr9	67344238	67344739
chr3	129321108	129321609
chr9	129377574	129378075
chr9	68406416	68406917
chr4	111535265	111535766
chr11	2022892	2023393
chr3	195230404	195230905
chr4	1767994	1768495
chr14	37050346	37050847
chr7	102173307	102173808
chr15	89911864	89912365
chr7	102270903	102271404
chr21	47395601	47396102
chr19	48895584	48896085
chr14	105160878	105161379
chr1	149287795	149288296
chr9	126116223	126116724
chr16	88869779	88870280
chr16	88869776	88870277
chr14	105167126	105167627
chr1	1283207	1283708
chr20	25842111	25842612
chr20	25842107	25842608
chr17	1952964	1953907
chr13	79175283	79175784
chr3	195349553	195350054
chrY	59003707	59004208
chr14	103395401	103395902
chr1	1225232	1225733
chr3	38045790	38046291
chr1	234914149	234914650
chr16	67701719	67702220
chr7	102244671	102245172
chr8	142441517	142442018
chr16	67701712	67702213
chr14	105635334	105635835
chr17	59480536	59481037
chr2	223165832	223166333
chr16	629061	629562
chr21	46127991	46128492
chr10	104163492	104163993
chr12	57610120	57610621
chr12	57608017	57608518
chr7	100172752	100173253
chr4	49578704	49579205
chr9	140173780	140174281
chr19	56151347	56151848
chr3	195622768	195623269
chr17	4439526	4440027
chr3	38045892	38046801
chr2	114348506	114349007
chr18	55108318	55108819
chr1	148902328	148903208
chr9	140210556	140211057
chr9	139701851	139702352
chr16	87883542	87884043
chr22	50623711	50624212
chr17	36286616	36287117
chr2	241391807	241392308
chr1	145293152	145293653
chr5	175622362	175622863
chr7	559608	560109
chr21	9849874	9850375
chr5	1004602	1005103
chr1	1185428	1185929
chr5	1878105	1878606
chr10	103534383	103534884
chr9	133541064	133541565
chr3	195218026	195218527
chr5	1004556	1005057
chr14	105669368	105669869
chr16	2176001	2176502
chr19	49521083	49521584
chr1	17053817	17054318
chr3	195218033	195218534
chr1	44460370	44460871
chr17	36348586	36349087
chr17	48192224	48192725
chr17	21549370	21549871
chr19	56151712	56152213
chr1	145293053	145293554
chr11	61731355	61731856
chr21	47392905	47393406
chr7	5595863	5596364
chr22	50738618	50739119
chr1	45476585	45477086
chr10	102497184	102497685
chr16	2286354	2286855
chr20	29646591	29647092
chr9	66483746	66484247
chr3	53292576	53293077
chr17	59476558	59477059
chr17	75417129	75417630
chr9	67338566	67339067
chr9	67338549	67339050
chr17	76164407	76164908
chr9	133536056	133536557
chr14	103395743	103396244
chr16	70719431	70720311
chr5	138724054	138724555
chr7	150812648	150813149
chr6	100901870	100902371
chr4	185938008	185938509
chr8	143532513	143533014
chr1	142808521	142809022
chr11	65618740	65619241
chr16	115639	116140
chr16	85495326	85495827
chr17	79869316	79869817
chr16	2174798	2175299
chr19	49520938	49521439
chr8	21987480	21987981
chr22	42669920	42670421
chr1	45476723	45477224
chr20	55965931	55966432
chr17	17598093	17598594
chr16	15021894	15022395
chr5	175622125	175622626
chr11	61738989	61739490
chr16	850771	851272
chr17	43049208	43049709
chr21	47649223	47649724
chr2	171676735	171677236
chr1	17058812	17059313
chr14	24803115	24803616
chr20	43966289	43966790
chr2	95539814	95540315
chr14	103396029	103396530
chr12	681039	681540
chr10	8100681	8101182
chr8	142439664	142440165
chr22	29711137	29711638
chr20	55965848	55966349
chr18	904449	904950
chr11	61739150	61739651
chr20	29646520	29647021
chr16	88705754	88706255
chr7	150822655	150823156
chr1	6483448	6483949
chr9	139923523	139924024
chr10	77167335	77167836
chr17	27893300	27893801
chr15	89440458	89440959
chr17	37824458	37824959
chr21	9935039	9935540
chr7	1513604	1514105
chr22	50709947	50710448
chr1	143403288	143403789
chr16	451424	451925
chr1	17053690	17054191
chr1	1260131	1260632
chr19	42501260	42501761
chr2	171673974	171674475
chr17	56406014	56406515
chr4	1748726	1749227
chr3	50382985	50383486
chr17	42296523	42297024
chr9	130546981	130547482
chr1	1259776	1260635
chr7	102119154	102119655
chr20	62668737	62669238
chr17	73873113	73873614
chr14	36984016	36984517
chr16	633444	633945
chr9	68401023	68401524
chr17	17597952	17598453
chr7	150811527	150812028
chr20	45985282	45985783
chr10	124904413	124904914
chr11	122926976	122927477
chr16	33350643	33351144
chr20	61422740	61423241
chr9	140784889	140785390
chr11	8106518	8107019
chr10	103534181	103534682
chr11	67806189	67806690
chr19	1113214	1113715
chr2	45172868	45173369
chr16	1813880	1814381
chr1	1141632	1142133
chr11	1585656	1586157
chr22	19752948	19753449
chr9	68401108	68402082
chr6	34111666	34112167
chr11	43596935	43597436
chr14	105553042	105553543
chr7	193516	194017
chr1	894492	894993
chr16	67572835	67573336
chr16	451315	452192
chr1	243650597	243651098
chr5	134369352	134369853
chr7	128508090	128508591
chr2	74741941	74742442
chr1	148901359	148901860
chr14	57279107	57279608
chr17	77782443	77782944
chr9	135461979	135462480
chr8	143533945	143534446
chr17	2241292	2241793
chr1	960258	960759
chr2	175198965	175199466
chr19	56152301	56152802
chr2	45171619	45172120
chr17	73872298	73872799
chr19	662993	663494
chr16	58066061	58066562
chr15	74500368	74500869
chr19	12775162	12775663
chr6	43968923	43969424
chr7	102119081	102119582
chr10	88720135	88720636
chr1	894449	894950
chr22	24819556	24820057
chr1	1206129	1206630
chr15	74214804	74215305
chr14	100040652	100041153
chr1	154927630	154928131
chr8	37659745	37660246
chr11	75139131	75139632
chr2	220379001	220379502
chr1	143402460	143402961
chr21	46825513	46826014
chr8	21907913	21908414
chr11	65149585	65150086
chr1	1227120	1227621
chr12	80076	80577
chr9	34589467	34589968
chr5	92935024	92935525
chr1	17265907	17266408
chr19	1467485	1467986
chr17	79504451	79504952
chr16	85495763	85496264
chr17	37820035	37820536
chr19	1045144	1045645
chr1	2135955	2136456
chr2	96012544	96013045
chr2	96012667	96013168
chr17	37820125	37820626
chr1	142667943	142668444
chr19	46012112	46012613
chr16	2288484	2288985
chr11	65149689	65150190
chr22	20790551	20791052
chr10	134220689	134221190
chr16	67572733	67573234
chr19	12888438	12888939
chr6	108492099	108492600
chr8	142377137	142377638
chr12	52416652	52417153
chr3	195351200	195351701
chr17	17597232	17597733
chr17	2240965	2241466
chr1	204096499	204097000
chr21	45159809	45160310
chr8	144905335	144905836
chr21	38078204	38078705
chr19	48447764	48448265
chr22	24820240	24820741
chr20	62490003	62490504
chr9	129261482	129261983
chr20	22562751	22563252
chr16	619339	619840
chr17	21548579	21549080
chr17	40705315	40706116
chr4	190935870	190936371
chr16	2287650	2288151
chr7	97913440	97913941
chr13	114784953	114785454
chr1	32228296	32228797
chr13	114784942	114785443
chr10	47129548	47130049
chr9	139878210	139878711
chr8	12407672	12408173
chr9	140069739	140070240
chr22	50709044	50709545
chr19	663341	663842
chr11	64122474	64122975
chr22	46512337	46512838
chr4	8869247	8869748
chr1	17265782	17266283
chr1	144009485	144009986
chr20	61454911	61455412
chr2	175199373	175199874
chr2	91599174	91599675
chr22	18841726	18842227
chr4	10113054	10113555
chr17	79068616	79069117
chr4	9365105	9365606
chr1	11710457	11710958
chr11	118478806	118479307
chr10	81003152	81003653
chr4	191027664	191028165
chr8	144952509	144953010
chr2	241756496	241756997
chr14	37052743	37053244
chr21	11151264	11151765
chr17	79895029	79895530
chr17	79895030	79895531
chr7	100816587	100817088
chr4	191027659	191028160
chr11	64123940	64124441
chr16	33936596	33937097
chr22	24817356	24817857
chr11	313507	314008
chr9	67284876	67285377
chr15	77919771	77920272
chr7	150810409	150810910
chr4	35803	36304
chr11	32459378	32459879
chr19	17357000	17357501
chr4	8862301	8862802
chr11	790632	791133
chr9	139622334	139622835
chr14	105197570	105198071
chr14	103396809	103397310
chr11	1589575	1590076
chr3	50382854	50383355
chr7	128551451	128551952
chr9	129375169	129375670
chr4	190510862	190511363
chr4	49221688	49222189
chr1	895740	896241
chr17	17727116	17727617
chr1	26144323	26144824
chr1	9653666	9654167
chr17	59482557	59483058
chr1	2242871	2243372
chr22	18841800	18842301
chr11	68780575	68781076
chr17	37822862	37823363
chr11	118478619	118479120
chr13	95357064	95357565
chr14	105342307	105342808
chr3	195351414	195351915
chr1	145349613	145350114
chr12	7036617	7037118
chr5	70071909	70072410
chr14	105342519	105343020
chr11	1474705	1475206
chr1	17262959	17263460
chr5	176899331	176899832
chr16	29477519	29478020
chr15	68117780	68118281
chr16	70727937	70728438
chr14	37052950	37053451
chr1	145349641	145350142
chr16	57656590	57657091
chr16	87881682	87882183
chr21	45160378	45160879
chr19	588190	588691
chr11	725576	726077
chr11	8105364	8105865
chr12	52417360	52417861
chr16	88593736	88594237
chr17	77783750	77784251
chr8	144815373	144815874
chr11	65153964	65154465
chr16	740077	740578
chr12	133070758	133071259
chr14	103588788	103589289
chr16	58066241	58066742
chr1	26611590	26612091
chr11	65153794	65154295
chr22	23624177	23624678
chr16	29479209	29479710
chr15	20306015	20306516
chr17	2237938	2238439
chr1	142668670	142669171
chr16	70729381	70729882
chr13	112941805	112942306
chr21	45160482	45160983
chr8	144365641	144366142
chr1	151104399	151104900
chr14	105190034	105190535
chr19	5131108	5131609
chr16	32846967	32847468
chr1	150947213	150947714
chr8	144504941	144505442
chr19	50163011	50163512
chr2	91675039	91675540
chr6	41607464	41607965
chr17	73263683	73264184
chr1	155051070	155051571
chr19	55857584	55858085
chr22	19754496	19754997
chr9	139622498	139622999
chr8	142368993	142369494
chr14	99989170	99989671
chr1	17265251	17265752
chr1	145350371	145350872
chr2	241508210	241508711
chr16	740114	740615
chr16	88825671	88826172
chr3	129316866	129317367
chr22	23623861	23624362
chr8	48647651	48648152
chr22	20792019	20792520
chr9	67284247	67284748
chr17	43206756	43207257
chr5	1102202	1102703
chr9	96720791	96721292
chr11	67203771	67204272
chr19	49244631	49245132
chr19	42502765	42503266
chr22	42310636	42311137
chr19	47220372	47220873
chr12	123755557	123756058
chr20	55970565	55971066
chr1	142559721	142560222
chr2	91603112	91603613
chr7	149487200	149487701
chr5	92920853	92921354
chr17	44345256	44345757
chr22	38476848	38477349
chr1	142688737	142689238
chr15	20468898	20469399
chr6	1381856	1382357
chr1	144008182	144008683
chr19	52191196	52191697
chr1	145356150	145357084
chr19	13229520	13230021
chr22	38035339	38035840
chr11	122925930	122926431
chr2	91677265	91677766
chr9	136996086	136996587
chr20	61922298	61922799
chr4	1747834	1748335
chr11	1593293	1593794
chr10	94828022	94828523
chr20	3218533	3219034
chr14	100037062	100037563
chr7	149485770	149486271
chr1	1136702	1137203
chr17	44895741	44896242
chr20	61455842	61456343
chr2	219867865	219868366
chr22	41922642	41923143
chr19	17980054	17980555
chr12	57023931	57024432
chr19	13228783	13229284
chr19	13228716	13229217
chr8	21644096	21644597
chr19	16144165	16144666
chr1	1289859	1290360
chr10	101290653	101291154
chr3	13696703	13697204
chr4	190581838	190582339
chrX	153601712	153602213
chr16	3081457	3081958
chr19	54423840	54424341
chr12	57023918	57024419
chr14	105662689	105663190
chr12	52542252	52542753
chr17	77920581	77921082
chr7	44103483	44103984
chr22	42309995	42310496
chr6	1609808	1610309
chr21	45161363	45161864
chr21	47390443	47390944
chr8	12398592	12399093
chr2	96011181	96011682
chr1	999187	999688
chr1	1208986	1209901
chr16	15023161	15023662
chr17	40822311	40822812
chr1	142897973	142898474
chr5	70071546	70072047
chr17	80064101	80064602
chr22	24108811	24109312
chr19	55856694	55857195
chr17	1388278	1388779
chr12	49488200	49488701
chr14	23834037	23834538
chr4	190581748	190582249
chr17	79064439	79064940
chr2	96011126	96011627
chr22	21983396	21983897
chr1	1208950	1209451
chr11	1422757	1423258
chr9	35909795	35910296
chr1	143413352	143413853
chr19	2274980	2275481
chr1	39980351	39980852
chr20	62605087	62605588
chr7	157481654	157482155
chr17	36828635	36829136
chr5	134364436	134364937
chr17	79490167	79490668
chr2	91677371	91678163
chr5	70072378	70073323
chr9	115846518	115847019
chr20	61993005	61993506
chr20	62605069	62605570
chr20	60961812	60962313
chr20	60961811	60962312
chr19	49931181	49931682
chr4	2794383	2794884
chr16	67686760	67687261
chr5	70072685	70073186
chr20	61996412	61996913
chr3	129318289	129318790
chr20	61814581	61815082
chr19	42756554	42757055
chr17	32907546	32908047
chr1	16343968	16344469
chr22	19746767	19747268
chr22	42695405	42695906
chr19	19005908	19006409
chr11	2020492	2020993
chr16	88803693	88804194
chr3	48633160	48633661
chr17	40708087	40708588
chr2	121102664	121103165
chr17	76128829	76129330
chr11	61485459	61485960
chr5	858040	858541
chr16	626652	627153
chr8	142443755	142444256
chr15	102506833	102507334
chr2	10182058	10182559
chr19	19005776	19006277
chr14	105155391	105155892
chr2	171569997	171570498
chr20	45987711	45988212
chr14	103994947	103995448
chr11	638868	639369
chr17	72350172	72350673
chr3	195213012	195213862
chr1	202131734	202132235
chr20	61992107	61992608
chr1	143156052	143156553
chr9	140111684	140112185
chr17	4803742	4804243
chr14	103575059	103575560
chr17	36349383	36349884
chr9	117095227	117095728
chr20	62670281	62670782
chr11	57227729	57228230
chr2	220351064	220351565
chr17	72860885	72861386
chr11	2025614	2026115
chr1	145290182	145290683
chr22	46362883	46363384
chr2	85773647	85774148
chr17	45925141	45925642
chr4	49580583	49581084
chr14	103995055	103995556
chr11	2740168	2740669
chr19	42498126	42498627
chr17	78449887	78450388
chr14	99984641	99985142
chr10	8085494	8085995
chr22	21984153	21984654
chr19	805579	806080
chr3	13059509	13060010
chr15	74913332	74913833
chr17	80064238	80064739
chr22	19705451	19705952
chr11	75136525	75137026
chr2	220439520	220440021
chr1	18966948	18967449
chr22	20116633	20117134
chr11	310981	311482
chr16	2177578	2178079
chr2	219125452	219125953
chr12	132109281	132109782
chr16	1401647	1402148
chr18	19750747	19751248
chr2	220357200	220357701
chr16	1401651	1402152
chr4	174452538	174453039
chr15	77316617	77317118
chr22	21986756	21987257
chr16	32848939	32849720
chr3	44036696	44037197
chr2	25533581	25534082
chr14	99991096	99991597
chr19	18385671	18386172
chr16	2523914	2524415
chr1	145317399	145317900
chr9	137311414	137311915
chr1	17271924	17272425
chr9	139623172	139623673
chr15	30484285	30484786
chr9	139221883	139222867
chr9	139916529	139917030
chr1	110163451	110163952
chr4	49179761	49180262
chr11	65635371	65635872
chr1	142917315	142917816
chr20	29645934	29646435
chr16	67997567	67998068
chr6	90119779	90120280
chr1	27683954	27684455
chr12	133066105	133066606
chr21	46125477	46125978
chr15	21996561	21997062
chr2	85772281	85772782
chr19	5132186	5132687
chr22	23412840	23413341
chr8	21911618	21912119
chr19	4580282	4580783
chr17	34584851	34585352
chr17	44896714	44897215
chr15	102293112	102293613
chr1	17193323	17193824
chr15	102293111	102293612
chr2	219850247	219850748
chr7	1576713	1577214
chr17	34581238	34581739
chr1	39572964	39573465
chr14	105444517	105445018
chr5	175621317	175621818
chr11	65548766	65549267
chr1	110750348	110750849
chr19	18895985	18896486
chr21	10156707	10157606
chr15	41057569	41058070
chr9	136223194	136223695
chr22	20785312	20785813
chr11	44327417	44327918
chr5	188659	189160
chr21	9921711	9922212
chr20	62008822	62009323
chr19	18398597	18399098
chr6	1383988	1384489
chr1	46956210	46956711
chr22	20785146	20785647
chr11	61520012	61520513
chr19	48893878	48894379
chr9	140175451	140175952
chr15	74715052	74715553
chr7	560469	560970
chr11	1990140	1990641
chr10	104389394	104389895
chr4	1568122	1568623
chr9	136859359	136859860
chr6	41338970	41339471
chr1	3600615	3601116
chr1	228399583	228400084
chr6	28953078	28953579
chr22	42696637	42697138
chr16	67571309	67571810
chr21	9991432	9992400
chr7	152108388	152108889
chr7	150705754	150706255
chr16	1143295	1143796
chr1	228555634	228556135
chr20	61050607	61051108
chr2	127825508	127826009
chr12	58002873	58003374
chr17	74070453	74070954
chr19	48893814	48894315
chr3	52483832	52484333
chr2	220349443	220349944
chr22	38379009	38379510
chr10	102505121	102505622
chr19	35758578	35759079
chr12	132814466	132814967
chr19	50642390	50642891
chr3	196756643	196757144
chr8	22021778	22022279
chr11	2398996	2399497
chr14	100621334	100621835
chr12	52414418	52414919
chr2	91604565	91605066
chr20	61050307	61050808
chr17	59534527	59535028
chr7	107644714	107645215
chr20	29613658	29614159
chr16	4366675	4367176
chr19	48444382	48444883
chr9	136399322	136399823
chr19	48444379	48444880
chr22	38379075	38379576
chr17	73749677	73750178
chr12	132314913	132315414
chr11	2412021	2412522
chr9	137299088	137299589
chr15	78279442	78279943
chr12	53626358	53626859
chr11	43604584	43605085
chr4	49262222	49262723
chr9	137266838	137267339
chr19	13227316	13227817
chr15	45410140	45410641
chr9	138884682	138885183
chr17	75415494	75415995
chr7	1576403	1576904
chr9	138593634	138594135
chr16	67461947	67462448
chr10	73531125	73531626
chr19	6216870	6217371
chr19	13227300	13227801
chr16	1030983	1031484
chr17	79860075	79860576
chr9	129381225	129381726
chr21	9991538	9992039
chr16	571333	571834
chr9	137230460	137230961
chr12	132314790	132315291
chr16	1142663	1143164
chr9	127240530	127241031
chr9	137314437	137314938
chr22	16243632	16244133
chr3	196756473	196756974
chr7	1506168	1506669
chr16	2524056	2524557
chr2	121101761	121102262
chr9	136856491	136856992
chr8	143591419	143591920
chr17	48912819	48913320
chr17	79008767	79009268
chr2	220436614	220437115
chr16	1142646	1143147
chr19	4363016	4363517
chr16	88829944	88830445
chr9	34590959	34591460
chr19	50642433	50642934
chr15	30483790	30484291
chr1	6480316	6480817
chr17	79008744	79009245
chr17	4799209	4799710
chr11	2742341	2742842
chr16	1966614	1967115
chr4	174428978	174429479
chr11	898129	898630
chr1	17764503	17765004
chr16	67562215	67562716
chr20	21498406	21498907
chr8	136470699	136471200
chr9	139586121	139586622
chr12	49481976	49482477
chr16	16418427	16418928
chr19	35758735	35759236
chr15	40630129	40630630
chr16	1244507	1245008
chr17	59473839	59474340
chr11	727895	728396
chr1	1564097	1564598
chr12	53455455	53455956
chr16	2819417	2819918
chr2	241507303	241507804
chr2	176947614	176948115
chr12	49481897	49482398
chr22	20118522	20119023
chr22	20118490	20118991
chr15	40631054	40631555
chr16	2178271	2178772
chr16	19894704	19895205
chr16	67562862	67563363
chr2	25534809	25535310
chr11	1848337	1848838
chr1	142902797	142903298
chr9	67345160	67345661
chr21	9664811	9665312
chr10	104170195	104170696
chr11	66104031	66104532
chr15	21995776	21996277
chr20	62190711	62191212
chr1	1475947	1476448
chr1	1474603	1475104
chr17	36285292	36285793
chr12	57523190	57523691
chr20	21497726	21498227
chr11	1479908	1480409
chr11	1858850	1859351
chr17	73841187	73841688
chr7	152105216	152105717
chr2	72364583	72365084
chr14	101034614	101035115
chr17	73841192	73841693
chr17	71639372	71639873
chr4	3603378	3603879
chr15	45410215	45410716
chr20	62601373	62601874
chr1	21048856	21049357
chr19	6218457	6218958
chr9	95824017	95824518
chr11	727724	728225
chr15	30485040	30485541
chr3	52481021	52481522
chr16	89774899	89775400
chr21	9954583	9955084
chr19	1131771	1132272
chr14	102026380	102026881
chr14	65231381	65231882
chr4	6992226	6992727
chr1	142896675	142897176
chr11	2187296	2187797
chr19	8896907	8897408
chr1	37498569	37499070
chr15	75558300	75558801
chr16	88527657	88528158
chr22	39260268	39260769
chr10	80939317	80939818
chr22	23878328	23878829
chr1	145313814	145314315
chr1	2686234	2686735
chr19	10223663	10224164
chr19	9901984	9902485
chr17	48188859	48189360
chr1	142909156	142909657
chr1	150951757	150952258
chr7	151153851	151154352
chr4	190520498	190521477
chr1	16382522	16383023
chr20	61884624	61885125
chr13	28714179	28714680
chr18	33766330	33766831
chr13	28714144	28714645
chr8	145064760	145065261
chr10	47055901	47056402
chr11	122924149	122924650
chr11	1853844	1854345
chr1	143534515	143535016
chr8	140717964	140718465
chr8	145007925	145008426
chr9	139879198	139879699
chr9	132647864	132648365
chr12	124873469	124873970
chr9	115843697	115844198
chr21	10151938	10152439
chr19	49116904	49117405
chr14	105399579	105400080
chr7	150748044	150748545
chr3	196730616	196731117
chr12	124873407	124873908
chr2	91678638	91679139
chr21	9862735	9863236
chr14	105399591	105400092
chr15	64444596	64445097
chr10	134266552	134267053
chr15	20308101	20308602
chr4	185565890	185566391
chr1	1567311	1567812
chr17	75390475	75390976
chr15	68127099	68127600
chr20	29645519	29646020
chr11	8103780	8104281
chr1	9781680	9782181
chr22	42690274	42690775
chr1	1104187	1104688
chr15	21995435	21996257
chr6	43637398	43637899
chr1	3388003	3388504
chr1	142897465	142897966
chr9	132250849	132251350
chr9	132250850	132251351
chr11	1770158	1770659
chr5	176896163	176896664
chr19	9902144	9902645
chr19	584271	584772
chr1	143493489	143494407
chr11	1771609	1772110
chr1	32208339	32208840
chr2	11885094	11885595
chr17	48611025	48611526
chr12	123756517	123757018
chr19	2256247	2256748
chr7	6680030	6680531
chr11	63821100	63821601
chr15	75487708	75488209
chr4	9360415	9360916
chr17	74865975	74866476
chr19	17359227	17359728
chr3	52271947	52272448
chr3	50311634	50312135
chr1	142598750	142599251
chr3	123357702	123358203
chr12	110157064	110157565
chr8	140718810	140719311
chr2	91604676	91605177
chr17	16389975	16390476
chr7	150747953	150748454
chr4	49180952	49181453
chr11	67236628	67237129
chr9	133565287	133565788
chr17	77903897	77904398
chr19	54412594	54413095
chr9	133565282	133565783
chr4	190492924	190493425
chr17	42299666	42300167
chr13	112940654	112941155
chr22	43042043	43042544
chr22	38380165	38380666
chr19	54422922	54423423
chr1	91181978	91182479
chr4	49178482	49178983
chr19	584344	584845
chr9	139581382	139581883
chr11	2553904	2554405
chr11	704891	705392
chr1	226299216	226299717
chr7	72435961	72436462
chr4	55100147	55100648
chr11	2553907	2554408
chr1	204098529	204099030
chr19	18899705	18900206
chr20	62127439	62127940
chr16	1970760	1971261
chr17	48609800	48610301
chr6	44202302	44202803
chr22	51064959	51065460
chr1	41486704	41487205
chr1	6320577	6321078
chr11	20622665	20623166
chr9	139614768	139615269
chr6	5997470	5997971
chr14	104616030	104616531
chr17	73616037	73616538
chr16	88528230	88528731
chr4	2257622	2258123
chr14	105174935	105175436
chr7	150808035	150808536
chr14	102027521	102028022
chr9	127265329	127265830
chr1	156085469	156085970
chr7	561879	562380
chr1	150951941	150952442
chr10	127574918	127575419
chr14	103571158	103571659
chr1	204098062	204098563
chr4	190493234	190493735
chr7	1019796	1020297
chr19	383870	384371
chr2	131792412	131792913
chr2	239072082	239072583
chr1	228196526	228197027
chr12	281400	281901
chr1	203141262	203141763
chr6	41903924	41904425
chr1	47078601	47079102
chr17	8065872	8066373
chr14	103576061	103576562
chr14	105237321	105237822
chr8	145064082	145064583
chr20	21686429	21686930
chr16	31487882	31488383
chr14	19827367	19827868
chr7	150705671	150706172
chr10	134209349	134209850
chr12	49391809	49392310
chr16	90071042	90071543
chr16	87887136	87887637
chr10	134266720	134267221
chr7	98972819	98973320
chr16	30211058	30211559
chr10	134209469	134209970
chr1	2377754	2378255
chr15	78282685	78283186
chr22	39630326	39630827
chr17	75426170	75426671
chr1	155043277	155043778
chr1	143157806	143158307
chr7	150869594	150870095
chr9	67288966	67289467
chr16	750508	751009
chr2	129062632	129063133
chr16	57836160	57836661
chr7	150869629	150870130
chr3	195502163	195502664
chr17	36830328	36830829
chr10	88432021	88432522
chr1	143157825	143158326
chr19	17976518	17977019
chr12	58005183	58005684
chr1	2398616	2399117
chr20	62689002	62689503
chr19	30101388	30101889
chr8	140715396	140715897
chr16	4365033	4365534
chr6	393600	394101
chr16	446179	446680
chr22	45131596	45132097
chr16	33408353	33408854
chr16	19890751	19891252
chr14	19818966	19819467
chr5	176896028	176896529
chr5	176243838	176244339
chr2	129063488	129063989
chr16	68301488	68301989
chr17	72858037	72858538
chr17	15166102	15166603
chr17	37783047	37783548
chr10	134261744	134262245
chr11	66103152	66103653
chr11	72387822	72388323
chr21	9711093	9711594
chr2	241505594	241506095
chr18	77155778	77156279
chr1	3610782	3611283
chr1	6321117	6321618
chr20	61060026	61060527
chr2	91673655	91674156
chr1	3610795	3611296
chr2	90389247	90389748
chr17	36620769	36621270
chr5	175625927	175626428
chr15	93575516	93576017
chr5	1011127	1011628
chr16	57791239	57791740
chr22	45131625	45132126
chr17	47647334	47647835
chr2	90390029	90390530
chr2	242498738	242499239
chr16	88717091	88717592
chr20	60719098	60719599
chr2	219761498	219761999
chr1	1293756	1294257
chr11	46312165	46312666
chr2	220424840	220425341
chr17	77904965	77905466
chr12	6930831	6931332
chr10	80938283	80938784
chr9	89563352	89563853
chr2	90389960	90390461
chr20	60719117	60719618
chr16	219942	220443
chr16	412103	412604
chr14	105647339	105647840
chr16	67918516	67919017
chr11	65414534	65415035
chr1	3514508	3515009
chr17	21339825	21340684
chr1	901920	902421
chr2	219757417	219757918
chr17	40713874	40714375
chr16	609341	609842
chr1	143540109	143540610
chr16	67918523	67919024
chr22	50326758	50327259
chr4	9361019	9361520
chrY	13290378	13290879
chr11	17757467	17757968
chr11	2172661	2173162
chr17	37787583	37788084
chr1	203141419	203141920
chr11	64126341	64126842
chr5	175625947	175626448
chr2	241505615	241506116
chr4	1761425	1761926
chr1	145361397	145361898
chr11	65812559	65813060
chr9	138590862	138591363
chr19	4182299	4182800
chr20	62700969	62701470
chr5	139072145	139072646
chr12	132106448	132106949
chr10	81006204	81006705
chr21	9732381	9732882
chr19	4182316	4182817
chr1	145361414	145361915
chr9	95824294	95824795
chr15	23466876	23467377
chr9	131769011	131769512
chr2	219757381	219757882
chr6	37483798	37484299
chr19	3649117	3649965
chr14	104561116	104561617
chr2	121192297	121192798
chr7	144062172	144062673
chr19	1217756	1218257
chr1	21945426	21945927
chr15	78113768	78114269
chr2	219761665	219762166
chr1	2470855	2471356
chr17	79438982	79439483
chr22	38198413	38198914
chr4	191033836	191034337
chr4	54966273	54966774
chr2	97535125	97535626
chr14	65233227	65233728
chr12	49363753	49364254
chr20	29645363	29645864
chr16	33403041	33403542
chr16	57791078	57791579
chr7	102194690	102195191
chr21	9987505	9988006
chr16	1031896	1032397
chr10	88427946	88428447
chr2	241918791	241919292
chr11	67381544	67382045
chr17	47647249	47647750
chr8	145617756	145618257
chr3	195504203	195504704
chr4	3768757	3769258
chr12	6717242	6717743
chr12	103355722	103356223
chr11	1846137	1846638
chr17	73500317	73500818
chr3	127391615	127392116
chr4	8857370	8857871
chr2	10574962	10575463
chr19	35760231	35760732
chr2	241856066	241856567
chr9	134153338	134153839
chr11	1580541	1581042
chr1	155044146	155044647
chr7	2282477	2282978
chr8	144640538	144641039
chr18	74203808	74204309
chr18	74203813	74204314
chr3	195504175	195504676
chr1	2121106	2121607
chr4	8878713	8879214
chr16	1428915	1429416
chr1	38511217	38511718
chr7	73118144	73118645
chr1	6500565	6501066
chr4	3468007	3468508
chr11	67177491	67177992
chr20	61639258	61639759
chr16	58541204	58541705
chr17	32905841	32906342
chr1	202129928	202130429
chr11	57226032	57226533
chr10	88444489	88444990
chr3	52419095	52419596
chr22	23875505	23876006
chr7	100494703	100495204
chr16	67564021	67564522
chr11	20621167	20621668
chr8	22436519	22437020
chr17	45772309	45772810
chr10	80999180	80999681
chr1	6319887	6320388
chr16	67975974	67976475
chr16	88575344	88575845
chr1	1093472	1093973
chr21	46130828	46131329
chr21	47562476	47562977
chr21	9957251	9957752
chr21	46743601	46744102
chr1	143163873	143164374
chr7	5592384	5592885
chr16	66397	66898
chr17	21279733	21280234
chr19	12893148	12893649
chr17	37793155	37793656
chr11	407237	407738
chr8	144804636	144805137
chr17	37793179	37793680
chr16	31119641	31120142
chr3	51737602	51738103
chr7	99768650	99769151
chr22	46518411	46518912
chr17	76971056	76971557
chr16	89267080	89267581
chr11	307834	308335
chr19	996255	996756
chr8	21641753	21642254
chr15	20308776	20309277
chr19	12834591	12835092
chr7	151156943	151157444
chr2	97215764	97216265
chr15	22539202	22539703
chr10	118925208	118925709
chr3	196729122	196729623
chr17	36830937	36831438
chr9	68396589	68397090
chr2	127807783	127808284
chr10	88444062	88444563
chr6	161061519	161062020
chr3	195502944	195503445
chr12	53343445	53343946
chr1	156637634	156638135
chr1	47079427	47079928
chr2	91597489	91597990
chr2	119616564	119617065
chr17	73621979	73622480
chr21	10105303	10105804
chr8	140716159	140716660
chr16	31119500	31120001
chr15	89922379	89922880
chr19	16695282	16695783
chr1	142873150	142873651
chr16	214927	215428
chr7	151156990	151157491
chr14	103557767	103558268
chr2	91678856	91679357
chr7	144060082	144061025
chr1	3612191	3612692
chr22	37416228	37416729
chr1	994824	995325
chr16	31145236	31145737
chr5	1118315	1118816
chr1	994845	995346
chr5	92930588	92931089
chr15	74378833	74379334
chr1	1146453	1146954
chr7	1709731	1710232
chr17	21340316	21340817
chr9	126136216	126136717
chr21	11054590	11055091
chr17	36831036	36831537
chr1	905798	906299
chr1	150944325	150944826
chr1	16900617	16901118
chr1	17899953	17900454
chr22	19022913	19023414
chr16	2244914	2245415
chr15	88798653	88799154
chr12	6309480	6309981
chr17	7492449	7492950
chr1	202206129	202206630
chr5	92931149	92931650
chr11	2398031	2398532
chr20	60803019	60803520
chr7	2539583	2540084
chr5	170742154	170742655
chr1	6498051	6498552
chr20	48728814	48729315
chr18	44786328	44786829
chr1	3481787	3482288
chr22	37882260	37882761
chr6	324470	324971
chr1	6498057	6498558
chr21	10156191	10156692
chr12	124981650	124982151
chr22	28196419	28196920
chr1	2120870	2121371
chr20	62202378	62202879
chr15	75975980	75976481
chr11	406775	407276
chr16	33345225	33345726
chr22	24574419	24574920
chr6	30693510	30694011
chr19	1465576	1466077
chr19	1465576	1466077
chr11	63916007	63916508
chr11	406708	407209
chr17	21281144	21281645
chr9	136013277	136013778
chr22	20231213	20231714
chr10	88448048	88448549
chr21	10107375	10107876
chr5	179774398	179774899
chr17	37828297	37828798
chr22	38614502	38615003
chr20	62202394	62202895
chr2	121101173	121101674
chr7	2703063	2703564
chr2	239142907	239143408
chr8	144483286	144483787
chr3	52478863	52479364
chr2	239142882	239143383
chr11	47611754	47612255
chr3	52036618	52037119
chr16	66513	67014
chr8	11560004	11560505
chr22	40394161	40394662
chr1	2988548	2989049
chr8	144549374	144549875
chr4	191026503	191027004
chr17	7492483	7492984
chr1	46992516	46993017
chr3	53286443	53286944
chr16	85673088	85673589
chr9	96064819	96065320
chr16	57836634	57837135
chr22	18843225	18843726
chr10	134278018	134278519
chr1	143401156	143401657
chr17	72759841	72760342
chr4	49250789	49251290
chr1	32211175	32211676
chr14	101175206	101175707
chr1	202161854	202162355
chr19	12893337	12893838
chr22	50342770	50343271
chr1	6526018	6526519
chr18	44786558	44787059
chr7	552086	552587
chr12	52545811	52546312
chr12	132111046	132111547
chr9	139559494	139559995
chr22	37959164	37959665
chr7	152109967	152110468
chr11	119231652	119232153
chr1	18964055	18964556
chr17	1613471	1613972
chr1	143449424	143449925
chr17	48915433	48915934
chr12	94541567	94542068
chr10	47098728	47099229
chr1	2470642	2471143
chr19	35633283	35633784
chr5	1161197	1161698
chr17	45772747	45773248
chr16	74454260	74454761
chr20	29634108	29635043
chr2	171678721	171679222
chr12	49389071	49389572
chr1	16983946	16984756
chr22	42666679	42667180
chr14	77238995	77239496
chr12	49389074	49389575
chr14	105881278	105881779
chr2	91673027	91673528
chr14	90979891	90980392
chr7	152110000	152110501
chr12	124918847	124919348
chr2	239068711	239069212
chr2	73483268	73483769
chr20	2733265	2733766
chr12	48204634	48205135
chr12	124985027	124985528
chr19	46996123	46996624
chr19	45947457	45947958
chr2	219858558	219859059
chr9	137218716	137219217
chr1	228195134	228195635
chr12	57868943	57869444
chr17	77788829	77789330
chr14	95234913	95235414
chr1	142690371	142690872
chr7	2517124	2517625
chr17	76970974	76971475
chr15	21994742	21995243
chr5	139047771	139048272
chr9	133326887	133327388
chr1	182580924	182581425
chr20	61660295	61660796
chr11	116661931	116662432
chr16	74432413	74432914
chr1	109815109	109815610
chr20	35170331	35170832
chr9	95820664	95821165
chr1	11714393	11714894
chr9	136392687	136393188
chr4	49253298	49253799
chr11	117745171	117745672
chr19	30101546	30102047
chr19	18722672	18723173
chr3	71774696	71775197
chr3	46923070	46923571
chr3	193859996	193860497
chr16	67464261	67464762
chr22	39688530	39689031
chr1	17899069	17899570
chr4	967065	967566
chr4	187113381	187113882
chr6	30649896	30650397
chr16	88567547	88568048
chr1	142871241	142871742
chr7	72431449	72431950
chr15	78112479	78112980
chr6	41605453	41605954
chr19	1000030	1000531
chr16	57653368	57653869
chr10	103991412	103991913
chr12	132312693	132313194
chr7	99689223	99689724
chr4	991134	991635
chr20	60718210	60718711
chr6	326043	326544
chr4	3873109	3873610
chr4	3489968	3490469
chr16	74432518	74433019
chr1	228193599	228194100
chr17	17045067	17045568
chr4	995911	996412
chr4	785956	786457
chr17	1546103	1547068
chr19	33887916	33888417
chr1	2313150	2313651
chr7	102191963	102192464
chr22	39688488	39688989
chr14	69253649	69254150
chr4	2071656	2072157
chr19	41830824	41831325
chr11	118476367	118476868
chr22	46403672	46404173
chr14	90979780	90980281
chr9	67281888	67282389
chr13	113764389	113764890
chr11	68867352	68867853
chr8	37652410	37652911
chr11	66131461	66131962
chr11	2290319	2290820
chr5	134363086	134363587
chr4	49253947	49254448
chr12	54610621	54611122
chr15	91417231	91417732
chr9	139947594	139948095
chr8	144484493	144484994
chr22	20254798	20256203
chr19	19642975	19643476
chr13	114540659	114541160
chr14	77242977	77243478
[truncated: 15,808 more rows]

## Sheet: Cluster2
Chrom	Start	Stop
chrX	155259948	155260449
chrX	155259978	155260479
chrY	59362966	59363467
chrY	59362978	59363479
chr12	133841501	133842002
chr12	133841489	133841990
chr1	249238490	249238991
chr1	249238691	249239192
chr4	174448221	174448722
chr2	73147717	73148218
chr4	174443596	174444097
chr14	103989017	103989518
chr16	1823206	1823707
chr9	139736647	139737148
chr4	174444590	174445091
chr8	22550849	22551350
chr2	129076348	129076849
chr4	174443219	174443720
chr20	60941146	60941647
chr2	20869281	20869782
chr10	77161883	77162384
chr10	77161767	77162268
chr17	27942503	27943004
chr17	27942503	27943004
chr5	179247686	179248187
chr5	179247684	179248185
chr2	20866201	20866702
chr8	145726049	145726550
chr5	179248506	179249007
chr10	103538770	103539271
chr1	50888833	50889334
chr1	50888879	50889380
chr15	76633303	76633804
chr2	63281193	63281694
chr17	27940310	27940811
chr9	116867	117368
chr22	29702315	29702816
chr9	116758	117259
chr22	29702697	29703198
chr2	63277255	63277756
chr10	135523240	135523741
chr10	135523352	135523853
chr5	153857441	153857942
chr14	104603816	104604317
chr9	113800	114301
chr1	6302028	6302529
chr2	20870676	20871177
chr1	217310037	217310538
chr9	139237181	139237682
chr2	129079328	129079829
chr9	113514	114015
chr2	129079386	129079887
chr1	217309459	217309960
chr8	145026163	145026664
chr8	145026297	145026798
chr1	63789284	63789785
chr17	59489689	59490190
chr17	59489770	59490271
chr11	43600952	43601453
chr14	105947152	105947653
chr11	57412238	57412739
chr1	6305812	6306313
chr20	37355815	37356316
chr19	18527198	18527699
chr8	145027587	145028088
chr8	145027735	145028236
chr17	79988263	79988764
chr17	79988267	79988768
chr2	73144445	73144946
chr15	53079810	53080311
chr12	49208941	49209442
chr12	49208958	49209459
chr1	63787929	63788430
chr12	49212003	49212504
chr11	798062	798563
chr1	63787948	63788449
chr11	797357	797858
chr11	31833249	31833750
chr11	46402109	46402610
chr11	797214	797715
chr5	472841	473342
chr5	472787	473288
chr11	16629098	16629599
chr11	16629078	16629579
chr17	35293271	35293772
chr5	138728184	138728685
chr17	40834387	40834888
chr2	63275340	63275841
chr9	132258078	132258579
chr17	79519227	79519728
chr1	2478176	2478677
chr20	62710930	62711431
chr20	60936823	60937324
chr2	19557821	19558322
chr15	74218606	74219107
chr11	31845359	31845860
chr15	74219707	74220208
chr5	153859213	153859714
chr17	79519966	79520467
chr2	19557954	19558455
chr13	88324997	88325498
chr11	64510173	64510674
chr2	73143259	73143760
chr1	44400044	44400545
chr13	95360366	95360867
chr1	6662641	6663142
chr20	43969834	43970335
chr2	73143231	73143732
chr21	38073394	38073895
chr11	57414320	57414821
chr1	6662912	6663413
chr5	153855751	153856252
chr11	63530184	63530685
chr21	38073491	38073992
chr17	7464914	7465415
chr17	7464938	7465439
chr2	72371940	72372441
chr2	72371891	72372392
chr1	197887028	197887529
chr20	43970862	43971363
chr9	96712951	96713452
chr2	63274780	63275281
chr1	180198554	180199055
chr4	174449628	174450129
chr19	39893101	39893602
chr1	44399379	44399880
chr15	74219857	74220358
chr9	133811791	133812292
chr11	57415952	57416453
chr17	59488706	59489207
chr6	6003838	6004339
chr5	176873297	176873798
chr7	101929604	101930105
chr7	101929997	101930498
chr19	39893360	39893861
chr5	176873534	176874035
chr11	57416473	57416974
chr1	204120729	204121230
chr13	100639786	100640287
chr15	76628813	76629314
chr20	61447179	61447680
chr11	16627646	16628147
chr11	16627646	16628147
chr1	204120839	204121340
chr21	48118110	48118611
chr11	43598426	43598927
chr11	64513270	64513771
chr21	48118199	48118700
chr1	180198491	180198992
chr2	20872115	20872616
chr4	174438869	174439370
chr16	89787084	89787585
chr1	6663927	6664428
chr20	62327540	62328041
chr16	89787180	89787681
chr7	5632217	5632718
chr7	5632196	5632697
chr10	22625371	22625872
chr17	79316622	79317123
chr1	217308490	217308991
chr17	79678961	79679462
chr17	38497923	38498424
chr17	79678889	79679390
chr6	108488579	108489080
chr5	175970173	175970674
chr5	138729647	138730148
chr14	36987662	36988163
chr17	27895724	27896225
chr5	1107106	1107607
chr8	144660356	144660857
chr10	124896394	124896895
chr10	22625230	22625731
chr7	128471369	128471870
chr3	55519166	55519667
chr9	139440459	139440960
chr7	128472365	128472866
chr1	26361774	26362275
chr4	111536650	111537151
chr9	139886578	139887079
chr1	26361685	26362186
chr3	50192390	50192891
chr9	139440633	139441134
chr8	145581992	145582493
chr8	145582025	145582526
chr8	37554718	37555219
chr17	27070545	27071046
chr5	175970327	175970828
chr17	27070705	27071206
chr14	73702162	73702663
chr11	31827253	31827754
chr1	6550140	6550641
chr12	56123002	56123503
chr12	56123168	56123669
chr10	103542812	103543313
chr10	134332313	134332814
chr11	46413992	46414493
chr1	6550436	6550937
chr13	50704220	50704721
chr11	320698	321199
chr19	12777281	12777782
chr13	100640642	100641143
chr1	221052465	221052966
chr10	22629472	22629973
chr10	124894805	124895306
chr3	10050486	10050987
chr14	21539278	21539779
chr22	42761194	42761695
chr5	1799667	1800168
chr10	103542997	103543498
chr19	12777409	12777910
chr7	140770972	140771473
chr10	134332204	134332705
chr5	92918391	92918892
chr3	55520844	55521345
chr8	145105261	145105762
chr20	62372054	62372555
chr5	1799828	1800329
chr11	61734933	61735434
chr11	61734960	61735461
chr19	50192941	50193442
chr9	133539041	133539542
chr15	41218051	41218552
chr20	62372136	62372637
chr17	27895278	27895779
chr13	95359813	95360314
chr9	138392240	138392741
chr5	92916857	92917358
chr4	682316	682817
chr11	62310136	62310637
chr4	174450585	174451086
chr1	221052238	221052739
chr1	92951394	92951895
chr5	1801430	1801931
chr5	176829452	176829953
chr5	1801463	1801964
chr12	57623274	57623775
chr11	2913297	2913798
chr9	139940799	139941300
chr19	1444977	1445478
chr7	130790821	130791322
chr13	100641534	100642035
chr8	37552947	37553448
chr6	1606949	1607450
chr7	130790744	130791245
chr17	74380675	74381176
chr1	144994570	144995071
chr15	53082483	53082984
chr8	37552930	37553431
chr9	139964647	139965148
chr9	139940375	139940876
chr17	74380423	74380924
chr14	73704230	73704731
chr17	59532513	59533014
chr11	63766472	63766973
chr9	139964782	139965283
chr5	74345731	74346232
chr3	53194686	53195187
chr15	53082387	53082888
chr16	2827160	2827661
chr16	2827155	2827656
chr1	63793146	63793647
chr19	18402811	18403312
chr2	19561107	19561608
chr1	6299266	6299767
chr9	100745324	100745825
chr9	100746420	100746921
chr2	74725117	74725618
chr8	37659056	37659557
chr9	100746312	100746813
chr6	35459189	35459690
chr5	92915935	92916816
chr14	21537492	21538931
chr3	53194558	53195059
chr11	62313044	62313545
chr6	1607754	1608255
chr16	67203435	67203936
chr5	671655	672156
chr1	75596518	75597019
chr10	8097605	8098106
chr1	27333505	27334006
chr15	41221355	41221856
chr1	32801661	32802162
chr17	79319906	79320407
chr17	36571684	36572185
chr17	79319971	79320472
chr6	5999592	6000093
chr9	100744590	100745091
chr2	175201404	175201905
chr11	16626503	16627004
chr2	12858895	12859396
chr10	50817355	50817856
chr19	18403103	18403604
chr11	75140953	75141454
chr13	95363318	95363819
chr14	21537631	21538132
chr11	75140903	75141404
chr10	8086893	8087394
chr14	36988879	36989380
chr9	138391532	138392033
chr20	61425438	61425939
chr20	61425386	61425887
chr2	12858058	12858559
chr10	101294776	101295277
chr14	93580129	93580630
chr8	142427733	142428234
chr12	57623465	57623966
chr17	17713336	17713837
chr9	14316735	14317236
chr12	123464895	123465396
chr1	197888926	197889427
chr12	125050939	125051440
chr19	17007994	17008495
chr10	124907244	124907745
chr13	113807890	113808391
chr2	12856584	12857085
chr2	12856605	12857106
chr14	105330553	105331054
chr22	42765172	42765673
chr17	61777831	61778332
chr2	233352236	233352737
chr5	1111828	1112329
chr4	124319423	124319924
chr14	93581341	93581842
chr9	96711049	96711550
chr13	113807840	113808341
chr12	123464936	123465437
chr17	17713158	17713659
chr19	50194075	50194576
chr17	73266517	73267018
chr4	124319690	124320660
chr4	8873588	8874089
chr14	37049865	37050366
chr17	72209043	72209544
chr17	72208361	72208862
chr17	56401594	56402095
chr11	16625931	16626432
chr6	108485946	108486447
chr5	784489	785385
chr10	101295425	101295926
chr3	49840132	49840633
chr1	11740949	11741450
chr17	73267141	73267642
chr17	73267117	73267618
chr2	175200582	175201083
chr21	47393700	47394201
chr9	129263066	129263567
chr1	11741006	11741507
chr12	57503909	57504410
chr2	175201146	175201647
chr17	40718886	40719387
chr5	784933	785434
chr10	135070991	135071492
chr6	35464794	35465295
chr15	74426485	74426986
chr8	37552372	37552873
chr10	118893762	118894263
chr19	45582298	45582799
chr19	45582298	45582799
chr1	28837211	28837712
chr14	38676849	38677350
chr3	49839916	49840417
chr5	92915656	92916157
chr5	134366690	134367191
chr10	71334395	71334896
chr6	6002470	6002971
chr10	106402543	106403044
chr4	124317723	124318224
chr1	148901873	148902374
chr6	44232919	44233420
chr8	37552290	37552791
chr1	27930378	27930879
chr9	139891376	139891877
chr5	92915395	92915896
chr1	205497860	205498361
chr10	106402292	106402793
chr21	28215746	28216247
chr10	94832601	94833102
chr21	28215573	28216074
chr1	27930414	27930915
chr14	77500101	77500602
chr21	28216111	28216612
chr17	39967879	39968380
chr7	140774071	140774572
chr12	7034914	7035415
chr17	8028863	8029364
chr17	39967826	39968327
chr1	109797586	109798087
chr2	128395900	128396401
chr10	124898912	124899413
chr1	109797671	109798172
chr17	72207214	72207715
chr15	74426627	74427128
chr1	2136748	2137249
chr1	2136711	2137212
chr7	140773952	140774453
chr10	124898986	124899487
chr5	37836761	37837262
chr11	8722497	8722998
chr18	19749175	19749676
chr10	106400925	106401426
chr21	28217165	28217666
chr2	27485164	27485665
chr14	77500133	77500634
chr6	34113099	34113600
chr9	131902025	131902526
chr16	429073	429574
chr3	12910219	12911100
chr12	52419156	52419657
chr1	205497970	205498471
chr21	28217307	28217808
chr10	101292355	101292856
chr9	139702037	139702538
chr18	19749262	19749763
chr2	74743286	74743787
chr2	74743287	74743788
chr16	66637850	66638351
chr22	50639027	50639528
chr14	35873971	35874472
chr7	140772779	140773280
chr17	40335837	40336338
chr3	12910187	12910688
chr17	40336030	40336531
chr7	140772851	140773352
chr2	119613064	119613565
chr19	52192072	52192573
chr13	95364065	95364566
chr12	57505289	57505790
chr12	52419323	52419824
chr19	52192055	52192556
chr14	35873700	35874201
chr15	89914836	89915337
chr15	89914660	89915161
chr17	76164351	76164852
chr2	45179438	45179939
chr12	57505366	57505867
chr2	27485679	27486180
chr17	79869363	79869864
chr2	119613104	119613605
chr9	126781104	126781605
chr22	50639224	50639725
chr12	113909375	113909876
chr2	45179288	45179789
chr10	118896161	118896662
chr1	221050592	221051093
chr17	79373917	79374418
chr11	119186006	119186507
chr7	156803106	156803607
chr1	2143886	2144387
chr7	156803263	156803764
chr1	2143904	2144405
chr15	45404997	45405498
chr17	47652930	47653431
chr15	53086733	53087234
chr14	24801639	24802140
chr16	66637681	66638182
chr22	24109962	24110881
chr7	188704	189205
chr1	24127112	24127613
chr1	1289029	1289530
chr22	24110134	24110635
chr8	9760666	9761167
chr1	11749506	11750007
chr9	130548094	130548595
chr9	130548094	130548595
chr7	150066196	150066697
chr12	6938198	6938699
chr5	180046029	180046530
chr1	160070732	160071233
chr17	58220066	58220567
chr17	17686524	17687025
chr15	74428300	74428801
chr13	100643407	100643908
chr3	195621449	195621950
chr12	57618549	57619050
chr2	237068052	237068553
chr17	7218382	7218883
chr17	7218441	7218942
chr3	195621464	195621965
chr1	45477618	45478119
chr11	62380289	62380790
chr8	37654079	37654580
chr16	4321593	4322094
chr5	92908397	92908898
chr16	88700802	88701303
chr1	45477517	45478018
chr1	154928374	154928875
chr1	154928456	154928957
chr2	66661965	66662466
chr20	45985376	45985877
chr11	63536144	63536645
chr21	45138875	45139376
chr10	118896510	118897011
chr8	10587857	10588358
chr12	57618531	57619032
chr21	46237380	46237881
chr17	44343930	44344431
chr9	130700153	130700654
chr16	4321651	4322152
chr19	55690313	55690814
chr21	45138764	45139265
chr10	103590354	103590855
chr17	6926858	6927359
chr17	6926801	6927302
chr3	53292968	53293469
chr4	85414533	85415034
chr17	4458516	4459017
chr17	48229317	48229818
chr17	44344405	44344906
chr4	190935898	190936399
chr11	31826328	31826829
chr10	124908043	124908544
chr17	73873703	73874204
chr15	41787745	41788246
chr10	103590296	103590797
chr6	100905865	100906366
chr13	100642648	100643149
chr9	129261588	129262089
chr6	99293509	99294010
chr6	27838973	27839474
chr1	959978	960479
chr17	2239515	2240016
chr10	134221383	134221884
chr3	187871917	187872418
chr16	1381668	1382169
chr3	187871964	187872465
chr1	110753389	110753890
chr17	2239572	2240073
chr17	36664768	36665269
chr7	2681096	2681597
chr10	106398499	106399000
chr6	99291282	99291783
chr10	106398464	106398965
chr19	30019255	30019756
chr17	43045516	43046017
chr1	45279159	45279660
chr16	68297914	68298415
chr16	68297915	68298416
chr4	185570586	185571087
chr3	49907083	49907584
chr10	101296349	101296850
chr2	73151592	73152093
chr1	11742432	11742933
chr16	2517509	2518010
chr1	11751173	11751674
chr4	147558030	147558531
chr10	101296403	101296904
chr3	12909447	12909948
chr9	130699946	130700447
chr6	100905491	100905992
chr4	147558055	147558556
chr19	46009535	46010036
chr3	52024945	52025446
chr1	113051133	113051634
chr6	43970245	43970746
chr17	17726940	17727441
chr11	2951871	2952372
chr3	129325727	129326228
chr16	69141087	69141588
chr9	77112001	77112502
chr1	39570450	39570951
chr12	6485651	6486152
chr3	187871256	187871757
chr11	68778377	68778878
chr6	32121563	32122064
chr6	32121563	32122064
chr2	73151151	73151652
chr17	17684275	17684776
chr1	110752770	110753271
chr1	110612200	110612701
chr1	28838063	28838564
chr1	32226291	32226792
chr7	150065497	150065998
chr11	64949412	64949913
chr7	150065469	150065970
chr1	45279218	45279719
chr9	89560651	89561152
chr17	59529326	59529827
chr1	33231155	33231656
chr5	3600349	3600850
chr22	24988800	24989301
chr19	46009662	46010163
chr9	36136394	36136895
chr6	166073883	166074384
chr17	73873835	73874336
chr9	36136359	36136860
chr19	49242069	49242570
chr22	18893646	18894147
chr22	19511725	19512226
chr22	24988891	24989392
chr19	49242048	49242549
chr1	25256680	25257181
chr20	62477628	62478129
chr15	41785224	41785725
chr15	76638016	76638517
chr6	166074009	166074510
chr15	89437539	89438040
chr16	49889165	49889666
chr2	223163034	223163535
chr19	49314059	49314560
chr13	88323336	88323837
chr1	50893404	50893905
chr16	68298434	68298935
chr8	11561418	11561919
chr19	49314029	49314530
chr16	86541978	86542479
chr13	88323333	88323834
chr5	177659429	177659930
chr8	37653949	37654450
chr1	39570897	39571398
chr2	219867450	219867951
chr7	127672386	127672887
chr15	41785404	41785905
chr7	127672340	127672841
chr16	67233334	67233835
chr6	1389725	1390226
chr6	1382023	1382524
chr6	100903573	100904074
chr1	39571197	39571698
chr22	38476880	38477381
chr19	48894637	48895138
chr15	89437465	89437966
chr18	906529	907030
chr16	69139804	69140305
chr17	78451815	78452316
chr5	177659554	177660055
chr5	92907623	92908124
chr20	37359838	37360339
chr22	18893590	18894091
chr12	113910057	113910558
chr16	49890928	49891429
chrX	39951970	39952471
chr19	12885740	12886241
chr20	62478932	62479433
chr4	185940468	185940969
chr19	46010444	46010945
chr10	119307065	119307566
chr6	30293503	30294004
chr9	14315054	14315555
chr19	48894588	48895089
chr17	40706556	40707057
chr19	49929416	49929917
chr17	40706481	40706982
chr14	57275631	57276132
chr5	153862315	153862816
chr4	185570751	185571252
chr7	20823564	20824065
chr17	36665555	36666056
chr4	657285	657786
chr17	36665558	36666059
chr9	137000810	137001311
chr2	27487720	27488221
chr15	96902758	96903259
chr9	124983461	124983962
chr9	14314900	14315401
chr7	20824360	20824861
chr1	33231392	33231893
chr19	12912538	12913039
chr2	27487797	27488298
chr20	37360033	37360534
chr5	153853071	153853572
chr2	132559313	132559814
chr9	139001267	139001768
chr5	92932928	92933429
chr10	124892503	124893004
chr16	4323711	4324212
chr1	36621120	36622097
chr5	54522448	54522949
chr6	99275441	99275942
chr11	73358483	73358984
chr17	16347679	16348180
chr16	4323744	4324245
chr1	1840257	1840758
chr5	37839682	37840183
chr9	124412372	124412873
chr5	134364573	134365074
chr19	984131	984632
chr8	11561293	11561794
chr19	984120	984621
chr15	74501257	74501758
chr1	26146205	26146706
chr5	3594495	3594996
chr5	36875476	36875977
chr15	96904109	96904610
chr19	12912475	12912976
chr17	79790983	79791484
chr3	50175947	50176448
chr13	28545304	28545805
chr1	228134322	228134823
chr9	14313228	14313729
chr7	128549768	128550269
chr14	38067539	38068040
chr9	129373731	129374232
chr17	61523076	61523577
chr16	49891429	49891930
chr11	8719765	8720266
chr11	119192140	119192641
chr16	30546022	30546523
chr16	30546022	30546523
chr17	61523002	61523503
chr17	40117753	40118254
chr5	92906541	92907042
chr14	38067518	38068019
chr5	87987871	87988372
chr9	14313427	14313928
chr7	4831996	4832497
chr17	40118500	40119001
chr1	1840103	1840604
chr1	26146341	26146842
chr5	92906452	92906953
chr2	10183850	10184351
chr17	42298514	42299015
chr1	16472757	16473258
chr4	96470503	96471004
chr4	96470504	96471005
chr10	94833168	94833669
chr5	142784816	142785317
chr9	136857252	136857753
chr1	25255864	25256365
chr9	34590447	34590948
chr4	185941322	185941823
chr5	92932710	92933211
chr16	1542917	1543418
chr9	77113271	77113772
chr7	20835201	20835702
chr17	61523813	61524314
chr14	23834615	23835116
chr3	44040431	44040932
chr11	61485996	61486497
chr5	87986590	87987091
chr7	127671863	127672364
chr11	75378729	75379230
chr9	89561061	89561562
chr9	137000485	137000986
chr3	44040304	44040805
chr5	87986673	87987174
chr5	36876550	36877051
chr9	130699639	130700140
chr12	48212565	48213066
chr7	127671059	127671560
chr5	179780326	179780827
chr11	75378573	75379074
chr16	1542827	1543673
chr17	48619110	48619611
chr4	6675530	6676031
chr22	50946376	50946877
chr4	6675555	6676056
chr14	23835206	23835707
chr14	104637642	104638143
chr12	57522592	57523093
chr4	96469817	96470318
chr14	57278718	57279219
chr6	1604534	1605035
chr8	141644431	141644932
chr17	48619100	48619601
chr6	1604532	1605033
chr2	223170211	223170712
chr8	141644009	141644510
chr3	44037822	44038323
chr22	19711503	19712004
chr20	45989294	45989795
chr9	129385961	129386462
chr3	55516377	55516878
chr4	96469931	96470432
chr14	24521276	24521777
chr12	678861	679362
chr8	4851892	4852393
chr8	4851688	4852189
chr1	3370754	3371255
chr7	100817212	100817713
chr9	124413576	124414077
chr19	12886247	12886748
chr12	48212843	48213344
chr2	61698034	61698535
chr17	8152318	8152819
chr1	228463307	228463808
chr17	8152384	8152885
chr22	21983974	21984475
chr12	679069	679570
chr5	132165569	132166070
chr7	128509268	128509769
chr20	49254832	49255333
chr9	124413533	124414034
chr9	89561235	89561736
chr7	30721004	30721505
chr4	5709957	5710458
chr4	5709963	5710464
chr4	55099319	55099820
chr2	85773356	85773857
chr20	45989542	45990043
chr5	54522237	54522738
chr1	26490802	26491303
chr9	133567610	133568111
chr4	55099346	55099847
chr10	71168581	71169082
chr3	169380936	169381437
chr9	36134911	36135412
chr2	96782316	96782817
chr10	71168508	71169009
chr16	86543194	86543695
chr17	77923577	77924078
chrX	153597839	153598340
chr6	6007558	6008059
chr1	44457068	44457569
chr12	53342360	53342861
chr8	97166241	97166742
chr6	1390352	1390853
chr7	128509120	128509621
chr11	122924990	122925491
chr8	22022625	22023126
chr12	57521700	57522201
chr2	73402903	73403404
chr12	57521679	57522180
chr9	133568864	133569365
chr20	55964219	55964720
chr10	71328585	71329086
chr7	127670346	127670847
chr15	77896630	77897131
chr9	133568794	133569295
chr20	3219772	3220273
chr1	151103684	151104185
chr7	30721320	30721821
chr9	89562248	89562749
chr5	134825592	134826093
chr1	151103594	151104095
chr5	150035916	150036417
chr1	44457384	44457885
chr20	55840766	55841267
chr10	101297193	101297694
chr1	46955271	46955772
chr1	46955240	46955741
chr4	55093974	55094475
chr19	17438458	17438959
chr4	55093913	55094414
chr4	96468366	96468867
chr11	128561845	128562346
chr11	20182702	20183203
chr2	73403106	73403607
chr8	136469089	136469590
chr1	27319600	27320101
chr3	49170671	49171172
chr8	136469111	136469612
chr4	5712614	5713115
chr4	5712620	5713121
chr17	71641367	71641868
chr2	45182663	45183164
chr6	90120976	90121477
chr22	42904814	42905315
chr11	20180076	20180577
chr5	132165743	132166244
chr17	30607026	30607527
chr6	27832744	27833245
chr12	48213666	48214167
chr8	4850992	4851493
chr6	27832818	27833319
chr15	91446293	91447241
chr19	55996167	55996668
chr2	85773115	85773616
chr8	141647513	141648014
chr3	129324207	129324708
chr3	129324223	129324724
chr19	55996208	55996709
chr12	48213696	48214197
chr8	141647358	141647859
chr2	171571595	171572096
chr17	59494123	59494624
chr1	91189159	91189660
chr2	121194697	121195198
chr12	56545992	56546493
chr5	149789296	149789797
chr2	121194695	121195196
chr16	19893287	19893788
chr12	56545990	56546491
chr3	46734722	46735223
chr3	46734723	46735224
chr16	2059622	2060123
chr2	171571940	171572441
chr1	155023169	155023670
chr6	90121125	90121626
chr9	37035146	37035647
chr8	9761581	9762082
chr8	8244270	8244771
chr9	140446117	140446618
chr9	140446101	140446602
chr9	139333948	139334449
chr16	65156176	65156677
chr2	11886600	11887101
chr8	10590214	10590715
chr7	554474	554975
chr6	3258926	3259427
chr3	55522485	55522986
chr10	94822058	94822559
chr1	155022883	155023384
chr5	179718802	179719303
chr12	68041248	68041749
chr9	139333988	139334489
chr5	179719122	179719623
chrX	39949474	39949975
chr2	223171901	223172402
chr14	100196400	100196901
chr2	241758468	241758969
chr12	66216624	66217125
chr7	148394988	148395978
chr17	54671163	54671664
chr3	169379721	169380222
chr8	11565964	11566465
chr17	8150923	8151424
chr17	8150918	8151419
chr17	54671109	54671610
chr8	8243557	8244058
chr19	30020994	30021495
chr17	63556986	63557487
chr10	94821779	94822758
chr13	28712138	28712639
chr14	24520745	24521626
chr13	28712262	28712763
chr17	37910397	37910898
chr17	37910396	37910897
chr7	155597909	155598410
chr12	133126781	133127282
chr1	204653868	204654369
chr15	64445685	64446186
chr19	55865138	55865639
chr15	64445644	64446145
chr11	1784885	1785386
chr1	204653933	204654434
chr7	148396586	148397087
chr11	64948482	64948983
chr7	148396632	148397133
chr13	95364959	95365460
chr20	57427585	57428086
chr8	141646063	141646564
chr15	91445538	91446039
chr8	141646058	141646559
chr3	169379624	169380125
chr22	45899706	45900207
chr17	75387751	75388252
chr8	136470013	136470514
chr1	37501901	37502402
chr2	242673953	242674454
chr15	53076174	53076675
chr20	55841586	55842087
chr11	1784923	1785424
chr15	91445502	91446003
chr3	49170049	49170550
chr16	19894506	19895007
chr18	19751417	19751918
chr17	74864213	74864714
chr9	136603157	136603658
chr17	74864208	74864709
chr2	119916135	119916636
chr2	132559979	132560480
chr1	214152992	214153493
chr19	54411335	54411836
chr2	233741115	233741616
chr2	233741118	233741619
chr2	241759426	241759927
chr17	54673346	54673847
chr19	54411358	54411859
chr16	65154782	65155283
chr20	57426005	57426506
chr16	65154886	65155387
chr1	109791773	109792274
chr17	42299395	42299896
chr7	155597690	155598191
chr1	26488063	26488564
chr8	4849711	4850212
chr17	54671796	54672297
chr12	68041586	68042087
chr9	120175491	120175992
chr6	50813230	50813731
chr14	89883322	89884239
chr9	34591570	34592071
chr14	89883339	89883840
chr1	203097130	203097631
chr6	166076363	166076864
chr1	228135410	228135911
chr15	41198529	41199030
chr2	242673605	242674106
chr11	67236600	67237101
chr17	63556078	63556579
chr17	72848632	72849133
chr3	13060811	13061312
chr22	39541082	39541583
chr11	70962890	70963391
chr12	68042514	68043015
chr3	52273019	52273520
chr3	52273020	52273521
chr5	179720383	179720884
chr7	72847910	72848411
chr4	5713239	5713740
chr9	135996183	135996684
chr11	65082924	65083425
chr19	3093838	3094339
chr15	41198506	41199007
chr3	197025129	197025630
chr22	39541053	39541554
chr19	3093833	3094334
chr22	23412117	23412618
chr22	23412092	23412593
chr1	202681055	202681556
chr1	38512524	38513025
chr16	29910767	29911268
chr7	71800745	71801246
chr22	20307308	20307809
chr5	179720286	179720787
chr22	20307321	20307822
chr2	66660499	66661000
chr16	29910860	29911361
chr10	126139802	126140303
chr12	68043070	68043571
chr16	29911633	29912134
chr20	57425721	57426222
chr16	85470656	85471157
chr16	65156707	65157208
chr13	113344170	113344671
chr8	48650103	48650604
chr1	38512853	38513354
chr11	64420560	64421061
chr12	53339296	53339797
chr6	1615289	1615790
chr17	75425960	75426461
chr11	65547312	65547813
chr9	33374952	33375453
chr13	113344072	113344573
chr2	241760246	241760747
chr9	33374890	33375391
chr17	72756112	72756613
chr4	6988660	6989161
chr11	118530111	118530612
chr1	202679322	202679823
chr11	2118662	2119163
chr11	122852353	122852854
chr14	89882306	89882807
chr16	30907707	30908208
chr8	48650401	48650902
chr15	44068453	44068954
chr6	157098280	157098781
chr5	87989411	87989912
chr11	2554862	2555363
chr6	157098292	157098793
chr14	89882362	89882863
chr2	66660298	66660799
chr2	97534363	97534864
chr13	111137845	111138346
chr1	155043337	155043838
chr6	44264854	44265355
chr18	74204658	74205159
chr18	74204659	74205160
chr6	41606598	41607099
chr4	85413976	85414477
chr12	109900837	109901338
chr1	27919271	27919772
chr9	120177286	120177787
chr17	54669825	54670326
chr1	202679393	202679894
chr1	201857564	201858065
chr17	63557435	63557936
chr14	69726415	69726916
chr7	131240825	131241326
chr15	75198921	75199422
chr7	107641745	107642246
chr15	44068695	44069196
chr13	114018081	114018582
chr4	3767116	3767617
chr9	124981784	124982285
chr17	56609149	56609650
chr7	107641678	107642179
chr8	48650988	48651489
chr1	41487302	41487803
chr19	12917117	12917618
chr3	196729743	196730244
chr6	392992	393493
chr1	109791641	109792142
chr8	48651263	48651764
chr10	118032010	118032511
chr1	201437590	201438546
chr5	37834815	37835316
chr6	44265248	44265749
chr15	44069485	44069986
chr6	157098887	157099388
chr1	18968813	18969314
chr22	45898384	45898885
chr9	37037586	37038087
chr20	277791	278292
chr8	9763885	9764386
chr2	119913220	119913721
chr1	36038871	36039372
chr17	7297777	7298278
chr1	41267830	41268331
chr20	277785	278286
chr1	201857657	201858158
chr17	15163860	15164361
chr6	157098943	157099444
chr9	95946249	95946750
chr2	73404467	73404968
chr11	128562605	128563106
chr19	9903447	9903948
chr12	52240962	52241463
chr19	12917158	12917659
chr2	73404501	73405002
chr2	45156960	45157461
chr21	46823954	46824455
chr6	1393233	1393734
chr18	46071941	46072442
chr12	109901024	109901525
chr1	228400583	228401084
chr17	15164027	15164528
chr4	6988408	6988909
chr19	9903381	9903882
chr1	33232145	33232646
chr2	242498548	242499049
chr12	48206496	48206997
chr6	134212438	134212939
chr15	75198992	75199493
chr11	116658676	116659177
chr11	116658583	116659084
chr1	91191043	91191544
chr20	20348397	20348898
chr18	33767230	33767731
chr19	12833354	12833855
chr19	12833339	12833840
chr15	41056138	41056639
chr1	16983290	16983791
chr1	16983287	16983788
chr1	41951872	41952373
chr20	61638019	61638520
chr15	41056088	41056589
chr10	71561042	71561543
chr7	157485938	157486439
chr10	80999946	81000447
chr5	135528112	135528613
chr1	201438095	201438596
chr10	22624145	22624646
chr16	31146032	31146533
chr7	100464631	100465132
chr12	7341875	7342847
chr14	69727021	69727522
chr16	67464986	67465487
chr4	151504727	151505228
chr8	9764050	9764551
chr6	37666422	37666923
chr13	95365215	95365716
chr10	118033736	118034237
chr12	7341872	7342373
chr20	61885973	61886474
chr12	94543248	94544112
chr6	29592201	29592702
chr11	128562734	128563235
chr19	1071193	1071694
chr20	32262239	32262740
chr2	217500772	217501273
chr9	130966274	130966775
chr17	73829079	73829580
chrX	40011391	40011892
chr16	1429683	1430184
chr16	67906712	67907213
chr16	67906701	67907202
chr7	100464724	100465225
chr1	200983452	200983953
chr15	96888779	96889280
chr9	139137360	139137861
chr16	30905244	30905745
chr10	22624135	22624636
chr4	174438002	174438503
chr15	76004946	76005447
chr17	40259852	40260353
chr1	156084595	156085096
chr10	126138562	126139063
chr6	90121971	90122472
chr6	391762	392263
chr20	32262373	32262874
chr16	30905406	30905907
chr19	49147996	49148497
chr15	64443413	64443914
chr5	14581514	14582015
chr10	99473711	99474212
chr5	37840370	37840871
chr10	30025570	30026071
chr10	118032665	118033166
chr8	144635576	144636077
chr11	417207	417708
chr8	123792287	123792788
chr5	14581525	14582026
chr16	71757311	71757812
chr19	49148094	49148595
chr10	99473695	99474196
chr19	45995863	45996364
chr1	110162048	110162549
chr5	43042062	43042563
chr9	117150042	117150543
chr2	26407449	26407950
chr2	220436089	220436590
chr6	150389990	150390491
chr17	7197765	7198266
chr17	7197757	7198258
chr17	79875739	79876240
chr9	117150070	117150571
chr8	123792352	123792853
chr2	66804678	66805179
chrX	153599443	153599944
chr16	68002392	68002893
chr14	104560848	104561349
chr6	1620117	1620618
chr2	127807684	127808185
chr4	151502726	151503227
chr14	61123469	61123970
chr1	156084275	156084776
chr17	34900697	34901629
chr3	52007893	52008394
chr12	94542622	94543123
chr2	26407544	26408045
chr1	202203566	202204067
chr11	71955276	71955777
chr2	220251953	220252454
chrX	153599468	153599969
chr1	91185217	91185718
chr5	134376032	134376533
chr1	91190975	91191476
chr8	144822354	144822855
chr14	75079039	75079540
chr14	38068927	38069428
chr14	75079036	75079537
chr22	45098104	45098605
chr19	51298106	51298607
chr2	220251969	220252470
chr1	46872244	46872745
chr3	52008015	52008516
chr10	43572472	43572973
chr6	157099604	157100105
chr9	130965291	130965792
chr11	44331370	44331871
chr4	187112423	187112924
chr17	45771603	45772104
chr4	151504097	151504598
chr1	1092953	1093454
chr16	71756968	71757469
chr4	187112446	187112947
chr5	139283436	139283937
chr5	139283552	139284053
chr17	40259714	40260215
chr1	1092939	1093440
chr8	4849157	4849658
chr17	79875641	79876142
chr14	91884038	91884539
chr1	54940781	54941282
chr20	44640215	44640716
chr9	130965389	130965890
chr4	151500423	151500924
chr22	37415443	37415944
chr2	176953073	176953574
chr12	66218845	66219346
chr2	121100936	121101437
chr4	174430551	174431052
chr12	50449674	50450175
chr11	123066853	123067354
chr4	174430500	174431001
chr4	83718548	83719049
chr20	6748436	6748937
chr20	20347273	20347774
chr2	72377187	72377688
chr12	66219669	66220170
chr14	76448589	76449090
chr14	76448592	76449093
chr2	63285749	63286250
chr8	55370541	55371042
chr4	151500731	151501232
chr14	38678042	38678941
chr11	75374703	75375204
chr9	140500228	140500729
chr12	66219487	66219988
chr14	91884218	91884719
chr17	45928246	45928747
chr17	7287323	7287824
chr14	101174726	101175227
chr3	139258136	139258637
chr6	157095538	157096039
chr17	41983815	41984316
chr15	29395908	29396409
chr13	114017468	114017969
chr11	72301023	72301524
chr13	56150391	56150892
chr17	34901344	34901845
chr20	6748182	6748683
chr17	26729290	26729791
chr15	67357851	67358352
chr2	220253017	220253518
chr2	47168410	47168911
chr14	38678268	38678769
chr2	220253005	220253506
chr15	29395800	29396301
chr10	23481460	23481961
chr11	2291086	2291587
chr11	2291091	2291592
chr11	35640429	35640930
chr1	221067407	221067908
chr9	131908097	131908598
chr6	39281738	39282239
chr2	219922639	219923140
chr16	30996225	30996726
chr11	35639327	35639828
chr1	3369687	3370188
chr4	2819569	2820070
chr5	135527667	135528168
chr17	48194528	48195029
chr17	63557796	63558297
chr8	144635488	144635989
chr9	140561184	140561685
chr11	123066265	123066766
chr11	123065565	123066066
chr14	61123837	61124338
chr15	67357385	67357886
chr1	54940151	54940652
chr20	22567390	22567891
chr17	44899360	44899861
chr16	2770881	2771382
chr3	184286712	184287213
chr2	171672130	171672631
chr11	35639430	35639931
chr12	109896613	109897114
chr11	65359512	65360013
chr15	67357272	67357773
chr10	104387345	104387846
chr5	2756514	2757015
chr16	88752599	88753100
chr22	42949778	42950279
chr2	45156592	45157093
chr15	88801453	88801954
chr1	203242242	203242743
chr2	20388488	20388989
chr5	176244767	176245268
chr19	45946645	45947146
chr9	140500080	140500581
chr9	140561315	140561816
chr7	44105260	44105761
chr7	27183207	27183708
chr15	25199814	25200315
chr7	99756154	99756655
chr15	37393515	37394016
chr15	37393515	37394016
chr19	45946627	45947128
chr13	99097505	99098006
chr9	127539265	127539766
chr7	99756166	99756667
chr9	131155335	131155836
chr6	43635921	43636422
chr19	49149730	49150231
chr5	139167245	139167746
chr6	150390253	150391250
chr3	48541524	48542025
chr7	100289252	100289753
chr5	139167206	139167707
chr17	41984895	41985396
chr15	44092542	44093043
chr6	108439006	108439507
chr17	41984884	41985385
chr14	95235785	95236286
chr9	81054254	81054755
chr20	22567425	22567926
chr8	123795143	123795644
chr15	79103472	79103973
chr10	119296602	119297103
chr14	104095171	104095672
chr11	44971126	44971627
chr15	25199968	25200469
chr3	147123067	147123568
chr14	104095185	104095686
chr15	53075566	53076067
chr22	22652245	22652746
chr15	44092568	44093069
chr8	123794917	123795418
chr16	88752666	88753167
chr1	202205364	202205865
chr5	172661856	172662357
chr3	47462449	47462950
chr14	36982625	36983126
chr14	55033443	55033944
chr19	4375386	4375887
chr8	42995512	42996013
chr12	54611549	54612050
chr1	201228685	201229186
chr22	43627014	43627515
chr15	96884463	96884964
chr15	96884464	96884965
chr1	182583951	182584452
chr7	143105857	143106358
chr6	41530168	41530669
chr20	62466226	62466727
chr1	226297364	226297865
chr12	117318848	117319349
chr16	67225746	67226247
chr1	203242182	203242683
chr15	67356424	67356925
chr6	50816886	50817387
chr2	47167767	47168268
chr8	55370681	55371182
chr10	98591557	98592058
chr10	30024591	30025092
chr5	171879902	171880403
chr1	226297279	226297780
chr14	103541843	103542344
chr14	103541845	103542346
chr11	91957759	91958260
chr18	45688039	45688540
chr10	30024554	30025055
chr11	62648189	62648690
chr16	67225762	67226263
chr6	43635842	43636343
chr11	62648027	62648528
chr8	141109009	141109510
chr14	37125456	37125957
chr10	125755218	125755719
chr5	171879997	171880498
chr2	1748059	1748560
chr4	180087594	180088095
chr20	62466249	62466750
chr19	49315441	49315942
chr19	49315447	49315948
chr20	48729274	48729775
chr9	116327064	116327565
chr1	16339214	16339715
chr17	4890515	4891016
chr10	44877701	44878202
chr1	43997352	43997853
chr7	27183078	27183579
chr10	125755115	125755616
chr17	4890541	4891042
chr14	55032598	55033099
chr19	47249659	47250160
chr14	55031999	55033295
chr11	31847325	31847826
chr1	1015349	1015850
chr10	129535036	129535537
chr17	80673983	80674484
chr9	116326941	116327442
chr22	39638731	39639232
chr7	31091726	31092227
chr8	42995222	42995723
chr17	56160891	56161392
chr6	16760288	16760789
chr11	73356997	73357498
chr22	42915504	42916005
chr8	145561215	145561716
chr8	145561215	145561716
chr9	132646737	132647624
chr12	58120282	58120783
chr17	74068417	74068918
chr1	43997595	43998096
chr16	57562288	57562789
chr5	43039644	43040145
chr4	83719563	83720064
chr7	1543836	1544337
chr17	74068414	74068915
chr7	1543832	1544333
chr6	16760206	16760707
chr10	129535149	129535650
chr11	91958252	91958753
chr19	2461931	2462432
chr4	54969796	54970297
chr11	6651365	6651866
chr7	128808961	128809462
chr5	43039619	43040120
chr9	127539391	127539892
chr1	18969791	18970292
chr7	97910168	97910669
chr8	141109099	141109600
chr7	97910164	97910665
chr11	910594	911095
chr19	58570365	58570866
chr12	6450847	6451348
chr19	58570388	58570889
chr9	132222561	132223062
chr9	132222608	132223109
chr3	9957293	9957794
chr22	42915549	42916050
chr6	16761648	16762149
chr6	16761132	16761633
chr4	83719817	83720318
chr3	192127565	192128066
chr3	46933904	46934405
chr2	171573244	171573745
chr11	73357284	73357785
chr6	41528544	41529045
chr5	171881059	171881560
chr22	45405832	45406333
chr2	176952718	176953219
chr9	124498814	124499315
chr7	98971771	98972272
chr9	138799321	138799822
chr3	13114835	13115754
chr6	16761803	16762304
chr9	138799326	138799827
chr7	98971759	98972260
chr22	51066277	51066778
chr11	20184923	20185424
chr3	52008547	52009048
chr11	67159072	67159573
chr19	41104174	41104675
chr3	147122959	147123460
chr8	21646050	21646551
chr7	128809014	128809515
chr19	7708736	7709237
chr19	7708736	7709237
chr1	18436544	18437045
chr17	47574888	47575389
chr3	46933765	46934266
chr17	41977864	41978365
chr11	6651453	6651954
chr2	220385970	220386471
chr8	22876706	22877207
chr8	22876707	22877208
chr11	8102799	8103300
chr6	50817773	50818274
chr17	61554389	61554890
chr3	13114809	13115310
chr10	80733597	80734098
chr17	41132245	41132746
chr17	55952716	55953217
chr11	67159050	67159551
chr16	4378089	4378590
chr17	40729602	40730103
chr19	47249894	47250395
chr7	766014	766515
chr16	83960218	83960719
chr7	766002	766503
chr7	128810120	128810621
chr20	49608819	49609320
chr7	143105264	143105765
chr11	91959648	91960149
chr2	171573355	171573856
chr6	42071817	42072318
chr1	217313714	217314215
chr17	40729566	40730067
chr9	133321219	133321720
chr4	54969924	54970425
chr3	192127183	192127684
chr5	171881600	171882101
chr10	74079309	74079810
chr10	98592409	98592910
chr10	98592409	98592910
chr22	46374615	46375116
chr22	46374619	46375120
chr1	247458417	247458918
chr7	143105239	143105740
chr18	35065236	35065737
chr13	88329540	88330041
chr12	58119830	58120331
chr19	44008165	44008666
chr6	99295673	99296174
chr9	132646671	132647172
chr1	201368408	201368909
chr12	54608454	54608955
chr12	54608453	54608954
chr8	12394602	12395103
chr11	65292529	65293030
chr14	60981512	60982013
chr1	91183319	91183820
chr17	41445335	41445836
chr10	44879433	44879934
chr2	46770969	46771470
chr17	55951864	55952365
chr22	39548386	39548887
chr6	27839849	27840350
chr1	181451580	181452081
chr2	151342709	151343210
chr17	41445366	41445867
chr5	174151390	174151891
chr2	120189002	120189503
chr2	46771060	46771561
chr17	40672012	40672513
chr2	151341626	151342127
chr1	181451609	181452110
chr11	128556013	128556514
chr17	40672038	40672539
chr6	42071892	42072393
chr11	57224678	57225179
chr1	21836532	21837033
chr19	44007821	44008681
chr12	56139383	56139884
chr20	49252381	49252882
chr20	49252390	49252891
chrX	39947927	39948428
chr8	142317401	142317902
chr2	151344027	151344528
chr2	151344008	151344509
chr17	7494086	7494587
chr19	7587180	7587681
chr1	28908161	28908662
chr7	6570467	6570968
chr2	241075617	241076118
chr6	1620357	1620858
chr10	77168937	77169438
chr1	28908189	28908690
chr17	38465194	38465695
chr3	192125762	192126263
chr11	1567812	1568313
chr14	94254639	94255140
chr20	47906742	47907243
chr19	30096796	30097297
chr6	73332210	73332711
chr17	80170500	80171001
chr1	226069860	226070361
chr17	80170409	80170910
chr13	22247854	22248355
chr9	100614498	100614999
chr17	41977767	41978268
chr6	37480418	37480919
chr22	40390595	40391096
chr17	47573733	47574234
chr11	31848396	31848897
chr11	65292462	65292963
chr12	58129636	58130137
chr19	35532208	35532709
chr22	37957623	37958124
chr6	41655199	41655700
chr22	40391113	40391614
chr1	91183467	91183968
chr2	241075513	241076014
chr1	32827439	32827940
chr17	41132403	41132904
chr1	202112613	202113114
chr8	10591896	10592397
chr22	37957637	37958138
chr5	138089137	138089638
chr17	56160116	56160617
chr18	77153888	77154389
chr17	42188388	42188889
chr2	217497725	217498226
chr20	34189359	34189860
chr5	174151305	174151806
chr10	73155922	73156423
chr10	73155927	73156428
chr7	131242505	131243006
chr11	70588660	70589161
chr1	32827548	32828049
chr20	34189156	34189657
chr12	53629652	53630153
chr14	93389547	93390048
chr18	11590	12091
chr14	93389590	93390091
chr14	53619492	53619993
chr6	73331166	73331667
chr3	50243262	50243763
chr14	53619543	53620044
chr3	184871018	184871519
chr1	21835926	21836427
chr6	73331809	73332310
chr17	27224475	27224976
chr5	138088550	138089051
chr5	180229507	180230008
chr3	54664192	54664693
chr6	26251673	26252174
chr6	30042160	30042661
chr11	102323064	102324057
chr5	180229291	180229792
chr16	49735948	49736449
chr3	52008858	52009359
chr18	70534086	70534587
chr7	157483399	157483900
chr2	45155986	45156487
chr6	50818035	50818536
chr3	9958491	9958992
chr3	37901748	37902249
chr11	102323174	102323675
chr18	70534238	70534739
chr12	100548433	100548934
chr3	9958517	9959018
chr15	92937887	92938388
chr3	37901756	37902257
chr12	132674068	132674569
chr12	132674067	132674568
chr1	156093363	156093864
chr1	53585786	53586287
chr2	63286050	63286551
chr1	156093357	156093858
chr22	39548656	39549157
chr9	130679175	130679676
chr15	89940392	89940893
chr15	89942932	89943433
chr1	202112867	202113368
chr14	102226698	102227199
chr10	126137406	126137907
chr22	42671847	42672348
chr13	28366592	28367093
chr12	6450930	6451431
chr3	184032077	184032578
chr1	231557586	231558087
chr15	89959512	89960013
chr2	85980863	85981364
chr18	5895005	5895506
chr14	102226710	102227211
chr17	48072309	48072810
chr1	204224243	204224744
chr15	89959502	89960003
chr10	135051099	135051600
chr10	22623121	22623622
chr3	129062679	129063180
chr10	22623008	22623509
chr6	26250582	26251083
chr10	23487938	23488439
chr3	184870671	184871172
chr12	103352207	103352708
chr5	10760530	10761031
chr18	77153693	77154194
chr3	197236893	197237394
chr3	49496754	49497255
chr9	102590867	102591368
chr3	27756432	27756933
chr20	21683542	21684043
chr3	197236909	197237410
chr1	166135858	166136359
chr18	46547996	46548497
chr3	129062562	129063063
chr1	230561875	230562376
chr6	26251820	26252321
chr3	49498947	49499448
chr2	105488554	105489055
chr17	38279083	38279584
chr20	31368463	31368964
chr16	89268151	89268652
chr17	1933121	1933622
chr19	40723124	40723625
chr5	176087789	176088290
chr1	221068055	221068556
chr1	160370515	160371016
chr17	58212803	58213304
chr12	49374552	49375053
chr17	58212790	58213291
chr2	43151842	43152343
chr6	28949505	28950006
chr6	26056402	26056903
chr6	26056401	26056902
chr20	21501733	21502234
chr7	20837250	20838109
chr5	77943830	77944331
chr11	76886839	76887340
chr6	43043505	43044006
chr2	1746753	1747254
chr5	10761095	10761596
chr3	58163367	58163868
chr17	37762076	37762577
chr9	136822927	136823428
chr3	147122481	147122982
chr17	1375194	1375695
chr8	22446525	22447026
chr1	231558012	231558513
chr10	23480600	23481101
chr8	144416596	144417097
chr3	58163389	58163890
chr1	150953594	150954095
chr5	10761133	10761634
chr8	144416696	144417444
chr17	73236483	73236984
chr6	35441831	35442332
chr3	9956626	9957127
chr7	20838241	20838742
chr2	105483836	105484337
chr4	2464310	2464811
chr6	27839934	27840435
chr22	42665960	42666461
chr20	49258393	49258894
chr10	118927543	118928044
chr15	85360797	85361298
chr20	20344802	20345303
chr5	176087687	176088188
chr7	20838268	20838769
chr1	243654655	243655156
chr6	28949704	28950205
chr20	21683480	21683981
chr8	142317023	142317524
chr8	22419128	22419629
chr19	1566588	1567089
chr9	116916032	116916533
chr1	41981718	41982219
chr1	41981718	41982219
chr16	1979596	1980097
chr9	34611864	34612365
chr8	22419098	22419599
chr19	36351946	36352447
chr10	118927546	118928047
chr19	1566595	1567096
chr10	23480668	23481169
chr10	103329822	103330323
chr19	41815898	41816399
chr3	195635026	195635527
chr5	77944090	77944591
chr16	85586847	85587348
chr7	2749211	2749712
chr16	1979557	1980058
chr15	89942796	89943297
chr6	35441871	35442372
chr7	1014909	1015410
chr5	77944733	77945234
chr19	30096695	30097196
chr1	160369938	160370439
chr7	1014906	1015407
chr2	119601474	119601975
chr6	153452528	153453029
chr4	154680882	154681383
chr1	31885875	31886376
chr4	187163075	187163576
chr7	26226986	26227487
chr18	8704574	8705075
chr18	44777777	44778278
chr19	34012611	34013112
chr15	89921624	89922125
chr6	153452023	153452524
chr2	46768832	46769832
chr19	41815961	41816462
chr8	22446421	22446922
chr15	92936979	92937480
chr15	96883842	96884343
chr2	46768802	46769303
chr19	34012398	34012899
chr22	20850090	20850591
chr14	105864531	105865032
chr14	105864052	105865035
chr4	154680505	154681006
chr18	70536850	70537351
chr17	9548477	9548978
chr9	138110643	138111144
chr6	99295863	99296364
chr1	228594691	228595192
chr9	34611697	34612198
chr17	72428029	72428530
chr17	38279388	38279889
chr15	72099716	72100217
chr8	98787135	98787636
chr6	106440368	106440869
chr18	8704711	8705212
chr6	106440345	106440846
chr2	132430095	132430596
chr1	63796142	63796643
chr2	26402154	26402655
chr1	36042891	36043392
chr2	25537883	25538384
chr2	132430134	132430635
chr19	52407885	52408386
chr11	45907070	45907571
chr2	127534672	127535173
chr19	52407972	52408473
chr19	17888879	17889380
chr14	103058421	103058922
chr11	75294952	75295453
chr19	30156067	30156568
chr3	124774752	124775253
chr17	77216619	77217120
chr1	230562222	230562723
chr2	127534809	127535310
chr6	168079033	168079534
chr16	12994947	12995448
chr10	94450966	94451467
chr7	99766093	99766594
chr19	12943290	12943791
chr13	28366435	28366936
chr6	117586099	117586600
chr8	37699351	37699852
chr18	7566862	7567363
chr19	12943318	12943819
chr19	52408917	52409418
chr17	9547953	9548454
chr6	26250208	26250709
chr15	53090885	53091386
chr13	22244899	22245400
chr1	182585203	182585704
chr13	22244897	22245398
chr1	17215852	17216353
chr10	73156741	73157242
chr4	42399613	42400114
chr8	22856942	22857443
chr14	103058340	103058841
chr1	155140147	155140648
chr19	17798122	17798623
chr18	70535826	70536327
chr19	35635863	35636364
chr16	12996703	12997204
chr11	72463424	72463925
chr18	55094900	55095401
chr5	1385937	1386438
chr3	171757107	171757608
chr9	29161	29662
chr5	149590890	149591391
chr1	20810480	20810981
chr11	75294136	75294637
chr2	119981059	119981560
chr6	33180855	33181356
chr10	102977284	102977785
chr18	55094863	55095364
chr2	236402319	236402820
chr1	47898079	47898580
chr17	38333589	38334090
chr16	3096190	3096691
chr6	107812215	107812716
chr6	147829333	147829834
chr12	54764043	54764544
chr6	44205517	44206018
chr16	2551162	2551663
chr6	147829361	147829862
chr6	44205522	44206023
chr6	2999619	3000435
chrX	40007619	40008120
chr9	29093	29594
chr19	925211	925712
chr22	31031470	31031971
chr11	124709567	124710068
chr6	150262870	150263371
chr6	150262870	150263371
chr3	52029691	52030192
chr3	124774698	124775199
chr2	220313361	220313862
chr22	30099204	30099705
chr16	2551226	2551727
chr9	116917509	116918010
chr22	31030467	31030968
chr16	73100029	73100530
chr10	101286844	101287345
chr1	206644125	206644626
chr3	124774022	124774523
chr2	176945376	176945877
chr6	41341827	41342328
chr18	7566930	7567431
chr15	96895215	96895716
chr5	149792081	149792582
chr6	33739375	33739876
chr20	47444483	47444984
chr8	142315855	142316356
chr6	2999623	3000124
chr8	72468735	72469236
chr12	54764022	54764523
chr3	27756264	27756765
chr7	27285460	27285961
chr5	17219092	17219593
chr11	47182665	47183166
chr4	180091216	180091717
chr7	44257855	44258356
chr1	17215724	17216225
chr10	103329636	103330137
chr15	96895210	96895711
chr6	28948736	28949237
chr11	65836944	65837445
chr8	21640009	21640510
chr6	33739214	33739715
chr8	37699445	37699946
chr2	236402252	236402753
chr10	102977160	102977661
chr9	133308413	133309216
chr19	50393365	50393866
chr10	125754021	125754522
chr14	24701652	24702153
chr3	52029729	52030230
chr9	37422380	37422881
chr10	125754001	125754502
chr7	75864438	75864939
chr5	149792128	149792629
chr11	75294445	75294946
chr7	73894634	73895135
chr1	26201955	26202456
chr17	48351563	48352064
chr1	26201954	26202455
chr6	107811546	107812047
chr11	14996163	14996664
chrX	39966442	39966943
chr11	59522545	59523046
chr11	47182781	47183282
chr14	23821107	23821608
chr9	133308629	133309130
chr22	31031033	31031993
chr11	59522446	59522947
chr2	238600895	238601396
chr3	147076453	147076954
chr7	73894696	73895197
chr5	72594774	72595275
chr12	8185857	8186358
chr19	925403	925904
chr17	80231301	80231802
chr22	20850629	20851130
chr17	80231303	80231804
chr19	2462914	2463415
chr13	56150806	56151805
chr9	37422218	37422719
chr1	156897279	156897780
chr11	65837228	65837729
chr9	100616115	100616616
chr8	72466276	72466777
chr9	140051216	140051717
chr14	102227421	102227922
chr18	44789577	44790078
chr1	20960111	20960612
chr2	101768979	101769480
chr5	32710046	32710547
chr19	50393254	50393755
chr19	2462846	2463347
chr14	102227335	102227836
chr5	32709856	32710357
chr19	417600	418101
chr11	119293480	119293981
chr1	156897451	156897952
chr9	107690246	107690747
chr18	8707046	8707547
chr17	48996976	48997477
[truncated: 10,472 more rows]

## Sheet: Cluster3
Chrom	Start	Stop
chr7	96639085	96639586
chr1	44874291	44874792
chr12	115109524	115110025
chrX	113815872	113816373
chr16	12991883	12992384
chrX	39957584	39958085
chr4	62625887	62626388
chr5	7422370	7422871
chr14	38665216	38665717
chr2	114030498	114030999
chr4	62623834	62624335
chr4	54973348	54973849
chrX	70319489	70319990
chr6	5994565	5995066
chr20	20352319	20352820
chr6	50811467	50811968
chr12	95939206	95939707
chr3	120167653	120168154
chr11	123305647	123306148
chr5	43020193	43020694
chr5	92939618	92940119
chr12	3072908	3073409
chr11	128775556	128776057
chr9	91147059	91147560
chr9	122127783	122128284
chr2	177057112	177057613
chr5	2743116	2743617
chr5	92939734	92940235
chr7	83096351	83096852
chr5	40826554	40827055
chr14	88792814	88793315
chr9	126767638	126768139
chr4	27089186	27089687
chr17	57920590	57921091
chr5	12660811	12661312
chr3	194018159	194018660
chr6	40256604	40257105
chr2	217369874	217370375
chr8	26372417	26372918
chr5	154429281	154429782
chr12	24716862	24717363
chr15	63142884	63143385
chr6	167661445	167661946
chr1	156409573	156410074
chr6	27763541	27764042
chr6	27763540	27764041
chrX	25020270	25021248
chr5	102085218	102085719
chr22	38794790	38795291
chrX	39863372	39863873
chr7	140335447	140335948
chr12	111473562	111474063
chr2	217372401	217372902
chr6	152954687	152955188
chrX	113290756	113291257
chr8	122829808	122830309
chr1	237207725	237208226
chrX	69656154	69656655
chr1	62677358	62677859
chr20	30168375	30168876
chr9	4486154	4486655
chr13	48809722	48810223
chr6	147824610	147825111
chr11	128771716	128772217
chr18	9835265	9835766
chr12	119417548	119418049
chr10	95195729	95196230
chr7	27152888	27153389
chr12	1697110	1697611
chr5	50690439	50690940
chr14	50047514	50048015
chr8	128873948	128874449
chr9	77108324	77108825
chr12	115113697	115114198
chrX	133678665	133679166
chrX	71524713	71525214
chrX	115022473	115022974
chr15	92701499	92702000
chr6	98227356	98227857
chr9	90022941	90023442
chr5	50688515	50689016
chr3	42485283	42485784
chr6	26331453	26331954
chr6	10383446	10383947
chr3	62363873	62364374
chr3	46626380	46626881
chr4	81117432	81117933
chr3	147072340	147072841
chr11	19799009	19799510
chr6	84745077	84745578
chr12	115110898	115111399
chr1	13912096	13912597
chr15	57664248	57664749
chr7	41735932	41736433
chr3	46626538	46627039
chr3	58025489	58025990
chr6	5992749	5993250
chr4	27086340	27086841
chr3	112361710	112362211
chr2	66672170	66672671
chr11	93221317	93221818
chr1	38890663	38891164
chr5	32501498	32501999
chr3	32901235	32901736
chrX	3632810	3633311
chr6	10882834	10883335
chr8	128755244	128755745
chrX	133305625	133306126
chr4	85400943	85401444
chr9	96109784	96110285
chr2	220550934	220551435
chrX	129091274	129091775
chrX	23349840	23350341
chr2	223176348	223176849
chr13	92012607	92013108
chr10	79799472	79799973
chr12	115112331	115112832
chr3	54156599	54157100
chr6	21599383	21599884
chr6	149288462	149288963
chr2	66810262	66810763
chr4	24324815	24325316
chr7	22599370	22599871
chr20	31377687	31378188
chr15	93870602	93871103
chr9	133030956	133031457
chr6	50807752	50808253
chr1	56915945	56916446
chr13	84454653	84455154
chr7	45603600	45604101
chr12	16756978	16757479
chr17	30406653	30407154
chr22	33458295	33458796
chr22	40575013	40575514
chr4	154181012	154181513
chr3	111719724	111720225
chrX	153144291	153144792
chr5	167727422	167727923
chr14	76777541	76778042
chr7	103087559	103088060
chr15	78223157	78223658
chr14	30394587	30395088
chr2	128453141	128453642
chr14	59094998	59095499
chr3	111719492	111719993
chr13	84455975	84456476
chr6	107936467	107936968
chr12	33044860	33045361
chr9	104499016	104499517
chr6	75922679	75923180
chr17	46797088	46797589
chr1	95123234	95123735
chr10	114892500	114893001
chr20	19192111	19192612
chr2	119570192	119570693
chr7	158262381	158262882
chr1	87615028	87615529
chr1	101704195	101704696
chr1	101704202	101704703
chr4	139898972	139899473
chr15	72486000	72486501
chr9	98534663	98535164
chr11	35441657	35442158
chr12	116822409	116822910
chr22	33446670	33447171
chr5	17147201	17147702
chr12	16763630	16764131
chr1	158147545	158148046
chr5	112370010	112370511
chrX	99663352	99663853
chr8	128906734	128907235
chr3	112360115	112360616
chr1	162117548	162118049
chr4	185307241	185307742
chr7	27222732	27223233
chr2	149857015	149857516
chr1	242372270	242372771
chr15	66859274	66859775
chr11	19697944	19698445
chr1	226076767	226077268
chrX	106693439	106693940
chrX	68134366	68134867
chr7	157476725	157477226
chr4	88856990	88857491
chr15	79725814	79726315
chr1	158147416	158147917
chrX	99665016	99665517
chr4	185310954	185311455
chrX	99664985	99665486
chr10	94456071	94456572
chr7	138352826	138353327
chr6	11194436	11194937
chr11	92806800	92807301
chrX	71526576	71527077
chr17	55337396	55337897
chr10	62495007	62495508
chrX	9757525	9758026
chr1	159177838	159178339
chr7	54614363	54614864
chr17	55689917	55690418
chr16	14404502	14405003
chr1	162114506	162115007
chr4	87955077	87955578
chr16	73092661	73093162
chr16	73087003	73087504
chr4	146625072	146625573
chr7	158260817	158261318
chr4	154073136	154073637
chr5	142078575	142079076
chr1	100929243	100929744
chr14	95687024	95687525
chr7	54614406	54614907
chr5	142078599	142079100
chr6	3455593	3456094
chr1	64256101	64256602
chr2	284369	284870
chr6	15493741	15494242
chr10	63661891	63662392
chr16	5186531	5187032
chr15	63367755	63368256
chr10	94002962	94003463
chr18	44772622	44773123
chr9	12774834	12775335
chr10	94003006	94003507
chr6	44592451	44592952
chr11	31819243	31819744
chr9	98529100	98529601
chr3	181421834	181422335
chr2	85474745	85475246
chr8	7540296	7540797
chr6	3456070	3456571
chr10	88628103	88628604
chr6	116644978	116645479
chr3	176914288	176914789
chr15	63566384	63566885
chr5	140863608	140864109
chr13	112707941	112708442
chr6	167693636	167694137
chr8	30248664	30249165
chr1	144691849	144692350
chr1	25066231	25066732
chr18	46353898	46354399
chr6	167696515	167697016
chr6	34990833	34991334
chr3	184469961	184470462
chr14	50046548	50047049
chr12	98793091	98793592
chr15	93876461	93876962
chr15	82760373	82760874
chr5	76940305	76940806
chr22	19598097	19598598
chr2	105794315	105794816
chr1	209726175	209726676
chr14	65427337	65427838
chr1	86973599	86974100
chr20	1945164	1945665
chr17	35423250	35423751
chr7	33941356	33941857
chr7	93269189	93269690
chr6	11196598	11197099
chr6	167101237	167101738
chr19	42975915	42976416
chr8	55365607	55366108
chr18	47924367	47924868
chr14	97493611	97494112
chr11	133415180	133415681
chr3	40653872	40654373
chr4	139896264	139896765
chr1	98510485	98510986
chr1	98510468	98510969
chr15	74432687	74433188
chr4	2221674	2222175
chr2	177016086	177016587
chr21	45405661	45406162
chr11	120479399	120479900
chr1	27353494	27353995
chr1	161506977	161507478
chr6	14639345	14639846
chr14	64659532	64660033
chr3	122740217	122740718
chr18	76266047	76266548
chr10	21586428	21586929
chr3	15155893	15156394
chr5	153775189	153775690
chr16	56696871	56697372
chr1	229832010	229832511
chr15	76063445	76063946
chr6	108308718	108309219
chr15	93723757	93724258
chr3	45354709	45355210
chr7	27154844	27155345
chr1	226077830	226078331
chr2	208677957	208678458
chr4	5907508	5908009
chr7	54612346	54612847
chr11	19695433	19695934
chr15	63146035	63146536
chr2	27137090	27137591
chr2	40680284	40680785
chr8	124501930	124502431
chr20	31936164	31936665
chr17	8924321	8924822
chr1	117185290	117185791
chrX	153209910	153210411
chr22	49665256	49665757
chr1	91586658	91587159
chr5	173056592	173057093
chr13	45883321	45883822
chr14	23575279	23575780
chr3	171752666	171753167
chr1	24515126	24515627
chr17	12880341	12880842
chrX	133308810	133309311
chr10	102414028	102414529
chr15	83136920	83137421
chr3	10744640	10745141
chr10	50894646	50895147
chr11	126414350	126414851
chr4	6119275	6119776
chr10	71612662	71613163
chr4	186227140	186227641
chr15	66965647	66966148
chr15	89147632	89148133
chr2	10515901	10516402
chr1	85515460	85515961
chr6	2932501	2933002
chr11	46143437	46143938
chr8	128902121	128902622
chr7	101459123	101459624
chr5	172671148	172671649
chr9	72024756	72025257
chr10	126833733	126834234
chr8	77599283	77599784
chr6	138912007	138912508
chr11	116585605	116586106
chr12	131200751	131201252
chr10	105819026	105819527
chr6	90400564	90401065
chr7	101459030	101459531
chr19	54172024	54172525
chr12	28122062	28122563
chr6	167727751	167728252
chr8	41614068	41614569
chr9	112260461	112260962
chr5	166730337	166730838
chr18	44061182	44061683
chr10	123938210	123938711
chr20	47996678	47997179
chr4	83703762	83704263
chr16	5263155	5263656
chr8	74002213	74002714
chr5	150880189	150880690
chr4	4428753	4429254
chr5	140792354	140792855
chr9	96379562	96380063
chr5	149853656	149854157
chr3	47523236	47523737
chrX	106973502	106974003
chr2	237768527	237769028
chr17	55333076	55333577
chr7	138348940	138349441
chr2	217150379	217150880
chr6	2932368	2932869
chr17	71682189	71682690
chr8	25909065	25909566
chr1	120587336	120587837
chr4	111564201	111564702
chr14	99729396	99729897
chr19	18456905	18457406
chr11	19701606	19702107
chr2	237765828	237766329
chr5	173054984	173055485
chr2	85390431	85390932
chr3	124305681	124306182
chr1	164574346	164574847
chr2	114264979	114265480
chr7	50861172	50861673
chr8	19296727	19297228
chr2	23789341	23789842
chr2	48642857	48643358
chr2	137524265	137524766
chr2	99058770	99059271
chr1	48469491	48469992
chr6	3411004	3411505
chr2	176981024	176981525
chr15	61462046	61462547
chr17	55984211	55984712
chr3	33489714	33490215
chr6	161584460	161584961
chr2	217417814	217418315
chr1	67864776	67865277
chr5	106906593	106907094
chr7	100531294	100531795
chr2	206565451	206565952
chr15	61464639	61465140
chr21	33280546	33281047
chr5	134408446	134408947
chrX	153212725	153213226
chr8	20899673	20900174
chr17	8927984	8928485
chr1	64260658	64261159
chr20	20873026	20873527
chr21	43132309	43132810
chr3	122721100	122721601
chr4	6009702	6010203
chr4	56503356	56503857
chr13	28403970	28404471
chr3	8756014	8756515
chr13	28403975	28404476
chr14	33408886	33409387
chr12	116864090	116864591
chr3	125842925	125843426
chr7	127370879	127371380
chr8	139712566	139713067
chr3	129817157	129817658
chr2	172972855	172973356
chr11	5621499	5622000
chr7	139673605	139674106
chr4	122715965	122716466
chr1	28520174	28520675
chr12	3714145	3714646
chr5	3118442	3118943
chr6	108309710	108310211
chr4	153627007	153627508
chr7	152242098	152242599
chr13	44994489	44994990
chr6	6318361	6318862
chr11	31897447	31897948
chr3	42487785	42488286
chr5	172672671	172673172
chr5	154161822	154162323
chr5	92946280	92946781
chr3	9444510	9445011
chr18	61181182	61181683
chr12	127632128	127632629
chr2	15296095	15296596
chr1	167132279	167132780
chr22	21310556	21311057
chr19	56061239	56061740
chr1	20605154	20605655
chr9	118235324	118235825
chr7	127544586	127545087
chr7	50861294	50861795
chr11	3131239	3131740
chr1	45787170	45787671
chr5	112366912	112367413
chr18	60003493	60003994
chr3	71975266	71975767
chr1	202547241	202547742
chr6	158652638	158653139
chr3	187081870	187082371
chr4	2599048	2599549
chr19	54340069	54340570
chr10	72253527	72254028
chr1	229997517	229998018
chr1	120221831	120222332
chr5	112371935	112372436
chr18	33161698	33162199
chr12	51765109	51765610
chr10	24543926	24544427
chr4	7807790	7808291
chr15	100466171	100466672
chr1	144965114	144965615
chr5	149838285	149838786
chr1	210035840	210036341
chr6	167167867	167168368
chr15	42372361	42372862
chr5	16896060	16896561
chr4	7981004	7981505
chr4	141488951	141489452
chr16	5978630	5979131
chr20	55901739	55902240
chr18	8795431	8795932
chr9	90131379	90131880
chr12	110683091	110683592
chr14	69504980	69505481
chr6	158888850	158889351
chr5	79541711	79542212
chr9	114424595	114425096
chr15	86775381	86775882
chr22	19205375	19205876
chr17	55332739	55333240
chr10	99648422	99648923
chr1	15058283	15058784
chr7	101374616	101375117
chr14	66301476	66301977
chr15	92656952	92657453
chr4	186228248	186228749
chr1	119522223	119522724
chr21	44094414	44094915
chr2	77320611	77321112
chr7	43178628	43179129
chr15	81155908	81156409
chr5	1790418	1790919
chr19	39637650	39638151
chr20	42528205	42528706
chr14	69386009	69386510
chr6	3339435	3339936
chr17	46826899	46827400
chr1	222145487	222145988
chr2	134960680	134961181
chr2	27939004	27939505
chrX	12996416	12996917
chr16	24066355	24066856
chr11	68717748	68718249
chr4	116894860	116895361
chr9	100610312	100610813
chr11	44755290	44755791
chr17	32751895	32752396
chr18	76744919	76745420
chr4	4765100	4765601
chr5	14418459	14418960
chr12	125693503	125694004
chr7	149582521	149583022
chr5	14417466	14417967
chr17	8907689	8908190
chr12	104765041	104765542
chr9	111929180	111929681
chr11	125311522	125312023
chr7	101457334	101457835
chr11	46925310	46925811
chr11	44777076	44777577
chr1	158155504	158156005
chr1	84768458	84768959
chr8	22562342	22562843
chr9	119689985	119690486
chr13	28502177	28502678
chr16	82660497	82660998
chr16	81745368	81745869
chr10	78871573	78872074
chr10	118453691	118454192
chrX	113296024	113296525
chr10	80116726	80117227
chr6	41424400	41424901
chr9	112261877	112262378
chr5	6450475	6450976
chr12	58282258	58282759
chr2	97586443	97586944
chr6	39259329	39259830
chr1	235806262	235806763
chr13	28502722	28503223
chr10	33299298	33299799
chr1	153717948	153718449
chr5	153160676	153161177
chr2	15183613	15184114
chr6	6891208	6891709
chr20	2668646	2669147
chr5	131800256	131800757
chr2	110840361	110840862
chr6	41456241	41456742
chr17	5608488	5608989
chr8	108509361	108509862
chr7	129996039	129996540
chrX	150344233	150344734
chr3	38697188	38697689
chr16	4619192	4619693
chr7	142023462	142023963
chr11	115530169	115530670
chr12	115103335	115103836
chr2	217467283	217467784
chr18	53446045	53446546
chr4	13525414	13525915
chr12	100115022	100115523
chr11	123055755	123056256
chr6	150312127	150312628
chr2	20709661	20710162
chr7	142023445	142023946
chr6	157952313	157952814
chr2	119992039	119992540
chr10	101152301	101152802
chrX	136511179	136511680
chr2	60703617	60704118
chr4	148910282	148910783
chr5	169759629	169760130
chr5	50258732	50259233
chr22	26950813	26951314
chr1	94579364	94579865
chr1	204806395	204806896
chr14	69512467	69512968
chr5	76941206	76941707
chr5	157308446	157308947
chr21	35230538	35231039
chr5	50258715	50259216
chr10	102402008	102402509
chr8	128981588	128982089
chr5	76941211	76941712
chr22	30758717	30759218
chrX	133684711	133685212
chr2	70962375	70962876
chr14	103750922	103751423
chr10	97049264	97049765
chr8	38331735	38332236
chr6	26722620	26723121
chr5	150970638	150971139
chr3	140592959	140593460
chr1	214510863	214511364
chr5	172013011	172013987
chr15	22923478	22923979
chr5	9833963	9834464
chr1	48509218	48509719
chr3	162435516	162436017
chr20	22571400	22571901
chr2	70955220	70955721
chr5	79543042	79543543
chr14	96424367	96424868
chr2	946900	947401
chr11	44776773	44777274
chr5	150976668	150977169
chr1	15513153	15513654
chr6	132222555	132223056
chr8	108509259	108509760
chr2	947157	947658
chr11	14270148	14270649
chr16	24062472	24062973
chr6	2928171	2928672
chr7	150801487	150801988
chr17	25833694	25834195
chr10	123941723	123942224
chr1	21754701	21755202
chr2	236409980	236410481
chr5	145452877	145453378
chr2	231689084	231689585
chr19	42977740	42978241
chr15	66359907	66360408
chr4	148787029	148787530
chr12	2353278	2353779
chr6	26577215	26577716
chr7	77666791	77667292
chr12	51714435	51714936
chr19	10620887	10621388
chr3	53529815	53530316
chr1	158015360	158015861
chr16	75038697	75039198
chr7	155326428	155326929
chr11	125313575	125314076
chr5	146257210	146257711
chr15	42873538	42874039
chr21	38378990	38379491
chr1	100924942	100925443
chr1	203444711	203445212
chr7	129159247	129159748
chr3	185280456	185280957
chr2	95742439	95742940
chr1	176918092	176918593
chr12	128867866	128868367
chr17	55549260	55549761
chr3	72817131	72817632
chr20	25531238	25531739
chr4	3934357	3934858
chr1	14919722	14920223
chr11	44783021	44783522
chr14	75872873	75873374
chr5	168098112	168098613
chr5	16930594	16931095
chr15	32611355	32611856
chr11	44864812	44865313
chr1	204311384	204311885
chr1	212002572	212003073
chr6	57354826	57355327
chr19	35456413	35456914
chr14	76888043	76888544
chr12	124630388	124630889
chr2	206560994	206561495
chr1	183850736	183851237
chr8	6702116	6702617
chr4	37892394	37892895
chr21	42792287	42792788
chr12	619367	619868
chr2	16174190	16174691
chr13	45901419	45901920
chr15	66472747	66473248
chr11	120119351	120119852
chr11	73675303	73675804
chr9	95532621	95533122
chr3	47523760	47524261
chr5	173172988	173173489
chr1	144496247	144496748
chr16	69977137	69977638
chr6	161589134	161589635
chr10	7581811	7582312
chr8	129045016	129045517
chr2	122570634	122571135
chrX	106980226	106980727
chr20	30595614	30596115
chr2	231521359	231521860
chr18	11808071	11808572
chr4	23932482	23932983
chr21	44213845	44214346
chr6	90399377	90399878
chr1	235123112	235123613
chr1	38648717	38649218
chr10	14646020	14646521
chr2	3642398	3642899
chr2	42267723	42268224
chr12	2393847	2394348
chr2	46457347	46457848
chr16	84341673	84342174
chr13	100313982	100314483
chr1	17456751	17457252
chr9	92025506	92026007
chr3	9444443	9445349
chr10	122739938	122740439
chr17	46832210	46832711
chr15	69823962	69824463
chr17	63546258	63546759
chr20	47413816	47414317
chr5	79407450	79407951
chr19	34023892	34024393
chr6	168674661	168675162
chr14	21482808	21483309
chrX	150343417	150343918
chr5	138883689	138884190
chr15	86403788	86404289
chr16	71420953	71421454
chr1	208307711	208308212
chr2	96715612	96716113
chr3	72747195	72747696
chr4	8317467	8317968
chr16	27709492	27709993
chr18	56282441	56282942
chr2	237088192	237088693
chr13	49168348	49168849
chr20	59927588	59928089
chr13	98968385	98968886
chr1	233861561	233862062
chr4	10159367	10159868
chr6	107061441	107061942
chr3	129818241	129818742
chr18	74164069	74164570
chr14	21482773	21483274
chr17	36560397	36560898
chr11	44488961	44489462
chr2	234741440	234741941
chr13	49166250	49166751
chr12	115890035	115890536
chr15	61461350	61461851
chr2	20372082	20372583
chr21	44214686	44215187
chr19	54341991	54342492
chr1	75843191	75843692
chr11	20153755	20154256
chr2	99079882	99080383
chr7	66857571	66858072
chr1	220976942	220977443
chr2	45201164	45201665
chr16	81773730	81774231
chr11	20153759	20154260
chr15	66963393	66963894
chr20	55287152	55287653
chr8	128919938	128920439
chr5	140943636	140944137
chr19	14472599	14473100
chr15	70668520	70669021
chr19	33555868	33556369
chr4	8677034	8677535
chr7	76585816	76586317
chr3	129409028	129409529
chr5	10452898	10453399
chr2	102591036	102591537
chr21	35897195	35897696
chr1	87583302	87583803
chr16	5018575	5019076
chr2	219717461	219717962
chr17	29826807	29827308
chr5	140943666	140944167
chr1	67865737	67866238
chr6	168703085	168703586
chrX	152084062	152084563
chr2	85470692	85471193
chr5	77285869	77286370
chr7	157587304	157587805
chr6	28733861	28734362
chr2	216870961	216871462
chr1	149889255	149889756
chr18	29389496	29389997
chr1	158013021	158013522
chr5	141324957	141325458
chr15	63569203	63570186
chr11	120555496	120555997
chr5	79487698	79488199
chr12	124779903	124780404
chr4	23934620	23935121
chr19	11372371	11372872
chr5	169707016	169707517
chr2	16501962	16502463
chr1	32417469	32417970
chr21	35756293	35756794
chr11	48002821	48003322
chr1	33446206	33446707
chr11	87777868	87778369
chr2	55194453	55194954
chr16	82673359	82673860
chr2	237764806	237765307
chr1	13824992	13825493
chr15	90704311	90704812
chr10	76843569	76844070
chr5	168511654	168512155
chr17	8926100	8926601
chr11	126434428	126434929
chr17	29826933	29827434
chr8	128923398	128923899
chr22	27870792	27871293
chr12	127627559	127628060
chr16	52579295	52579796
chr5	33890523	33891024
chr3	15674610	15675111
chr6	166586755	166587256
chr14	66424371	66424872
chr11	125094271	125094772
chr6	7173911	7174412
chr18	54731925	54732426
chr10	7708458	7708959
chr10	125273041	125273542
chr10	7708467	7708968
chr12	52281621	52282122
chr19	41349449	41349950
chr22	18042593	18043094
chr1	37269720	37270221
chr1	98509725	98510226
chr11	33890328	33890829
chr20	24997893	24998394
chr7	101513728	101514229
chr16	15951993	15952494
chr15	23085261	23085762
chr5	10306432	10306933
chr14	56215837	56216338
chr17	17514796	17515297
chr10	106066599	106067100
chr8	50824034	50824535
chr18	43340437	43340938
chr8	11549613	11550114
chr2	235457566	235458067
chr2	17726951	17727452
chr16	50280376	50280877
chr12	113229159	113229660
chr15	30515341	30515842
chr4	90412867	90413368
chr9	81012126	81012627
chr10	112371438	112371939
chr2	64872054	64872555
chr2	27938032	27938533
chr20	53096065	53096566
chr2	45202604	45203105
chr10	87994298	87994799
chr14	66256968	66257469
chr8	50824061	50824562
chr13	49169650	49170151
chr22	38636855	38637356
chr12	2299184	2299685
chr17	37735918	37736419
chr4	2223003	2223504
chr20	22547839	22548340
chr22	32322952	32323453
chr15	23085361	23085862
chr20	43413313	43413814
chr15	84836130	84836631
chr2	87016116	87016617
chr1	48191809	48192310
chr10	5701021	5701522
chr19	28783837	28784338
chr1	206875866	206876367
chr4	129562083	129562584
chr13	87015810	87016311
chr6	166422047	166422548
chr5	16895972	16896473
chr17	3838328	3838829
chr9	90925254	90925755
chr11	6676576	6677077
chr3	39419543	39420044
chr1	40358734	40359235
chr6	166422056	166422557
chr5	174870627	174871128
chr5	141588438	141588939
chr13	74864458	74864959
chr2	150147156	150147657
chr4	189368916	189369417
chr18	9808270	9808771
chr10	102397552	102398053
chr17	44940254	44940755
chr4	25843974	25844475
chr11	46140727	46141228
chr11	123059026	123059527
chr10	32292800	32293301
chr11	7931151	7931652
chr10	97236174	97236675
chr6	91379950	91380451
chr10	115802897	115803398
chr4	153528223	153528724
chr10	44858299	44858800
chr9	116925677	116926178
chr19	34129333	34129834
chr2	134899122	134899623
chr5	169835138	169835639
chr3	186079611	186080112
chr1	34615010	34615511
chr12	109177981	109178482
chr18	74234065	74234566
chr10	32291402	32291903
chr2	121634373	121634874
chr6	150309598	150310099
chr1	31643551	31644052
chr14	23652527	23653028
chr2	183913951	183914452
chr20	56242620	56243121
chr2	16152924	16153425
chr9	90134429	90134930
chr5	167755808	167756309
chr17	55982489	55982990
chr19	54334522	54335023
chr2	85082784	85083285
chr4	41867451	41867952
chr15	73113089	73113590
chr8	49036103	49036604
chr3	127814054	127814555
chr13	112330251	112330752
chr1	143945372	143945873
chr15	41032060	41032561
chr21	38377966	38378467
chr2	97626102	97626603
chr2	97626092	97626593
chr16	85801942	85802443
chr3	101410755	101411256
chr15	31372762	31373263
chrX	25017526	25018027
chr6	138910096	138910597
chr7	29923989	29924490
chr9	120165730	120166231
chr2	47843538	47844039
chr5	132444818	132445319
chr22	26339022	26339523
chr21	47517862	47518363
chr11	58668246	58668747
chr2	206515005	206515506
chr11	3506999	3507500
chr10	82176986	82177487
chr4	152175541	152176042
chr5	5492229	5492730
chr14	76796761	76797262
chr20	25222126	25222627
chr15	68965102	68965603
chr2	134963714	134964215
chr2	74235861	74236362
chr6	39236437	39236938
chr1	229000207	229000708
chr1	48013653	48014154
chr2	16511122	16511623
chr11	71802203	71802704
chr16	46966738	46967239
chr3	14920925	14921426
chr2	10273311	10273812
chr20	37897581	37898082
chr5	133388047	133388548
chr5	77791537	77792038
chr1	7177614	7178115
chr22	39394135	39394636
chr6	2866176	2866677
chr10	23002267	23002768
chr1	37789281	37789782
chr20	43414409	43414910
chr15	23086543	23087044
chr14	69428821	69429322
chr15	65074280	65074781
chr5	10307671	10308172
chr3	43401854	43402355
chr21	36042802	36043303
chr15	93210254	93210755
chr21	35267042	35267543
chr7	29923255	29923756
chr11	121367833	121368334
chr1	233856709	233857210
chr15	23086706	23087207
chr6	28779651	28780152
chr3	172395138	172395639
chr15	32607321	32607822
chr11	112668518	112669019
chr11	12114211	12114712
chr11	111609029	111609530
chr17	12890525	12891026
chr6	3341558	3342059
chr4	159945411	159945912
chr1	20670329	20670830
chr22	27300431	27300932
chr12	121667969	121668470
chr17	64711714	64712215
chr13	100269745	100270246
chr18	11752423	11752924
chr20	380993	381494
chr16	17563888	17564389
chr4	110340657	110341158
chr10	97240638	97241139
chr21	35266949	35267450
chr9	116420224	116420725
chr20	47089295	47089796
chr2	134328720	134329221
chr10	32293061	32293562
chr10	5631939	5632440
chr18	60006005	60006506
chr2	68291055	68291556
chr2	216792307	216792808
chr10	99649285	99649786
chr9	124646264	124646765
chr17	5800549	5801050
chr14	77461602	77462103
chr3	58508075	58508576
chr20	45624203	45624704
chr9	127522933	127523434
chr9	90020389	90020890
chr20	57375174	57375675
chr8	429143	429644
chr2	174916210	174916711
chr5	131791351	131791852
chr9	98891857	98892358
chr16	11709505	11710006
chr17	41910307	41910808
chr7	49892232	49892733
chr1	30478764	30479265
chr1	202688682	202689183
chr11	120581067	120581568
chr7	49892235	49892736
chr1	31643455	31643956
chr3	150453926	150454427
chr17	3598961	3599462
chr7	151451238	151451739
chr19	51967052	51967553
chr10	133558753	133559254
chr10	76986426	76986927
chr4	77724967	77725468
chr5	64776111	64776612
chr22	49178672	49179173
chr7	140346718	140347219
chr1	19120987	19121488
chr18	74233939	74234440
chr12	124385326	124385827
chr22	25363976	25364477
chr6	28918557	28919058
chr6	157548785	157549286
chr1	94294550	94295051
chr3	101418894	101419395
chr1	230277822	230278323
chr1	183066447	183066948
chr6	2960181	2960682
chr4	38676062	38676563
chr4	153904242	153904743
chr11	72025633	72026134
chr10	71105777	71106278
chr5	33931218	33931719
chr1	30445688	30446189
chr2	45200113	45200614
chr16	28104162	28104663
chr21	40360208	40360709
chr9	134312296	134312797
chr1	215256833	215257334
chr17	73342983	73343484
chr2	236066369	236066870
chr20	3052497	3052998
chrX	153637452	153637953
chr17	41733944	41734445
chr3	14433718	14434219
chr1	30475587	30476088
chr1	235049408	235049909
chr9	112893677	112894178
chr11	131996931	131997432
chr7	52153229	52153730
chr9	134554125	134554626
chr14	23651621	23652122
chr10	35751471	35751972
chr15	42876192	42876693
chr10	115802628	115803129
chr9	112884548	112885049
chr15	80325632	80326133
chr7	73689511	73690012
chr1	37828541	37829042
chr3	186078330	186078831
chr18	9803409	9803910
chr3	197307034	197307535
chr9	126196795	126197296
chr12	113923037	113923538
chr1	205670107	205670608
chr7	75226999	75227500
chr15	66407648	66408149
chr7	73686838	73687339
chr15	92661390	92661891
chr9	92027755	92028256
chr16	89471971	89472472
chr11	19775118	19775619
chr19	29369975	29370476
chr15	81207755	81208256
chr16	84600474	84600975
chr4	139894520	139895021
chr4	165870645	165871146
chr20	58358010	58358511
chr1	18812648	18813149
chr17	78129361	78129862
chr9	93658376	93658877
chr14	96445929	96446430
chr1	143944524	143945025
chr17	56004267	56004768
chr20	59925116	59925617
chr6	167691888	167692389
chr7	50342889	50343390
chr2	231821898	231822399
chr5	33892454	33892955
chr1	243637686	243638187
chr12	125678650	125679151
chr1	223946870	223947371
chr18	55200658	55201159
chr15	92645453	92645954
chr4	7416486	7416987
chr6	50690816	50691317
chr7	43802659	43803160
chr4	159937723	159938224
chr20	30249391	30249892
chr5	1607058	1607559
chr19	19201668	19202169
chr7	75993766	75994267
chr17	76381874	76382375
chr11	8305378	8305879
chr10	95506520	95507021
chr4	6974558	6975059
chr8	139973753	139974254
chr19	48122990	48123491
chr10	70981990	70982491
chr2	110813648	110814149
chr10	123368041	123368542
chr19	45737459	45737960
chr1	94280438	94280939
chr3	194090322	194090823
chr3	34299793	34300294
chr16	52582747	52583248
chr5	149940349	149940850
chr2	95745039	95745540
chr4	6073434	6073935
chr4	4643978	4644479
chr2	176931508	176932009
chr5	16425005	16425506
chr2	96348045	96348546
chr2	122095885	122096386
chr16	49910532	49911033
chr10	1339719	1340220
chr9	98783045	98783546
chr2	96347990	96348491
chr2	206613381	206613882
chr9	135644304	135644805
chr2	90284169	90284670
chr5	32288017	32288518
chr11	12236791	12237292
chr15	67441979	67442480
chr1	222144419	222144920
chr12	115130481	115130982
chr17	33817062	33817563
chr5	169578064	169578565
chr4	189368197	189368698
chr7	38407661	38408162
chr16	55702121	55702622
chr1	182636020	182636521
chr19	4597500	4598001
chr2	136883470	136883971
chr8	91584927	91585428
chr11	131996155	131996656
chr10	80053124	80053625
chr1	209756753	209757254
chr15	45996468	45996969
chr3	71544816	71545317
chrX	153151907	153152408
chr2	20441866	20442367
chr7	73786043	73786544
chr6	44598026	44598527
chr12	108566861	108567362
chr2	31605193	31605694
chr21	35265083	35265584
chr7	30603795	30604296
chr7	30603794	30604295
chr13	30627947	30628448
chr10	106065286	106065787
chr16	29703169	29703670
chr5	134814498	134814999
chr5	167792212	167792713
chr15	78679924	78680425
chr9	101932260	101932761
chr5	5522345	5522846
chr19	14332166	14332667
chr10	35098254	35098755
chr15	45997835	45998336
chr20	25470130	25470631
chr11	133098718	133099219
chr20	58633280	58633781
chr7	30208345	30208846
chr16	11676259	11676760
chr6	56714667	56715168
chr18	56716972	56717473
chr17	43090830	43091331
chr12	121131644	121132145
chr19	28782118	28782619
chr13	113870840	113871341
chr6	37427583	37428084
chr1	90371149	90371650
chr17	47337605	47338106
chr7	128858356	128858857
chr2	71313618	71314119
chr2	38659092	38659593
chr17	12876754	12877255
chr1	110785865	110786366
chr17	45979382	45979883
chr13	46279274	46279775
chr10	105599878	105600379
chr19	3125958	3126459
chr1	151344846	151345347
chr20	9488343	9488844
chr7	149551648	149552149
chr11	45432384	45432885
chrX	21962195	21962696
chr20	43225484	43225985
chr5	180578136	180578637
chr3	170582283	170582784
chr4	56501019	56501520
chr1	46038879	46039380
chr3	39418434	39418935
chr17	46824718	46825219
chr7	101129669	101130170
chr1	17386119	17386620
chr5	77286809	77287310
chr2	85515262	85515763
chr4	10500597	10501098
chr20	45977070	45977571
chr10	6623747	6624248
chr2	100799407	100799908
chr12	54825669	54826170
chr12	111522885	111523386
chr17	11397206	11397707
chr15	75753990	75754491
chr1	96939356	96939857
chr7	27156861	27157362
chr19	10697696	10698197
chr22	27298950	27299451
chr4	37540507	37541008
chr1	37791529	37792030
chr2	122568718	122569219
chr9	98888594	98889095
chr21	40284784	40285285
chr2	230135652	230136153
chr3	52885346	52885847
chr5	14264651	14265152
chr2	42096824	42097325
chr15	44195867	44196368
chr5	14264669	14265170
chr13	111854309	111854810
chr9	133922004	133922505
chr6	3023950	3024451
chr12	118975076	118975577
chr18	3584919	3585420
chr15	67384235	67384736
chr12	110708042	110708543
chr8	22808017	22808518
chr7	24749126	24749627
chr19	29373801	29374302
chr2	233239826	233240327
chr8	22808019	22808520
chr4	3320326	3320827
chr1	15066443	15066944
chr16	16429862	16430363
chr12	132532106	132532607
chr13	74861044	74861545
chr15	57843891	57844392
chr15	31371665	31372166
chr6	15239603	15240104
chr10	105445782	105446283
chr10	44894025	44894526
chr7	27238719	27239220
chr1	164557873	164558374
chr6	35407008	35407509
chr18	48274654	48275155
chr15	51385759	51386260
chr20	9501526	9502027
chr17	28667264	28667765
chr17	33641780	33642281
chr12	128751584	128752085
chr6	150358673	150359174
chr10	85716874	85717375
chr7	98424499	98425000
chr1	48702367	48702868
chr21	33026624	33027125
chr11	17434311	17434812
chr16	28102257	28102758
chr2	60721085	60721586
chr20	50326931	50327432
chr9	122842917	122843418
chr17	43462770	43463271
chr19	29371882	29372383
chr9	122845268	122845769
chr18	60053421	60053922
chr8	134514151	134514652
chr11	64163343	64163844
chr15	82979011	82979512
chr1	26021579	26022080
chr17	41747310	41747811
chr10	105618845	105619346
chr15	75546440	75546941
chr11	11567207	11567708
chr6	158418795	158419296
chr1	91306948	91307449
chr6	110177013	110177514
chr12	56440876	56441377
chr16	12405018	12405519
chr15	45997603	45998104
chr2	1345155	1345656
chr3	13502979	13503480
chr20	44859301	44859802
chr2	169655005	169655506
chr12	108569035	108569536
chr1	226736249	226736750
chr10	116391623	116392124
chr7	98297445	98297946
chr13	112285142	112285643
chr4	155839437	155839938
chr5	154432642	154433143
chr6	138909931	138910432
chr20	34894198	34894699
chrX	152760352	152760853
chr20	46317402	46317903
chr1	228736437	228736938
chr12	3316926	3317427
chr6	40366589	40367090
chr20	54580167	54580668
chr2	44363326	44363827
chr5	74660348	74660849
chr15	51674904	51675405
chr2	241144879	241145380
chr7	76038943	76039444
chr7	24323220	24323721
chr1	144697361	144697862
chr18	13216939	13217440
chr17	19995275	19995776
chr2	240362144	240362645
chr1	225039080	225039581
chrX	1501059	1501560
chr15	72897083	72897584
chr15	67436996	67437497
chr6	159595433	159595934
chr5	141183592	141184093
chr2	235339504	235340005
chr3	195837259	195837760
chr18	13217022	13217523
chr19	14405762	14406263
chr20	1205918	1206419
chr14	90968339	90968840
chr1	9950185	9950686
chr10	5991256	5991757
chr11	11500170	11500671
chr14	23656197	23656698
chr11	16915202	16915703
chr11	70236953	70237454
chr17	6065456	6065957
chr3	193772321	193772822
chr10	64866068	64866569
chr16	89427245	89427746
chr12	3260252	3260753
chr11	131993300	131993801
chr2	60644526	60645027
chr10	49744905	49745406
chr2	47550141	47550642
chr18	54818088	54818589
chr3	171171049	171171550
chr12	13038228	13038729
chr1	244377462	244377963
chr15	78364175	78364676
chr4	87951918	87952419
chr9	116800359	116800860
chr4	153526674	153527175
chr3	47562229	47562730
chr16	24057774	24058275
chr16	11697263	11697764
chr2	47550130	47550631
chr19	4607066	4607567
chr7	27238600	27239101
chr16	52580318	52580819
chr1	23871188	23871689
chr1	242220945	242221446
chr8	134781470	134781971
chr12	41583590	41584091
chr7	156408930	156409431
chr21	36238123	36238624
chr22	44568434	44568935
chr13	50414431	50414932
chr20	47936919	47937420
chr8	38307912	38308413
chr16	22627805	22628306
chr22	27299571	27300072
chr5	345760	346261
chr3	193510904	193511405
chr1	120290011	120290512
chr14	95173824	95174325
chr6	106614878	106615379
chr17	44256931	44257432
chr1	111907111	111907612
chr2	216865934	216866435
chr9	38484187	38484688
chr6	170210310	170210811
chr16	23359864	23360365
chr20	37740618	37741119
chr11	8304210	8304711
chr20	58180247	58180748
chr14	71660125	71660626
chr2	99525854	99526355
chr7	129154463	129154964
chr5	169540192	169540693
chr14	93347149	93347650
chr14	64360136	64360637
chr19	33307485	33307986
chr6	150275824	150276325
chr7	155579905	155580406
chr5	167773402	167773903
chr19	42688425	42688926
chr4	38133030	38133531
chr8	23710580	23711081
chr12	109747223	109747724
chr7	70050097	70050598
chr12	149815	150316
chr19	47275952	47276453
chr6	44437498	44437999
chr5	169765843	169766344
chr8	38690862	38691363
chr13	95841432	95841933
chr2	42288107	42288608
chr13	95841435	95841936
chr17	30585285	30585786
chr6	160643502	160644003
chr2	148404593	148405094
chrX	138285865	138286366
chr3	17185455	17185956
chr7	148500230	148500731
chr18	10560144	10560645
chr10	124234897	124235398
chr2	86247844	86248345
chr12	53738676	53739177
chr21	37502429	37502930
chr4	119362738	119363239
chr12	41583753	41584254
chr5	168254578	168255079
chr11	6677126	6677627
chr2	206511540	206512041
chr17	49002788	49003289
chr10	13932676	13933177
chr2	48647734	48648235
chr8	131402102	131402603
chr5	1763641	1764142
chr13	100031165	100031666
chr3	140188894	140189395
chr5	32319555	32320056
chr2	48647736	48648237
chr12	128872324	128872825
chr5	1708862	1709363
chr1	85240747	85241248
chr15	29862267	29862768
chr14	96444878	96445379
chr1	109733892	109734393
chr5	14347048	14347549
chr7	105622821	105623322
chr1	29529264	29529765
chr11	115544818	115545319
chr14	55568838	55569339
chr22	41691218	41691719
chr2	20297910	20298411
chr20	20805581	20806082
chr12	53858216	53858717
chr5	173180331	173180832
chr12	113226174	113226675
chr1	28474610	28475111
chr3	57096032	57096533
chr4	187122923	187123424
chr20	30679582	30680083
chr6	80577888	80578389
chr7	148304061	148304562
chr16	58144625	58145126
chr8	123801147	123801648
chr15	27216126	27216627
chr7	83320329	83320830
chr11	131737490	131737991
chr2	101624391	101624892
chr19	39810933	39811434
chr11	79104363	79104864
chr12	53738713	53739214
chr9	117111175	117111676
chr14	90906125	90906626
chr15	72907812	72908313
chr16	50278388	50278889
chr15	100731254	100731755
chr11	3498325	3498826
chr2	48434216	48434717
chr3	9944159	9944660
chr8	82810215	82810716
chr15	66470755	66471256
chr22	19679311	19679812
chr12	2244819	2245320
chr11	79088411	79088912
chr12	108535469	108535970
chr10	100185352	100185853
chr7	76639416	76639917
chr4	83707046	83707547
chr18	46571942	46572443
chr3	127115185	127115686
chr10	79445701	79446202
chr3	9756705	9757206
chr6	37732150	37732651
chr11	113561579	113562080
chr5	178941170	178941671
chr1	205160708	205161209
chr2	231712522	231713023
chr18	43206630	43207131
chr5	169816094	169816595
chr1	15105581	15106082
chr16	15355147	15355648
chr1	37138809	37139310
chr17	10521433	10521934
chr10	18430182	18430683
chr15	34652366	34652867
chr17	44026349	44026850
chr1	87277162	87277663
chr14	99850400	99850901
chr1	44323935	44324436
chr17	46795885	46796386
chr22	45478633	45479134
chr4	68587580	68588081
chr1	49142908	49143409
chr16	85160397	85160898
chr10	76983132	76983633
chr9	133710683	133711184
chr1	144975865	144976366
chr6	157954332	157954833
chr9	135618259	135618760
chr10	62795826	62796327
chr5	1841256	1841757
chr1	111907237	111907738
chr10	35753904	35754405
chr5	134813305	134813806
chr10	45394915	45395416
chr20	58632324	58632825
chr22	17753357	17753858
chr9	119503251	119503752
chr2	9782750	9783251
chr12	218583	219084
chr10	75679689	75680190
chr6	91186395	91186896
chr6	10390376	10390877
chr9	117197010	117197511
chr5	141590018	141590519
chr16	87569959	87570460
chr8	9754440	9754941
chr19	14142735	14143236
chr20	1987218	1987719
chr6	44306148	44306649
chr4	57521416	57521917
chr2	87018337	87018838
chr10	119185714	119186215
chr9	36907055	36907556
chr15	66766369	66766870
chr1	54619367	54619868
chr9	96912685	96913186
chr3	13569856	13570357
chr10	114823114	114823615
chr2	45295266	45295767
chr14	52242946	52243447
chr5	141769321	141769822
chr11	117484209	117484710
chr8	97352310	97352811
chr8	145321163	145321664
chr17	36204198	36204699
chr2	235336273	235336774
chr4	110343561	110344062
chr16	8622855	8623356
chr3	13270996	13271497
chr9	19250789	19251290
chr4	25847505	25848006
chr12	741289	741790
chr1	112782261	112782762
chr1	228633569	228634070
chr18	13808330	13808831
chr12	109746776	109747277
chr20	5803521	5804022
chr11	5618993	5619494
chr20	35874169	35874670
chrX	107974318	107974819
chr3	138564924	138565425
chr15	42677522	42678023
chr7	154556659	154557160
chr16	9232767	9233268
chr2	231712593	231713094
chr6	7113323	7113824
chr8	61308658	61309159
chr1	144967156	144967657
chr12	118499925	118500426
chr17	55485783	55486284
chr10	125664307	125664808
chr12	51777177	51777678
chr6	660004	660505
chr12	110348678	110349179
chr11	47620914	47621415
chr1	23895263	23895764
chr1	94037852	94038353
chr7	149445255	149445756
chr6	157550702	157551203
chr8	116681483	116681984
chr10	106013318	106013819
chr12	12502396	12502897
chr4	3389913	3390414
chr2	200049818	200050319
chr2	114082151	114082652
chr18	43746530	43747031
chr2	10464192	10464693
chr18	56763328	56763829
chr12	2994324	2994825
chr11	125098810	125099311
chr19	2702542	2703043
chr5	171277508	171278009
chr5	159670246	159670747
chr3	123101829	123102330
chr1	228945113	228945614
chr19	36651502	36652003
chr2	11828285	11828786
chr10	122709449	122709950
chr2	23646097	23646598
chr22	33206376	33206877
chr22	40355515	40356016
chr16	15356010	15356511
chr4	84308097	84308598
chr2	11212380	11212881
chr5	14347077	14347578
chr1	229286239	229286740
chr3	57051049	57051550
chr14	24058154	24058655
chr14	97221054	97221555
chr13	36494969	36495470
chr6	50675288	50675789
chr5	172053107	172053608
chr6	116648986	116649487
chr14	77542565	77543066
chr12	118500006	118500507
chr1	48058659	48059160
chr9	133711346	133711847
chr9	89555857	89556358
chr5	5271343	5271844
chr10	48377682	48378183
chr7	105439352	105439853
chr2	62532209	62532710
chr9	122046427	122046928
chr20	59695902	59696403
chr14	75946628	75947129
chr14	96362068	96362569
chrX	153279046	153279547
chr9	117197075	117197576
chr5	160672729	160673230
chr20	42590373	42590874
chr16	5238258	5238759
chr8	26519212	26519713
chr15	101798099	101798600
chr22	18386519	18387020
chr6	35328174	35328675
chr11	68802805	68803306
chr11	68898922	68899423
chr1	159181111	159181612
chr5	172719153	172719654
chrX	133677529	133678030
chr12	108604855	108605356
chr20	60072050	60072551
chr1	224621259	224621760
chr12	119446575	119447076
chr22	37032851	37033352
chr12	112073992	112074493
chr16	19418423	19418924
chr22	25365852	25366353
chr17	26120553	26121054
chr10	16563512	16564013
chr5	10265465	10265966
chr12	31118544	31119045
chr1	153619849	153620350
chr19	54735441	54735942
chr3	12715558	12716059
chr11	131736659	131737160
chr7	142503002	142503503
chr17	74235772	74236273
chr2	206790458	206790959
chr12	118499201	118499702
chr4	139830688	139831189
chr21	45340125	45340626
chr18	42395903	42396404
chr8	26519246	26519747
chr19	9185932	9186433
chr5	169701071	169701572
chr19	29072018	29072519
chr1	157243349	157243850
chr5	174119929	174120430
chr16	21862717	21863218
chr7	101512492	101512993
chr2	174888435	174888936
chr11	129459948	129460449
chr19	13616545	13617046
chr2	45484396	45484897
chr1	29529333	29529834
chr5	131786402	131786903
chr9	135897628	135898129
chr19	54735488	54735989
chr2	12913822	12914323
chr14	61643916	61644417
chr1	169082909	169083410
chr14	96420884	96421385
chr12	53365474	53365975
chr5	172998393	172998894
chr13	53382489	53382990
chr16	74905457	74905958
chr13	21912494	21912995
chr13	21099501	21100002
chr4	9940443	9940944
chr14	60782366	60782867
chr1	113368290	113368791
chr10	126749682	126750183
chr1	43539219	43539720
chr3	42689279	42689780
chr13	111449812	111450313
chr16	52581302	52581803
chr10	74027327	74027828
chr10	122741010	122741511
chr1	50741292	50741793
chr11	122312236	122312737
chr21	40454391	40454892
chr8	674238	674739
chr1	66799674	66800175
chr3	147087218	147087719
chr3	125498036	125498537
chr3	42489938	42490439
chr16	89459100	89459601
chr12	109747824	109748325
chr14	95015725	95016226
chr6	158028306	158028807
chr10	99621520	99622021
chr8	12503891	12504392
chr6	659425	659926
chr14	75754615	75755116
chr2	202798401	202798902
chr10	71228205	71228706
chr6	158120887	158121388
chr12	96652161	96652662
chr9	123111133	123111634
chr5	151055150	151055651
chr12	6895953	6896454
chr16	21285264	21285765
chr14	97502344	97502845
chr15	90303847	90304348
chr8	70856863	70857364
chr20	4052629	4053130
chr19	44031163	44031664
chr20	32414108	32414609
chr18	48171119	48171620
chr7	47442568	47443069
chr10	105827081	105827582
chr15	65341625	65342126
chr3	125647993	125648494
chr9	92074117	92074618
chr11	69647143	69647644
chr3	184493858	184494359
chr19	13617823	13618324
chr12	99287316	99287817
chr18	45633292	45633793
chr4	42312290	42312791
chr21	41009301	41009802
chr2	109636789	109637290
chr21	44511801	44512302
chr17	46095557	46096058
chr1	235709696	235710197
chr15	31683922	31684423
chr1	20128758	20129259
chr8	1303881	1304382
chr9	123111250	123111751
chr15	91402632	91403133
chr13	110913847	110914348
chr15	65341618	65342119
chr15	81159535	81160036
chr3	13199198	13199699
chr2	237146207	237146708
chr19	10330249	10330750
chr12	54440752	54441253
chr1	33551824	33552325
chr7	131207231	131207732
chr3	187985938	187986439
chr11	129731709	129732210
chr5	138622003	138622504
chr5	145710941	145711442
chr19	44031124	44031625
chr8	119091593	119092094
chr15	31448399	31448900
chr1	225668512	225669013
chr8	134249953	134250454
chr15	68238286	68238787
chr5	157372220	157372721
chr8	134571626	134572127
chr10	71866883	71867384
chr17	70403568	70404069
chr3	149939011	149939512
chr3	12715518	12716019
chr16	14918294	14918795
chr6	110175699	110176200
chr3	8758016	8758517
chr12	13357210	13357711
chr4	131693968	131694469
chr8	30296864	30297365
chr3	185378200	185378701
chr2	85779172	85779673
chr1	233116067	233116568
chr13	26552316	26552817
chr8	12464975	12465476
chr1	120154198	120154699
chr13	99325238	99325739
chr20	37230210	37230711
chr17	45765005	45765506
chr15	82355289	82355790
chr2	60969430	60969931
chr4	2592941	2593442
chr11	17781868	17782369
chr6	37493418	37493919
chr19	23848347	23848848
chr3	185276777	185277278
chr20	57452854	57453355
chr22	43446979	43447480
chr3	23802220	23802721
chr15	28700282	28700783
chr17	72004291	72004792
chr3	162440656	162441157
chr15	92956674	92957175
chr8	12464979	12465480
chr17	61752647	61753148
chr2	70937370	70937871
chr16	11680948	11681449
chr1	223835704	223836205
chr3	48274106	48274607
chr22	26760381	26760882
chr6	42182487	42182988
chr14	77525836	77526337
chr5	131722188	131722689
chr15	84048208	84048709
chr3	185276709	185277210
chr13	43706403	43706904
chr2	150149500	150150001
chr1	20669224	20669725
chr2	101729978	101730479
chr12	120894843	120895344
chr6	28601570	28602071
chr2	121592566	121593067
chr3	195586061	195586562
chr1	54830451	54830952
chr10	111913054	111913555
chr2	238346737	238347238
chr12	133424029	133424530
chr6	168702181	168702682
chr16	17199112	17199613
chr3	134045693	134046194
chr15	41031242	41031743
chr10	124058273	124058774
chr2	11682144	11682645
chr20	47410912	47411413
chr3	48235917	48236418
chr15	64264917	64265418
chr11	12915496	12915997
chr2	85442901	85443402
chr9	119835675	119836176
chr6	86170181	86170682
chr5	74659063	74660013
chr1	113337453	113337954
chr20	32856699	32857200
chr19	18788701	18789202
chr1	28473753	28474254
chr20	2786051	2786552
chr19	41882268	41882769
chr15	85369536	85370037
chr10	75683673	75684174
chr7	151069855	151070356
chr8	521466	521967
chr7	47712599	47713100
chr14	48735248	48735749
chr17	55604826	55605327
chr5	136372279	136372780
chr9	20303768	20304269
chr2	134837829	134838330
chr12	111791590	111792091
chr3	71979642	71980143
chr17	71811560	71812061
chr8	69754875	69755376
chr22	26760337	26760838
chr3	44551870	44552371
chr1	242161691	242162192
chr20	24443007	24443508
chr14	70399036	70399537
chr2	173330283	173330784
chr2	173330268	173330769
chr21	38338665	38339166
chr17	78127913	78128414
chr2	233847840	233848341
chr10	13873743	13874244
chr3	140228269	140228770
chr5	138623204	138623705
chr9	36725957	36726458
chr6	90600568	90601069
chr12	114486864	114487365
chr20	43357684	43358185
chr1	204715856	204716357
chr4	134184740	134185241
chr2	11828400	11828901
chr10	117880201	117880702
chr2	128210913	128211414
chr8	135937954	135938455
chr15	81246744	81247245
chr7	74380269	74380770
chr4	6975983	6976484
chr1	55055797	55056298
chr2	16366165	16366666
chrX	153665336	153665837
chr17	4535441	4535942
chr6	168435640	168436141
chr7	158293160	158293661
chr19	10966525	10967026
chr22	48468515	48469016
chr11	72441244	72441745
chr17	46598018	46598519
chr8	96205186	96205687
chr12	110707261	110707762
chr9	127120555	127121056
chr13	95844004	95844505
chr4	133044512	133045013
chr14	70104532	70105033
chr2	19987108	19987609
chr6	7454960	7455461
chr7	74380164	74380665
chr17	2652430	2652931
chr11	79086820	79087321
chr5	180455047	180455548
chr10	102385460	102385961
chr18	55861212	55861713
chr5	112606860	112607361
chr9	71789029	71789530
chr19	53496846	53497347
chr14	76795841	76796342
chr3	122671495	122671996
chr7	4642257	4642758
chr2	2880447	2880948
chr15	99663901	99664402
chr5	18543581	18544082
chr12	106648440	106648941
chr18	7116107	7116608
chr2	100721347	100721848
chrX	153686031	153686532
chr4	24323195	24323696
chr9	79209716	79210217
chr20	32741722	32742223
chr12	104761008	104761509
chr1	143943468	143943969
chr16	9249633	9250134
chr20	5734137	5734638
chr4	17637858	17638359
chr2	3108641	3109142
chr6	37745141	37745642
chr8	876592	877093
chr20	44629042	44629543
chr10	124128097	124128598
chr19	53496703	53497204
chrX	48334498	48334999
chr5	160673818	160674319
chr5	126009834	126010335
chr13	99404036	99404537
chr8	10236799	10237300
chr3	38573360	38573861
chr19	10578696	10579197
chr10	12810050	12810551
chr9	83987065	83987566
chr3	892769	893270
chr1	244374294	244374795
chr7	6456034	6456535
chr5	159783520	159784021
chr19	45287518	45288019
chr6	144980281	144980782
chr6	36212685	36213186
chr8	103952263	103952764
chr2	201348275	201348776
chr3	193775960	193776461
chr12	129460792	129461293
chr10	99609751	99610252
chr2	238766971	238767472
chr15	63887270	63887771
chr6	28840028	28840529
chrY	1451006	1451507
chr11	118186414	118186915
chr7	131581152	131581653
chr15	92748601	92749102
chr22	19617305	19617806
chr12	3260962	3261463
chr6	28758306	28758807
chr8	128851997	128852498
chr11	86167018	86167519
chr1	244374425	244374926
chr11	12431509	12432010
chr11	70060047	70060548
chr7	141401256	141401757
chr5	110886210	110886711
[truncated: 39,760 more rows]

## Sheet: Cluster4
Chrom	Start	Stop
chr1	90045	90546
chr1	103839	104340
chr1	152102	152603
chr1	162890	163391
chr1	169884	170385
chr1	170878	171379
chr1	236532	237033
chr1	252602	253103
chr1	331832	332333
chr1	384263	384764
chr1	385877	386378
chr1	521311	521812
chr1	526311	526812
chr1	603892	604393
chr1	604752	605253
chr1	682851	683352
chr1	688307	688808
chr1	706045	706546
chr1	707194	707695
chr1	725818	726319
chr1	737740	738241
chr1	790535	791036
chr1	811908	812409
chr1	817628	818129
chr1	824886	825387
chr1	1127761	1128262
chr1	1596992	1597493
chr1	1597141	1597642
chr1	1647317	1647818
chr1	1786969	1787470
chr1	1991375	1991876
chr1	2917268	2917769
chr1	3727751	3728252
chr1	3807184	3807685
chr1	3999425	3999926
chr1	4092324	4092825
chr1	4108085	4108586
chr1	4471911	4472412
chr1	4475442	4475943
chr1	4676508	4677009
chr1	4697904	4698405
chr1	4940590	4941091
chr1	5081960	5082461
chr1	5174553	5175054
chr1	5179734	5180235
chr1	5179926	5180427
chr1	5185430	5185931
chr1	5257381	5257882
chr1	5277100	5277601
chr1	5283244	5283745
chr1	5420845	5421346
chr1	5680946	5681447
chr1	5975841	5976342
chr1	6027004	6027505
chr1	6437891	6438392
chr1	6465345	6465846
chr1	6718999	6719500
chr1	6803352	6803853
chr1	6818092	6818593
chr1	7034247	7034748
chr1	7196796	7197297
chr1	7197341	7197842
chr1	7237081	7237582
chr1	7237772	7238273
chr1	7258948	7259449
chr1	7259237	7259738
chr1	7267968	7268469
chr1	7290770	7291271
chr1	7377457	7377958
chr1	7429180	7429681
chr1	7435551	7436052
chr1	7887231	7887732
chr1	7945021	7945522
chr1	8064456	8064957
chr1	8064874	8065375
chr1	8109775	8110276
chr1	8207734	8208235
chr1	8213489	8213990
chr1	8221941	8222442
chr1	8335999	8336500
chr1	8342136	8342637
chr1	8389755	8390256
chr1	8438480	8438981
chr1	8444288	8444789
chr1	8457043	8457544
chr1	8468127	8468628
chr1	8492406	8492907
chr1	8507673	8508174
chr1	8538078	8538579
chr1	8560493	8560994
chr1	8577638	8578139
chr1	8585812	8586313
chr1	8585825	8586326
chr1	8621109	8621610
chr1	8780343	8780844
chr1	8871449	8871950
chr1	8887279	8887780
chr1	8949897	8950398
chr1	9081922	9082423
chr1	9084783	9085284
chr1	9118641	9119142
chr1	9172869	9173370
chr1	9196026	9196527
chr1	9222670	9223171
chr1	9275151	9275652
chr1	9473488	9473989
chr1	9763608	9764109
chr1	9827689	9828190
chr1	10029633	10030134
chr1	10057911	10058412
chr1	10126331	10126832
chr1	10212886	10213387
chr1	10225713	10226214
chr1	10244449	10244950
chr1	10397822	10398323
chr1	10438540	10439041
chr1	10447851	10448352
chr1	10554625	10555126
chr1	10554655	10555156
chr1	10654577	10655078
chr1	10665820	10666321
chr1	10848386	10848887
chr1	10949318	10949819
chr1	10950168	10950669
chr1	11058209	11058710
chr1	11141286	11141787
chr1	11166398	11166899
chr1	11199243	11199744
chr1	11294604	11295105
chr1	11301642	11302143
chr1	11301744	11302245
chr1	11310517	11311018
chr1	11405579	11406080
chr1	11462143	11462644
chr1	11469679	11470180
chr1	11641473	11641974
chr1	11832058	11832559
chr1	11953638	11954139
chr1	11958903	11959404
chr1	12026931	12027432
chr1	12155945	12156446
chr1	12402468	12402969
chr1	12466564	12467065
chr1	12487924	12488425
chr1	12494750	12495251
chr1	12507806	12508307
chr1	12514163	12514664
chr1	12538152	12538653
chr1	12556085	12556916
chr1	12632740	12633241
chr1	12704085	12704586
chr1	12718888	12719389
chr1	12718903	12719404
chr1	12805300	12805801
chr1	12836017	12836518
chr1	12848278	12848779
chr1	12857479	12857980
chr1	12867608	12868109
chr1	12888441	12888942
chr1	12890868	12891369
chr1	12939889	12940390
chr1	12944600	12945101
chr1	12972259	12972760
chr1	12979546	12980047
chr1	12989699	12990200
chr1	13001034	13001535
chr1	13007596	13008097
chr1	13051526	13052027
chr1	13052568	13053069
chr1	13145700	13146201
chr1	13183112	13183613
chr1	13218460	13218961
chr1	13422319	13422820
chr1	13446346	13446847
chr1	13455862	13456363
chr1	13538767	13539268
chr1	13545129	13545630
chr1	13743455	13743956
chr1	13759679	13760180
chr1	13795909	13796410
chr1	13831668	13832169
chr1	13881361	13881862
chr1	13946409	13946910
chr1	13984390	13984891
chr1	14026351	14026852
chr1	14026587	14027088
chr1	14026983	14027484
chr1	14057716	14058217
chr1	14155113	14155614
chr1	14294487	14294988
chr1	14309065	14309566
chr1	14486440	14486941
chr1	14734721	14735222
chr1	14838861	14839362
chr1	14846307	14846808
chr1	14898340	14898841
chr1	15083699	15084200
chr1	15092281	15092782
chr1	15362977	15363478
chr1	15472813	15473314
chr1	15497946	15498447
chr1	15497948	15498449
chr1	15522165	15522666
chr1	15603349	15603850
chr1	15605983	15606484
chr1	15606129	15606630
chr1	15649908	15650409
chr1	15650001	15650502
chr1	15661543	15662044
chr1	15798965	15799466
chr1	16112663	16113164
chr1	16118480	16118981
chr1	16155878	16156379
chr1	16219803	16220304
chr1	16602484	16602985
chr1	16802245	16802746
chr1	16833124	16833625
chr1	17006829	17007330
chr1	17006841	17007342
chr1	17007550	17008051
chr1	17123461	17123962
chr1	17123800	17124301
chr1	17482522	17483023
chr1	17500105	17500606
chr1	17662548	17663049
chr1	18071501	18072002
chr1	18306333	18306834
chr1	18778963	18779464
chr1	18823190	18823691
chr1	19111263	19111764
chr1	19111263	19111764
chr1	19173042	19173543
chr1	19318066	19318567
chr1	19558786	19559287
chr1	19567454	19567955
chr1	19623803	19624304
chr1	19792625	19793126
chr1	19868347	19868848
chr1	19939507	19940008
chr1	20221780	20222281
chr1	20334829	20335330
chr1	20355388	20355889
chr1	20415724	20416225
chr1	20598245	20598746
chr1	21379273	21379774
chr1	21443765	21444266
chr1	21521499	21522000
chr1	21695097	21695598
chr1	21724380	21724881
chr1	21781402	21781903
chr1	21851303	21851804
chr1	22091075	22091854
chr1	22343219	22343720
chr1	22393240	22394019
chr1	22531340	22531841
chr1	22542758	22543259
chr1	22710202	22710703
chr1	22710341	22710842
chr1	22734231	22734732
chr1	22755309	22755810
chr1	22788101	22788602
chr1	22791642	22792143
chr1	22797817	22798318
chr1	23279502	23280003
chr1	23291597	23292098
chr1	23532633	23533134
chr1	23571685	23572186
chr1	23583178	23583679
chr1	23713307	23713808
chr1	23744967	23745468
chr1	23823460	23823961
chr1	23835664	23836165
chr1	24007464	24007965
chr1	24163364	24163865
chr1	24164100	24164601
chr1	24246554	24247055
chr1	24249289	24249790
chr1	24321574	24322075
chr1	24345165	24345666
chr1	24369910	24370411
chr1	24519531	24520032
chr1	24525751	24526252
chr1	24581186	24581687
chr1	24621337	24621838
chr1	24627343	24627844
chr1	24684634	24685135
chr1	24711597	24712098
chr1	24718703	24719204
chr1	24764760	24765261
chr1	24816765	24817266
chr1	24935010	24935511
chr1	24947088	24947589
chr1	25023942	25024443
chr1	25125268	25125769
chr1	25490015	25490516
chr1	25605946	25606447
chr1	25621542	25622043
chr1	25695798	25696299
chr1	25701582	25702083
chr1	25729420	25729921
chr1	25739772	25740273
chr1	26719218	26719719
chr1	26922127	26922628
chr1	27003851	27004352
chr1	27070548	27071049
chr1	27081542	27082043
chr1	27129514	27130015
chr1	27518949	27519450
chr1	27524323	27524824
chr1	27742937	27743438
chr1	27767025	27767526
chr1	27809711	27810212
chr1	28012841	28013342
chr1	28179027	28179528
chr1	28222827	28223328
chr1	28422805	28423306
chr1	28449724	28450225
chr1	28498062	28498563
chr1	28517542	28518043
chr1	28551792	28552293
chr1	28764381	28764882
chr1	28857899	28858400
chr1	28871168	28871669
chr1	29099136	29099637
chr1	29101758	29102259
chr1	29128220	29128721
chr1	29369662	29370163
chr1	29483256	29483757
chr1	29550931	29551432
chr1	29670704	29671205
chr1	29751874	29752375
chr1	29788202	29788703
chr1	29839786	29840287
chr1	29839808	29840309
chr1	29876459	29876960
chr1	29876858	29877359
chr1	30028945	30029446
chr1	30065121	30065622
chr1	30282626	30283127
chr1	30356196	30356697
chr1	30454664	30455165
chr1	30455840	30456742
chr1	30484981	30485482
chr1	30524511	30525012
chr1	30584301	30584802
chr1	30584396	30584897
chr1	30778165	30778666
chr1	31044079	31044580
chr1	31061630	31062131
chr1	31401929	31402430
chr1	31546158	31546659
chr1	31688848	31689349
chr1	31860123	31860624
chr1	31943909	31944410
chr1	31982896	31983397
chr1	32034316	32034817
chr1	32295979	32296480
chr1	32326618	32327119
chr1	32389339	32389840
chr1	32465815	32466316
chr1	32580953	32581454
chr1	32725939	32726440
chr1	32781727	32782228
chr1	32781935	32782436
chr1	32871974	32872475
chr1	32879339	32879840
chr1	32913400	32914372
chr1	32913895	32914396
chr1	32967461	32967962
chr1	33004612	33005113
chr1	33005702	33006203
chr1	33072505	33073006
chr1	33132504	33133005
chr1	33313794	33314295
chr1	33472908	33473409
chr1	33475582	33476083
chr1	33558342	33558843
chr1	33700031	33700532
chr1	33704040	33704541
chr1	33746941	33747442
chr1	33754495	33754996
chr1	33908970	33909471
chr1	33954258	33954759
chr1	33985649	33986150
chr1	34006802	34007303
chr1	34034660	34035161
chr1	34090418	34090919
chr1	34121005	34121506
chr1	34151403	34151904
chr1	34183688	34184189
chr1	34284823	34285324
chr1	34436977	34437478
chr1	34469216	34469717
chr1	34479605	34480106
chr1	34822755	34823256
chr1	34995364	34995865
chr1	35015658	35016159
chr1	35063483	35063984
chr1	35107193	35107694
chr1	35136852	35137353
chr1	35264423	35264924
chr1	35433312	35433813
chr1	35449417	35449918
chr1	35512617	35513118
chr1	35600976	35601477
chr1	35725759	35726260
chr1	35737613	35738114
chr1	35765045	35765546
chr1	36056337	36056838
chr1	36310143	36310644
chr1	36310963	36311464
chr1	36335061	36335562
chr1	36539366	36539867
chr1	36720699	36721200
chr1	36886451	36886952
chr1	36994737	36995238
chr1	37008332	37008833
chr1	37641056	37641557
chr1	37796402	37796903
chr1	37803093	37803594
chr1	37889399	37889900
chr1	38046147	38046648
chr1	38139954	38140455
chr1	38218444	38218945
chr1	38218576	38219077
chr1	38361518	38362019
chr1	38721695	38722196
chr1	38959515	38960016
chr1	38968649	38969150
chr1	39021447	39021948
chr1	39054913	39055414
chr1	39090242	39090743
chr1	39120845	39121346
chr1	39142504	39143005
chr1	39207099	39207600
chr1	39267504	39268005
chr1	39381059	39381560
chr1	39397265	39397766
chr1	39407061	39407562
chr1	39407358	39407859
chr1	39439370	39439871
chr1	39508033	39508534
chr1	39513313	39513814
chr1	39555666	39556167
chr1	39670039	39670540
chr1	39670180	39670681
chr1	39794172	39794673
chr1	39835170	39835671
chr1	39864064	39864565
chr1	39903663	39904164
chr1	39923675	39924176
chr1	39931899	39932400
chr1	39965208	39965709
chr1	40180154	40180655
chr1	40220879	40221380
chr1	40465235	40465736
chr1	40550401	40550902
chr1	40573377	40573878
chr1	40598553	40599054
chr1	40804266	40804767
chr1	40804344	40805197
chr1	40853897	40854398
chr1	40854960	40855461
chr1	40974165	40974666
chr1	41023450	41023951
chr1	41072534	41073035
chr1	41453086	41453587
chr1	41469300	41469801
chr1	41575133	41575634
chr1	41628144	41628645
chr1	41723228	41723729
chr1	41723804	41724305
chr1	42083345	42083846
chr1	42273209	42273710
chr1	42314449	42314950
chr1	42340698	42341199
chr1	42341002	42341503
chr1	42344867	42345368
chr1	42412451	42412952
chr1	42439438	42439939
chr1	42643962	42644463
chr1	42883488	42883989
chr1	42884107	42884608
chr1	42949960	42950461
chr1	43056982	43057483
chr1	43252188	43252689
chr1	43323382	43323883
chr1	43352172	43352673
chr1	43353255	43353756
chr1	43382136	43382637
chr1	43450497	43450998
chr1	43501703	43502204
chr1	43572497	43572998
chr1	43574545	43575046
chr1	43603200	43603701
chr1	43604556	43605057
chr1	43706985	43707486
chr1	43758911	43759412
chr1	43796029	43796530
chr1	43847719	43848220
chr1	43880270	43880771
chr1	43926842	43927343
chr1	43966945	43967446
chr1	43986041	43986542
chr1	44102534	44103035
chr1	44140650	44141151
chr1	44155052	44155553
chr1	44509641	44510142
chr1	44533065	44534026
chr1	44637405	44637906
chr1	44773303	44773804
chr1	44843597	44844098
chr1	44843701	44844202
chr1	44889336	44889837
chr1	45067902	45068403
chr1	45211861	45212362
chr1	45213691	45214192
chr1	45350442	45350943
chr1	45409722	45410223
chr1	45484482	45484983
chr1	45731876	45732377
chr1	45740407	45740908
chr1	45783407	45783908
chr1	46189995	46190496
chr1	46191197	46191698
chr1	46263397	46263898
chr1	46291663	46292164
chr1	46378975	46379476
chr1	46412447	46412948
chr1	47034497	47034998
chr1	47089166	47089667
chr1	47351574	47352075
chr1	47421254	47421755
chr1	47430249	47430750
chr1	47541219	47541720
chr1	47854440	47854941
chr1	47890655	47891156
chr1	47973438	47973939
chr1	47995175	47995676
chr1	48141427	48141928
chr1	48324585	48325086
chr1	48325407	48325908
chr1	48428515	48429016
chr1	48574970	48575471
chr1	48575072	48575573
chr1	48581645	48582146
chr1	48657604	48658105
chr1	48680114	48680615
chr1	48758102	48758603
chr1	48847380	48847881
chr1	48847640	48848141
chr1	48849358	48849859
chr1	48900903	48901404
chr1	48991227	48991728
chr1	49095359	49095860
chr1	49153830	49154331
chr1	49218051	49218552
chr1	49259712	49260213
chr1	49458479	49458980
chr1	49893314	49893815
chr1	50204321	50204822
chr1	50448665	50449166
chr1	50675376	50675877
chr1	50684230	50684731
chr1	50824495	50824996
chr1	51398278	51398779
chr1	51471253	51471754
chr1	51524856	51525357
chr1	51525591	51526092
chr1	51561063	51561564
chr1	51643525	51644026
chr1	52049067	52049568
chr1	52257309	52257810
chr1	52263467	52263968
chr1	52312259	52312760
chr1	52312362	52312863
chr1	52350207	52350708
chr1	52371393	52371894
chr1	52375286	52375787
chr1	52401765	52402266
chr1	52434515	52435016
chr1	52593085	52593586
chr1	52647203	52648203
chr1	52771372	52772143
chr1	53037404	53037905
chr1	53077825	53078326
chr1	53097402	53097903
chr1	53117284	53117785
chr1	53142225	53142726
chr1	53201411	53201912
chr1	53294275	53294776
chr1	53370750	53371251
chr1	53392421	53393413
chr1	53407674	53408175
chr1	53486388	53486889
chr1	53632496	53632997
chr1	53809571	53810072
chr1	53816555	53817056
chr1	53904338	53904839
chr1	53905471	53905972
chr1	54040513	54041014
chr1	54077600	54078101
chr1	54178843	54179344
chr1	54457597	54458098
chr1	54493882	54494383
chr1	54620623	54621124
chr1	54857202	54857703
chr1	54862599	54863100
chr1	54887105	54887606
chr1	54979637	54980138
chr1	55090112	55090613
chr1	55119057	55119558
chr1	55137577	55138078
chr1	55325610	55326111
chr1	55410667	55411168
chr1	55410685	55411186
chr1	55438740	55439241
chr1	55535693	55536194
chr1	55844183	55844684
chr1	55846399	55846900
chr1	56046365	56046866
chr1	56047576	56048077
chr1	56070281	56070782
chr1	56100000	56100501
chr1	56128019	56128520
chr1	56178424	56178925
chr1	56403615	56404116
chr1	56672044	56672545
chr1	56759713	56760214
chr1	56890598	56891099
chr1	56971709	56972210
chr1	56976991	56977492
chr1	57382759	57383260
chr1	57387462	57387963
chr1	57397672	57398173
chr1	57515378	57515879
chr1	57524816	57525317
chr1	57541738	57542239
chr1	57808719	57809220
chr1	57874380	57874881
chr1	57951078	57951579
chr1	58531248	58531749
chr1	58532510	58533011
chr1	58608040	58608541
chr1	59036899	59037400
chr1	59084974	59085475
chr1	59096413	59096914
chr1	59222723	59223224
chr1	59289512	59290013
chr1	59306897	59307807
chr1	59323631	59324132
chr1	59388084	59388585
chr1	59423663	59424164
chr1	59512376	59512877
chr1	59527535	59528036
chr1	59644157	59644658
chr1	59820273	59820774
chr1	59832826	59833327
chr1	59858794	59859295
chr1	59880132	59880633
chr1	59938250	59938751
chr1	59990540	59991041
chr1	60199101	60199602
chr1	60413046	60413547
chr1	60435171	60435672
chr1	60920345	60920846
chr1	60921132	60921633
chr1	61243762	61244263
chr1	61272920	61273421
chr1	61449859	61450360
chr1	61522357	61522858
chr1	61644637	61645138
chr1	61649775	61650276
chr1	61653543	61654044
chr1	61902251	61902752
chr1	61902345	61902846
chr1	61930115	61930616
chr1	62092978	62093479
chr1	62120383	62120884
chr1	62182852	62183353
chr1	62504445	62504946
chr1	62694554	62695055
chr1	62694977	62695478
chr1	62861020	62861521
chr1	62877822	62878323
chr1	63135472	63135973
chr1	63135998	63136499
chr1	63585632	63586133
chr1	63751886	63752387
chr1	63752674	63753175
chr1	63938652	63939153
chr1	63939681	63940182
chr1	64068176	64068677
chr1	64128296	64128797
chr1	64184206	64184707
chr1	64214995	64215496
chr1	64281434	64281935
chr1	64381023	64381524
chr1	64508242	64508743
chr1	64666060	64666561
chr1	64668983	64669484
chr1	64762611	64763112
chr1	64799844	64800345
chr1	64822663	64823164
chr1	64948526	64949027
chr1	64949537	64950038
chr1	64949651	64950152
chr1	65218291	65218792
chr1	65379279	65379780
chr1	65421375	65421876
chr1	65451140	65451641
chr1	65466893	65467394
chr1	65569237	65569738
chr1	65640868	65641369
chr1	65646393	65646894
chr1	65681282	65681783
chr1	65971339	65971840
chr1	65990592	65991093
chr1	66020074	66020575
chr1	66151054	66151555
chr1	66176811	66177312
chr1	66184269	66184770
chr1	66404738	66405239
chr1	66444770	66445271
chr1	66736895	66737396
chr1	66793824	66794325
chr1	66911953	66912454
chr1	66911959	66912460
chr1	66975192	66975693
chr1	66998585	66999086
chr1	66999837	67000338
chr1	67008970	67009471
chr1	67114412	67114913
chr1	67607424	67607925
chr1	67614726	67615227
chr1	67614783	67615284
chr1	67997983	67998484
chr1	68006082	68006583
chr1	68023947	68024448
chr1	68097851	68098352
chr1	68201744	68202245
chr1	68232539	68233040
chr1	68235607	68236108
chr1	68276989	68277490
chr1	68286157	68286658
chr1	68357221	68357722
chr1	68403269	68403770
chr1	68522601	68523102
chr1	68577441	68577942
chr1	68577448	68577949
chr1	68585827	68586328
chr1	68585845	68586346
chr1	68626883	68627384
chr1	68627680	68628181
chr1	68773670	68774171
chr1	68795090	68795591
chr1	68845886	68846387
chr1	69283635	69284136
chr1	69285012	69285513
chr1	69375076	69375577
chr1	69875490	69875991
chr1	69964511	69965012
chr1	70161386	70161887
chr1	70194861	70195860
chr1	70203264	70203765
chr1	70203265	70203766
chr1	70204116	70204617
chr1	70252598	70253099
chr1	70385430	70385931
chr1	70504471	70504972
chr1	70730428	70730929
chr1	70804031	70804532
chr1	70853306	70853807
chr1	70928459	70928960
chr1	70931507	70932008
chr1	70952245	70952746
chr1	71151691	71152192
chr1	71219048	71219549
chr1	71239262	71239763
chr1	71271997	71272498
chr1	71272725	71273226
chr1	71347946	71348447
chr1	71520224	71520725
chr1	71520233	71520734
chr1	71619931	71620432
chr1	71620832	71621333
chr1	71636536	71637037
chr1	71658804	71659305
chr1	71756715	71757216
chr1	71823539	71824040
chr1	71876992	71877493
chr1	72172827	72173328
chr1	72233124	72233625
chr1	72837321	72837822
chr1	72837362	72837863
chr1	72916242	72916743
chr1	73006149	73006650
chr1	73114395	73115268
chr1	73191305	73191806
chr1	73296327	73296828
chr1	73296409	73296910
chr1	73446728	73447229
chr1	73510170	73510671
chr1	73571102	73571603
chr1	73595050	73595551
chr1	73646102	73646603
chr1	73671060	73671561
chr1	73703170	73703671
chr1	73793221	73793966
chr1	73913548	73914049
chr1	74015313	74015814
chr1	74023829	74024330
chr1	74082948	74083449
chr1	74092199	74092700
chr1	74092869	74093370
chr1	74093528	74094029
chr1	74131848	74132349
chr1	74174316	74174817
chr1	74235806	74236307
chr1	74236632	74237133
chr1	74344078	74344579
chr1	74480388	74480889
chr1	74503402	74503903
chr1	74595491	74595992
chr1	74718489	74718990
chr1	74888258	74888759
chr1	74931221	74931722
chr1	75036496	75036997
chr1	75038378	75038879
chr1	75327385	75327886
chr1	75327441	75327942
chr1	75389491	75389992
chr1	75415939	75416440
chr1	75417194	75417695
chr1	75452358	75452859
chr1	75500410	75500911
chr1	75505937	75506438
chr1	75590817	75591318
chr1	75723534	75724035
chr1	76208723	76209224
chr1	76220694	76221195
chr1	76308159	76308660
chr1	76308188	76308689
chr1	76335412	76335913
chr1	76408997	76409498
chr1	76506077	76506578
chr1	76593692	76594193
chr1	76698157	76698658
chr1	76734861	76735362
chr1	76961834	76962335
chr1	77415590	77416091
chr1	77505462	77505963
chr1	77518794	77519295
chr1	77907702	77908203
chr1	77962276	77962777
chr1	77987428	77987929
chr1	77996892	77997393
chr1	78005166	78005667
chr1	78070740	78071241
chr1	78260375	78260876
chr1	78335744	78336245
chr1	78498820	78499321
chr1	78863647	78864148
chr1	78875043	78875544
chr1	78930416	78930917
chr1	78931287	78931788
chr1	78949856	78950357
chr1	78979447	78979948
chr1	79017910	79018411
chr1	79138785	79139286
chr1	79138974	79139475
chr1	79168061	79168562
chr1	79220129	79220630
chr1	79436289	79436790
chr1	79510980	79511481
chr1	79737106	79737607
chr1	79933596	79934097
chr1	80024087	80024588
chr1	80026561	80027062
chr1	80027310	80027811
chr1	80088355	80088856
chr1	80272037	80272538
chr1	80324348	80324849
chr1	80341068	80341569
chr1	80408610	80409111
chr1	80494282	80494783
chr1	80518706	80519207
chr1	80544620	80545121
chr1	80563537	80564038
chr1	80608805	80609306
chr1	80691221	80691722
chr1	80726091	80726592
chr1	80899570	80900071
chr1	81119439	81119940
chr1	81244428	81244929
chr1	81245156	81245657
chr1	81574509	81575010
chr1	81643743	81644244
chr1	81743609	81744110
chr1	81845127	81845628
chr1	81865776	81866277
chr1	81927574	81928075
chr1	81969209	81969710
chr1	81970452	81970953
chr1	82022828	82023329
chr1	82535100	82535601
chr1	82705310	82705811
chr1	82716007	82716508
chr1	82795771	82796272
chr1	82825693	82826194
chr1	83241964	83242892
chr1	83350280	83350781
chr1	83421190	83421691
chr1	83501154	83501655
chr1	83609333	83609834
chr1	83616129	83616630
chr1	83633448	83633949
chr1	83764294	83764795
chr1	83912189	83912690
chr1	84019883	84020384
chr1	84058688	84059189
chr1	84059509	84060200
chr1	84081732	84082233
chr1	84141293	84141794
chr1	84474574	84475075
chr1	84551975	84552476
chr1	84690169	84690670
chr1	84691027	84691528
chr1	84794766	84795267
chr1	84813772	84814273
chr1	84899082	84899583
chr1	84902920	84903421
chr1	85070114	85070615
chr1	85094978	85095479
chr1	85312871	85313372
chr1	85321622	85322123
chr1	85368331	85368832
chr1	85439575	85440076
chr1	85440260	85440761
chr1	85493092	85493593
chr1	85714179	85714680
chr1	85750160	85750661
chr1	85886671	85887172
chr1	85924879	85925380
chr1	86078379	86078880
chr1	86096781	86097282
chr1	86533966	86534467
chr1	86534355	86535271
chr1	86555224	86555725
chr1	86576059	86576560
chr1	86576666	86577167
chr1	86668378	86668879
chr1	86681260	86681761
chr1	86681810	86682311
chr1	86720626	86721127
chr1	86742484	86742985
chr1	86805308	86805809
chr1	86844258	86844759
chr1	86875064	86875565
chr1	86987930	86988431
chr1	86989093	86989594
chr1	87002164	87002665
chr1	87062710	87063211
chr1	87073906	87074407
chr1	87079316	87079817
chr1	87088690	87089191
chr1	87123926	87124427
chr1	87130004	87130505
chr1	87301897	87302398
chr1	87313937	87314438
chr1	87365412	87365913
chr1	87837029	87837530
chr1	87994503	87995004
chr1	88012320	88013199
chr1	88064147	88064648
chr1	88101133	88101634
chr1	88149914	88150415
chr1	88150535	88151036
chr1	88211700	88212201
chr1	88291883	88292384
chr1	88491087	88491588
chr1	88501361	88501862
chr1	88501970	88502471
chr1	88502476	88502977
chr1	88503089	88503590
chr1	88519614	88520115
chr1	88898243	88898744
chr1	88898750	88899251
chr1	89083845	89084346
chr1	89202522	89203023
chr1	89384712	89385213
chr1	89450585	89451086
chr1	89470692	89471193
chr1	89487474	89487975
chr1	89505383	89505884
chr1	89530666	89531167
chr1	89591563	89592064
chr1	89593202	89593703
chr1	89726188	89726689
chr1	89738418	89738919
chr1	89750186	89750687
chr1	89767980	89768481
chr1	90074866	90075367
chr1	90075717	90076218
chr1	90081638	90082139
chr1	90207002	90207503
chr1	90303735	90304236
chr1	90337550	90338051
chr1	90343166	90343667
chr1	90405190	90405691
chr1	90449775	90450276
chr1	90489537	90490038
chr1	90701619	90702120
chr1	90793589	90794090
chr1	90794362	90794863
chr1	90818058	90818559
chr1	90885870	90886371
chr1	90973910	90974411
chr1	91358965	91359466
chr1	91520148	91520649
chr1	91532136	91532637
chr1	91541204	91541705
chr1	91549979	91550480
chr1	91550375	91550876
chr1	91638447	91638948
chr1	91746015	91746516
chr1	91748200	91748701
chr1	91748267	91748768
chr1	91778003	91778504
chr1	91907941	91908442
chr1	92011726	92012227
chr1	92048475	92048976
chr1	92075665	92076166
chr1	92263655	92264156
chr1	92385329	92385830
chr1	92414821	92415322
chr1	92491097	92491598
chr1	92683334	92683835
chr1	92745475	92745976
chr1	92794521	92795022
chr1	92854071	92854572
chr1	92875838	92876339
chr1	92887612	92888113
chr1	92907157	92907658
chr1	92907331	92907832
chr1	93118980	93119481
chr1	93213540	93214041
chr1	93240348	93240849
chr1	93270198	93270699
chr1	93324421	93324922
chr1	93366960	93367461
chr1	93507804	93508305
chr1	93636256	93636757
chr1	93718584	93719085
chr1	93899971	93900472
chr1	93900486	93900987
chr1	94032804	94033305
chr1	94059381	94059882
chr1	94094863	94095364
chr1	94174566	94175067
chr1	94210298	94210799
chr1	94217358	94217859
chr1	94249992	94250493
chr1	94321089	94321590
chr1	94454911	94455697
chr1	94586849	94587350
chr1	94785542	94786043
chr1	94841765	94842266
chr1	94857135	94857636
chr1	95017693	95018194
chr1	95017788	95018289
chr1	95055237	95055738
chr1	95055942	95056443
chr1	95098542	95099043
chr1	95167897	95168398
chr1	95200456	95200957
chr1	95210906	95211407
chr1	95248643	95249144
chr1	95314507	95315008
chr1	95339208	95339709
chr1	95420133	95420634
chr1	95546361	95546862
chr1	95557350	95557851
chr1	95672819	95673320
chr1	95693011	95693512
chr1	95798410	95798911
chr1	95835696	95836197
chr1	95850020	95850521
chr1	95913725	95914226
chr1	95914523	95915024
chr1	95936229	95936730
chr1	96003773	96004274
chr1	96134691	96135192
chr1	96167174	96167675
chr1	96218953	96219454
chr1	96219529	96220030
chr1	96318157	96318658
chr1	96318936	96319437
chr1	96366195	96366696
chr1	96439847	96440348
chr1	96689256	96689757
chr1	96689916	96690417
chr1	96743123	96743624
chr1	97003830	97004331
chr1	97007609	97008110
chr1	97038267	97038768
chr1	97040395	97040896
chr1	97139188	97139689
chr1	97156219	97156720
chr1	97227493	97227994
chr1	97309024	97309525
chr1	97327820	97328321
chr1	97328335	97328836
chr1	97338896	97339397
chr1	97439244	97439745
chr1	97490546	97491047
chr1	97509080	97509581
chr1	97529052	97529553
chr1	97603659	97604160
chr1	97603959	97604460
chr1	97739648	97740149
chr1	97752757	97753258
chr1	97954053	97954554
chr1	98102220	98102721
chr1	98310128	98310629
chr1	98311225	98311726
chr1	99023481	99023982
chr1	99102736	99103237
chr1	99103393	99103894
chr1	99116420	99116921
chr1	99145395	99145896
chr1	99169941	99170442
chr1	99169989	99170490
chr1	99249564	99250065
chr1	99269576	99270077
chr1	99331849	99332350
chr1	99440631	99441132
chr1	99517499	99518000
chr1	99554603	99555104
chr1	99645841	99646342
chr1	99645900	99646401
chr1	99822101	99822602
chr1	99883528	99884029
chr1	99927226	99927727
chr1	99969847	99970348
chr1	100151134	100151635
chr1	100170318	100170819
chr1	100265856	100266357
chr1	100274211	100274712
chr1	100274214	100274715
chr1	100288622	100289123
chr1	100364129	100364630
chr1	100401435	100401936
chr1	100909404	100909905
chr1	101112485	101112986
chr1	101245603	101246104
chr1	101352907	101353408
chr1	101462387	101462888
chr1	101505596	101506097
chr1	101596407	101596908
chr1	101753762	101754263
chr1	101753945	101754446
chr1	102519039	102519540
chr1	102524244	102524745
chr1	102553071	102553572
chr1	102586458	102586959
chr1	102676584	102677085
chr1	102700060	102700561
chr1	102951370	102952281
chr1	103125994	103126495
chr1	103319596	103320097
chr1	104112420	104112921
chr1	104360091	104360592
chr1	104377775	104378276
chr1	104502333	104502834
chr1	104503263	104503764
chr1	104600176	104600677
chr1	104615813	104616314
chr1	104626374	104626875
chr1	104680125	104680626
chr1	104715391	104715892
chr1	104759095	104759856
chr1	104760078	104760579
chr1	104950473	104950974
chr1	104997019	104997905
chr1	105129211	105129712
chr1	105141396	105141897
chr1	105278651	105279631
chr1	105402747	105403248
chr1	105445674	105446175
chr1	105489793	105490294
chr1	105547294	105548101
chr1	105569632	105570628
chr1	105679952	105680453
chr1	105680191	105680692
chr1	105747172	105747673
chr1	105843117	105843618
chr1	105844088	105844589
chr1	105883309	105883810
chr1	105979752	105980253
chr1	106013040	106013541
chr1	106067128	106067629
chr1	106173553	106174054
chr1	106229012	106229513
chr1	106338577	106339078
chr1	106348891	106349392
chr1	106349683	106350184
chr1	106452258	106452759
chr1	106623267	106623768
chr1	106663633	106664134
chr1	106734636	106735137
chr1	106735572	106736073
chr1	106806800	106807301
chr1	107161920	107162421
chr1	107202453	107202954
chr1	107289971	107290472
chr1	107422035	107422536
chr1	107422671	107423172
chr1	107587215	107587716
chr1	107587838	107588339
chr1	108003470	108003971
chr1	108034782	108035283
chr1	108087640	108088562
chr1	108358640	108359141
chr1	108469846	108470347
chr1	108663967	108664468
chr1	108664171	108665042
chr1	108674744	108675245
chr1	108734897	108735398
chr1	108815357	108815858
chr1	108914923	108915424
chr1	108932348	108932849
chr1	108963937	108964438
chr1	109032654	109033155
chr1	109133574	109134075
chr1	109218058	109218559
chr1	109218639	109219140
chr1	109473705	109474206
chr1	109595348	109595849
chr1	109596044	109596545
chr1	109693424	109693925
chr1	109697284	109697785
chr1	109869801	109870302
chr1	110192011	110192512
chr1	110234225	110234726
chr1	110370838	110371339
chr1	110537270	110537771
chr1	110540149	110540650
chr1	110823860	110824361
chr1	110938467	110938968
chr1	111007885	111008386
chr1	111015604	111016105
chr1	111080148	111080649
chr1	111108158	111108659
chr1	111117071	111117572
chr1	111173348	111173849
chr1	111271037	111271538
chr1	111320550	111321051
chr1	111391109	111391610
chr1	111416893	111417394
chr1	111436650	111437151
chr1	111639618	111640119
chr1	111904281	111904782
chr1	112058592	112059093
chr1	112058885	112059386
chr1	112094565	112095066
chr1	112150725	112151226
chr1	112510036	112510537
chr1	112606366	112606867
chr1	112797518	112798019
chr1	112850850	112851351
chr1	112867551	112868052
chr1	112867955	112868456
chr1	112879588	112880089
chr1	112902741	112903242
chr1	113168252	113168753
chr1	113182284	113183193
chr1	113182324	113182825
chr1	113415054	113415555
chr1	113437684	113438185
chr1	113540729	113541230
chr1	113541432	113541933
chr1	113853512	113854013
chr1	114100039	114100540
chr1	114118291	114118792
chr1	114172859	114173360
chr1	114260951	114261452
chr1	114418350	114418851
chr1	114455641	114456142
chr1	114482564	114483065
chr1	114545378	114545879
chr1	114545687	114546188
chr1	114590692	114591193
chr1	114599254	114599755
chr1	114723642	114724143
chr1	114733928	114734429
chr1	114866624	114867125
chr1	115397041	115397542
chr1	115397807	115398308
chr1	115498674	115499175
chr1	115511578	115512079
chr1	115583870	115584371
chr1	115663589	115664090
chr1	115672657	115673158
chr1	116034859	116035360
chr1	116055613	116056114
chr1	116255750	116256251
chr1	116292543	116293044
chr1	116356248	116356749
chr1	116558745	116559246
chr1	116688653	116689154
chr1	116785265	116785766
chr1	116805513	116806014
chr1	116840088	116840589
chr1	116904359	116904860
chr1	116976036	116976537
chr1	116996615	116997116
chr1	116997515	116998016
chr1	117035697	117036198
chr1	117055607	117056108
chr1	117131840	117132341
chr1	117142539	117143040
chr1	117159561	117160062
chr1	117196452	117196953
chr1	117256498	117256999
chr1	117337834	117338335
chr1	117368118	117368619
chr1	117377419	117377920
chr1	117399629	117400130
chr1	117417749	117418250
chr1	117530473	117530974
chr1	117610290	117610791
chr1	117637227	117637728
chr1	117721734	117722235
chr1	117743357	117743858
chr1	117783212	117783713
chr1	117973159	117973660
chr1	117982461	117982962
chr1	118104201	118104702
chr1	118193523	118194024
chr1	118389656	118390157
chr1	118690908	118691409
chr1	119160569	119161070
chr1	119427507	119428008
chr1	119722127	119722628
chr1	119757648	119758149
chr1	119820257	119820758
chr1	119908285	119908786
chr1	119910060	119910561
chr1	119994284	119994785
chr1	120025763	120026264
chr1	120092164	120092665
chr1	120125421	120125922
chr1	120125483	120125984
chr1	120174075	120174576
chr1	120239424	120239925
chr1	120265947	120266448
chr1	120311007	120312002
chr1	120439168	120439669
chr1	120450025	120450526
chr1	120491204	120491705
chr1	120510729	120511230
chr1	120518439	120518940
chr1	120533478	120533979
chr1	120543766	120544267
chr1	120578163	120578664
chr1	120633367	120633868
chr1	120645329	120645830
chr1	120653041	120653542
chr1	120674130	120674631
chr1	120687722	120688223
chr1	120749831	120750332
chr1	120754800	120755301
chr1	120760766	120761267
chr1	121109122	121109623
chr1	121134714	121135215
chr1	121141383	121141884
chr1	121176466	121176967
chr1	121375415	121375916
chr1	121376848	121377349
chr1	121377358	121377859
chr1	121409120	121409621
chr1	121410281	121410782
chr1	121415208	121416076
chr1	121417627	121418128
chr1	121418504	121419005
chr1	121424338	121424839
chr1	121424932	121425433
chr1	121426556	121427057
chr1	121426615	121427116
chr1	121430125	121430626
chr1	121437332	121437833
chr1	121439363	121439864
chr1	121442092	121442593
chr1	121445512	121446013
chr1	121458569	121459070
chr1	121462276	121462777
chr1	121467869	121468370
chr1	142548996	142549497
chr1	142696977	142697478
chr1	142698193	142698694
chr1	142705459	142705960
chr1	142709062	142709563
chr1	142718079	142718580
chr1	142721998	142722499
chr1	142725784	142726285
chr1	142727821	142728322
chr1	142729380	142729881
chr1	142730217	142730718
chr1	142966362	142966863
chr1	142967208	142967709
chr1	143117687	143118188
chr1	143118858	143119825
chr1	143146324	143146825
chr1	143193879	143194380
chr1	143199305	143199806
chr1	143204849	143205350
chr1	143212454	143212955
chr1	143214668	143215169
chr1	143217694	143218195
chr1	143224935	143225782
chr1	143228501	143229002
chr1	143231239	143231740
chr1	143240978	143241479
chr1	143290362	143290863
chr1	143343076	143343577
chr1	143345300	143346141
chr1	143352678	143353179
chr1	143362545	143363046
chr1	143982425	143982926
chr1	143983478	143983979
chr1	144036729	144037230
chr1	144071296	144071797
chr1	144170185	144170686
chr1	144481072	144481573
chr1	144575904	144576405
chr1	144583205	144583706
chr1	144583380	144583881
chr1	144618487	144618988
chr1	144621229	144621730
chr1	144673030	144673531
chr1	144696963	144697464
chr1	144811322	144811823
chr1	144811433	144811934
chr1	144820538	144821039
chr1	144917965	144918466
chr1	144923255	144923756
chr1	144952378	144952879
chr1	145127896	145128397
chr1	145152719	145153220
chr1	145185179	145185680
chr1	145427406	145427907
chr1	145498109	145498610
chr1	145556591	145557092
chr1	145639325	145639826
chr1	145666746	145667247
chr1	145667282	145667783
chr1	145668140	145668641
chr1	145992007	145992508
chr1	146053629	146054130
chr1	146055182	146055683
chr1	146127506	146128007
chr1	146396677	146397178
chr1	146398025	146398526
chr1	146454330	146454831
chr1	146535564	146536065
chr1	146696423	146696924
chr1	146764346	146764847
chr1	146940693	146941194
chr1	146989523	146990024
chr1	147057723	147058224
chr1	147112270	147112771
chr1	147152354	147152855
chr1	147153433	147153934
chr1	147171926	147172427
chr1	147230581	147231082
chr1	147327098	147327599
chr1	147362223	147362724
chr1	147364566	147365067
chr1	147380595	147381096
chr1	147422635	147423136
chr1	147553424	147553925
chr1	147577312	147577813
chr1	147706894	147707395
chr1	147726993	147727494
chr1	148023024	148023525
chr1	148177069	148177570
chr1	148177100	148177601
chr1	148214002	148214503
chr1	148255351	148255852
chr1	148341410	148341911
chr1	148341514	148342015
chr1	148344221	148344722
chr1	148345017	148345518
chr1	148511663	148512164
chr1	148516401	148516902
chr1	148517203	148517704
chr1	148524115	148524616
chr1	148542324	148542825
chr1	148561512	148562013
chr1	148591410	148591911
chr1	148592185	148592686
chr1	148741227	148741728
chr1	148741962	148742463
chr1	148753481	148753982
chr1	148754178	148754679
chr1	148765617	148766118
chr1	148846662	148847163
chr1	149016087	149016588
chr1	149024749	149025250
chr1	149024749	149025250
chr1	149032329	149032830
chr1	149146525	149147026
chr1	149204114	149204615
chr1	149204205	149204706
chr1	149268251	149268752
chr1	149314779	149315280
chr1	149339321	149339822
chr1	149398801	149399302
chr1	149398991	149399492
chr1	149400067	149400568
chr1	149400163	149400664
chr1	149602236	149602737
chr1	149664237	149664738
chr1	149700104	149700605
chr1	149916946	149917447
chr1	150274845	150275346
chr1	150443336	150444267
chr1	150444919	150445420
chr1	150504823	150505324
chr1	150692884	150693385
chr1	150753635	150754136
chr1	150776575	150777076
chr1	150859416	150859917
chr1	150865571	150866072
chr1	150919221	150919722
chr1	151203628	151204129
chr1	151238338	151238839
chr1	151273251	151273752
chr1	151273302	151273803
chr1	151430531	151431032
chr1	151430623	151431124
chr1	151445396	151445897
chr1	151445543	151446044
chr1	151464560	151465061
chr1	151499125	151499626
chr1	151572512	151573013
chr1	151707438	151707939
chr1	151707466	151707967
chr1	151916879	151917380
chr1	151918106	151918607
chr1	151918161	151918662
chr1	152025613	152026114
chr1	152053045	152053546
chr1	152161097	152161598
chr1	152264215	152264716
chr1	152318845	152319346
chr1	152370979	152371480
chr1	152433844	152434345
chr1	152531086	152531587
chr1	152538308	152538809
chr1	152595367	152595868
chr1	152627951	152628452
chr1	152670243	152670744
chr1	152842494	152842995
chr1	152843560	152844061
chr1	152919656	152920157
chr1	152953544	152954045
chr1	152983759	152984260
chr1	152990653	152991154
chr1	153005420	153005921
chr1	153056466	153056967
chr1	153091660	153092161
chr1	153175700	153176201
chr1	153201631	153202132
chr1	153216033	153216534
chr1	153231445	153231946
chr1	153245517	153246018
chr1	153388857	153389358
chr1	153416373	153416874
chr1	153479358	153479859
chr1	153494266	153495100
chr1	153621529	153622030
chr1	153974363	153974864
chr1	154070675	154071176
chr1	154127167	154127668
chr1	154127278	154127779
chr1	154171548	154172049
chr1	154260246	154260747
chr1	154450483	154450984
chr1	154452274	154452775
chr1	154452381	154452882
chr1	154643744	154644245
chr1	154721543	154722044
chr1	154732867	154733368
chr1	154733002	154733503
chr1	154756455	154756956
chr1	154757423	154757924
chr1	155309415	155309916
chr1	155357813	155358314
chr1	155358521	155359022
chr1	155506092	155506593
chr1	155570050	155570551
chr1	155668763	155669264
chr1	155841160	155841661
chr1	155854028	155854529
chr1	155921254	155921755
chr1	155989766	155990267
chr1	156006147	156006648
chr1	156013186	156013687
chr1	156230420	156230921
chr1	156237978	156238479
chr1	156756452	156756953
chr1	156964435	156964936
chr1	156984416	156984917
chr1	156995731	156996232
chr1	157210359	157210860
chr1	157210653	157211154
chr1	157253967	157254468
chr1	157372937	157373438
chr1	157415627	157416128
chr1	157460114	157460615
chr1	157460266	157460767
chr1	157475295	157475796
chr1	157746626	157747127
chr1	157773451	157773952
chr1	157933467	157933968
chr1	158110241	158110742
chr1	158173428	158173929
chr1	158197002	158197503
chr1	158198100	158198601
chr1	158265394	158265895
chr1	158305817	158306318
chr1	158318357	158318858
chr1	158402570	158403071
chr1	158479449	158479950
chr1	158616699	158617200
chr1	158798367	158798868
chr1	158959155	158959656
chr1	159130754	159131255
chr1	159151090	159151591
chr1	159312933	159313434
chr1	159464060	159464933
chr1	159718916	159719417
chr1	159737577	159738078
chr1	159760021	159760522
chr1	160127628	160128129
chr1	160260403	160260904
chr1	160319044	160319545
chr1	160576885	160577386
chr1	160650515	160651016
chr1	160662422	160662923
chr1	160663009	160663510
chr1	160683973	160684474
chr1	160745503	160746004
chr1	160747219	160747720
chr1	160831928	160832429
chr1	160874638	160875139
chr1	160960220	160960721
chr1	160967027	160967528
chr1	161242752	161243253
chr1	161255091	161255592
chr1	161352399	161352900
chr1	161480940	161481441
chr1	161563693	161564194
chr1	161735876	161736377
chr1	161941598	161942099
chr1	161942805	161943306
chr1	162289331	162289832
chr1	162403221	162403722
chr1	162435316	162435817
chr1	162594721	162595222
chr1	162648066	162648567
chr1	162838681	162839182
chr1	163024198	163024699
chr1	163068688	163069189
chr1	163379756	163380257
chr1	163392899	163393400
chr1	163468386	163468887
chr1	163561350	163561851
chr1	163921971	163922472
chr1	164151345	164151846
chr1	164469501	164470002
chr1	164680524	164681025
chr1	164700590	164701091
chr1	164700598	164701099
chr1	164790266	164790767
chr1	165054574	165055075
chr1	165113990	165114491
chr1	165285142	165285643
chr1	165296437	165296938
chr1	165575858	165576359
chr1	165613357	165613858
chr1	165622086	165622587
chr1	165630091	165630592
chr1	165853665	165854166
chr1	165879860	165880361
chr1	165880499	165881000
chr1	165951603	165952104
chr1	166001886	166002387
chr1	166050060	166050561
chr1	166064105	166064606
chr1	166205705	166206206
chr1	166241962	166242463
chr1	166245457	166245958
chr1	166459163	166459664
chr1	166699593	166700094
chr1	166906099	166906600
chr1	166907358	166907859
chr1	166916689	166917190
chr1	166916691	166917192
chr1	166931374	166931875
chr1	166958197	166958698
chr1	166976360	166976861
chr1	167013082	167013583
chr1	167078400	167078901
chr1	167078857	167079358
chr1	167095789	167096290
chr1	167167869	167168370
chr1	167441968	167442469
chr1	167509484	167509985
chr1	167589122	167589623
chr1	167619634	167620135
chr1	167726051	167726552
chr1	167824641	167825142
chr1	167988489	167988990
chr1	168068599	168069100
chr1	168124030	168124531
chr1	168206114	168206615
chr1	168235443	168235944
chr1	168578356	168578857
chr1	168606616	168607117
chr1	168802645	168803146
chr1	168856395	168856896
chr1	168940347	168940848
chr1	169056216	169056717
chr1	169172308	169172809
chr1	169305442	169305943
chr1	169408876	169409377
chr1	169429594	169430095
chr1	169429604	169430105
chr1	169542022	169542523
chr1	169852090	169852591
chr1	169913850	169914351
chr1	170176672	170177173
chr1	170354488	170354989
chr1	170357447	170357948
chr1	170608307	170608808
chr1	170907098	170907599
chr1	170936214	170936715
chr1	171097114	171097615
chr1	171110596	171111097
chr1	171250074	171250575
chr1	171262177	171262678
chr1	171350321	171350822
chr1	171365909	171366410
chr1	171365974	171366475
chr1	171442721	171443222
chr1	171510111	171510612
chr1	171724333	171724834
chr1	171725747	171726248
chr1	171757838	171758339
chr1	171897557	171898058
chr1	171898186	171898687
chr1	172049154	172049655
chr1	172368139	172368640
chr1	172445176	172445677
chr1	172465479	172465980
chr1	172476615	172477116
chr1	172686791	172687292
chr1	172744650	172745151
chr1	172814428	172814929
chr1	172909332	172909833
chr1	173159585	173160086
chr1	173382235	173382736
chr1	173408142	173408643
chr1	173508727	173509228
chr1	173572251	173572752
chr1	173581636	173582137
chr1	173597096	173597597
chr1	173611601	173612102
chr1	173657950	173658451
chr1	173728259	173728760
chr1	174025010	174025511
chr1	174231785	174232286
chr1	174250197	174250698
chr1	174318461	174318962
chr1	174319445	174319946
chr1	174459710	174460211
chr1	174460532	174461033
chr1	174499086	174499587
chr1	174569541	174570042
chr1	174636553	174637054
chr1	174665368	174665869
chr1	174680972	174681473
chr1	174705643	174706144
chr1	174870702	174871203
chr1	175076709	175077210
chr1	175203410	175203911
chr1	175312087	175312588
chr1	175462712	175463213
chr1	175474026	175474527
chr1	175552713	175553214
chr1	175560534	175561035
chr1	175679355	175679856
chr1	175792475	175792976
chr1	175793237	175793738
chr1	175870346	175870847
chr1	175905927	175906428
chr1	175991415	175991916
chr1	176042649	176043150
chr1	176042701	176043202
chr1	176198707	176199208
chr1	176313960	176314461
chr1	176365201	176365702
chr1	176366076	176366577
chr1	176525696	176526197
chr1	176539813	176540314
chr1	176563814	176564315
chr1	176737277	176737778
chr1	176738406	176738907
chr1	176770527	176771028
chr1	176812769	176813270
chr1	176823710	176824211
chr1	176831030	176831531
chr1	177001507	177002008
chr1	177088571	177089072
chr1	177091233	177091734
chr1	177225725	177226226
chr1	177249769	177250270
chr1	177294580	177295081
chr1	177344260	177344761
chr1	177353547	177354048
chr1	177393886	177394387
chr1	177455089	177455590
chr1	177680106	177680607
chr1	177680259	177680760
chr1	177691340	177691841
chr1	177710494	177710995
chr1	177849769	177850270
chr1	177877200	177877701
chr1	177882845	177883346
chr1	178321504	178322005
chr1	178482675	178483176
chr1	178489724	178490225
chr1	178576094	178576595
chr1	178640833	178641334
chr1	178723909	178724410
chr1	178737451	178737952
chr1	178738094	178738595
chr1	178882911	178883412
chr1	178922083	178922584
chr1	178939313	178939814
chr1	179105107	179105608
chr1	179281480	179281981
chr1	179291693	179292194
chr1	179422407	179422908
chr1	179486309	179486810
chr1	179663512	179664013
chr1	179740197	179740698
chr1	179805627	179806128
chr1	180086328	180086829
chr1	180102185	180102686
chr1	180182543	180183044
chr1	180478020	180478521
chr1	180496287	180496788
chr1	180513280	180513781
chr1	180554922	180555423
chr1	180562430	180562931
chr1	180633727	180634228
chr1	180680168	180680669
chr1	180955682	180956183
chr1	181002579	181003080
chr1	181122000	181122501
chr1	181122025	181122526
chr1	181205190	181205691
chr1	181206322	181206823
chr1	181231766	181232267
chr1	181244748	181245249
chr1	181325784	181326285
chr1	181332035	181332536
chr1	181399331	181399832
chr1	181518858	181519359
chr1	181627678	181628179
chr1	181735965	181736466
chr1	181930846	181931347
chr1	181944345	181944846
chr1	181973238	181973739
chr1	182020052	182020553
chr1	182083021	182083522
chr1	182089917	182090418
chr1	182098202	182098703
chr1	182113267	182113768
chr1	182161698	182162199
chr1	182213350	182213851
chr1	182270788	182271289
chr1	182297534	182298035
chr1	182384418	182384919
chr1	182452821	182453322
chr1	182478806	182479307
chr1	182481542	182482043
chr1	182483914	182484415
chr1	182558095	182558596
chr1	182558100	182558601
chr1	182709827	182710328
chr1	182711378	182711879
chr1	182751226	182751727
chr1	182824442	182824943
chr1	183069579	183070080
chr1	183118716	183119217
chr1	183149857	183150358
chr1	183197103	183197604
chr1	183197328	183197829
chr1	183218287	183218788
chr1	183220982	183221866
chr1	183308658	183309159
chr1	183322764	183323265
chr1	183364738	183365239
chr1	183401097	183401598
chr1	183418363	183418864
chr1	183521668	183522169
chr1	183572654	183573155
chr1	183624589	183625090
chr1	183624613	183625114
chr1	183693486	183693987
chr1	183742999	183743500
chr1	183795856	183796357
chr1	183828825	183829326
chr1	183839484	183839985
chr1	183846373	183846874
chr1	183867282	183867783
chr1	183887633	183888134
chr1	183973727	183974228
chr1	184062016	184062517
chr1	184091991	184092492
chr1	184112590	184113091
chr1	184156404	184156905
chr1	184184402	184184903
chr1	184258123	184258624
chr1	184265535	184266036
chr1	184280174	184280675
chr1	184403370	184403871
chr1	184609800	184610301
chr1	184615840	184616341
chr1	184653907	184654408
chr1	184764513	184765014
chr1	184821580	184822081
chr1	184854746	184855247
chr1	184874226	184874727
chr1	185034373	185034874
chr1	185328143	185328644
chr1	185447804	185448305
chr1	185457909	185458410
chr1	185555616	185556117
chr1	185617452	185617953
chr1	185752823	185753324
chr1	185768395	185768896
chr1	185861713	185862214
chr1	185918342	185918843
chr1	185919791	185920292
chr1	186013112	186013613
chr1	186230982	186231483
chr1	186276964	186277465
chr1	186481849	186482350
chr1	186490430	186490931
chr1	186492691	186493192
chr1	186509921	186510696
chr1	186733467	186733968
chr1	186818265	186818766
chr1	186886176	186886677
chr1	186896982	186897483
chr1	187041810	187042311
chr1	187042543	187043044
chr1	187043532	187044033
chr1	187087019	187087520
chr1	187123973	187124474
chr1	187147540	187148041
chr1	187192695	187193196
chr1	187193484	187193985
chr1	187434482	187435399
chr1	187519828	187520329
chr1	187520126	187520627
chr1	187529340	187529841
chr1	187585480	187585981
chr1	187586058	187586559
chr1	187658253	187658754
chr1	187672284	187672994
chr1	187673004	187673505
chr1	187683942	187684443
chr1	187787048	187787549
chr1	187819246	187820023
chr1	187982001	187982502
chr1	188040564	188041065
chr1	188097335	188097836
chr1	188305307	188305808
chr1	188312709	188313210
chr1	188325022	188325523
chr1	188325635	188326136
chr1	188355265	188355766
[truncated: 34,049 more rows]
