# Supplementary material for: Chromatin and Single-Cell RNA-Seq Profiling Reveal Dynamic Signaling and Metabolic Transitions during Human Spermatogonial Stem Cell Development
Source: Cell Stem Cell. 2017 Oct 5;21(4):533–546.e6. doi: 10.1016/j.stem.2017.09.003 (PMC5832720; doi:10.1016/j.stem.2017.09.003)
Supplement: Table S3. Summary of Single-Cell Sequencing Analysis, Related to Figures 4, 5, and 6 [file mmc4.xlsx]

## Sheet: Filtered_Nomralized_gene_expr
Gene	SSCs_94	SSCs_87	SSCs_20	SSCs_40	SSCs_4	SSCs_22	SSCs_37	SSCs_1	SSCs_39	SSCs_10	SSCs_47	SSCs_18	SSCs_24	SSCs_7	SSCs_15	SSCs_12	SSCs_5	SSCs_3	SSCs_9	SSCs_16	SSCs_14	SSCs_11	SSCs_56	SSCs_2	SSCs_28	SSCs_53	SSCs_36	SSCs_49	SSCs_35	SSCs_43	SSCs_31	SSCs_41	SSCs_19	SSCs_51	SSCs_27	SSCs_23	SSCs_26	SSCs_17	SSCs_30	SSCs_29	SSCs_32	SSCs_9	SSCs_8	SSCs_48	SSCs_33	SSCs_38	SSCs_44	SSCs_25	SSCs_55
TCEB3	-1.69327	-1.57002	0.428017	-0.754542	0.339861	-1.43954	1.81153	2.90365	0.81189	-0.241112	-1.29486	-0.188095	1.09602	-0.085171	0.933679	-1.19246	0.347027	1.5349	-1.28186	0.664886	-1.08893	0.358689	1.33105	1.67338	-0.327598	-1.28162	0.082009	2.03981	1.12119	-0.146656	1.28298	1.9556	0.898928	0.09222	2.4931	1.22038	-0.037629	0.669316	-1.31744	-1.24077	0.119097	-1.35626	0.650138	-1.02546	-0.338402	-1.25671	0.618372	1.57147	1.21683
CLK1	-2.27676	1.14974	1.1192	1.22566	2.34545	2.7698	2.95243	2.06728	2.99825	0.851007	-0.064429	2.38327	-2.00937	1.53267	2.72002	-1.96633	2.24836	-1.94339	3.09639	-2.01947	1.85536	-0.642645	-0.058734	-0.715216	-1.89664	0.487028	1.30259	1.66906	2.67986	-0.132087	1.03566	-0.755666	0.571536	2.02446	-1.8393	-2.08592	-0.182286	-1.9976	0.193546	-1.89636	1.30294	1.96907	1.92517	2.91473	-0.689794	0.585254	0.772726	2.79928	-1.7727
MATR3	2.34628	0.83099	0.304175	1.54859	1.35944	-0.503153	0.216634	0.169355	-0.793046	0.675605	-1.61834	-0.130229	0.835042	-0.426138	-0.011474	1.1715	-0.134051	1.54701	-2.07176	0.798796	0.676321	0.541226	0.201728	-0.177537	0.642438	-0.239215	0.709949	0.092474	1.4017	0.160191	0.381317	0.83055	0.999674	1.05581	0.801262	0.209223	-0.649153	0.033906	-0.800912	0.513995	-0.171312	0.569197	-0.224478	-0.296484	0.77701	0.542372	0.174645	1.19854	1.13216
AKAP11	-2.20079	0.909579	0.393041	1.29404	1.03052	0.600237	1.41376	-0.209577	0.969406	0.188259	1.09648	0.164271	-0.508074	0.247602	1.39877	0.455623	0.312371	0.90409	-1.64945	-0.802472	-1.77567	-0.622992	1.22676	1.02107	0.910865	0.296526	1.83818	1.05899	0.762642	0.168911	-0.793942	-0.778119	-0.079276	-0.357618	0.406948	-0.368555	1.88779	0.91337	0.563309	0.168822	0.032703	-0.074932	0.452797	1.38302	-1.40524	1.27634	0.48896	-0.284183	1.07995
HSF2	4.37234	2.07899	0.988663	0.817219	0.454356	1.15714	-0.766082	0.575873	0.032219	0.382621	0.841656	0.707859	1.55533	0.76532	0.950554	-1.2165	-0.576056	-1.61952	-1.81466	-0.166274	1.36511	0.203305	-0.03281	0.918105	-0.500037	1.10072	0.799924	-0.313436	2.33927	-0.324515	1.39474	1.81256	0.388948	-0.346924	-0.588437	0.639523	-1.69908	-1.23577	-0.449385	1.40782	-0.841615	-0.697293	0.838787	-0.393899	1.45625	-1.58677	1.93306	-1.49664	-0.960826
TBPL1	4.82112	-1.18277	0.911181	-0.888747	1.62832	-1.02772	1.97814	-0.84911	-0.919032	0.206193	1.2189	0.77802	-1.01118	1.39946	-0.379474	-0.923508	0.412562	-0.86222	-0.655238	-0.045416	-0.978795	2.54783	2.18841	1.31674	0.609286	-0.483909	-0.439808	-0.391859	1.25662	-0.943909	1.87252	1.57565	1.11558	1.18267	1.7655	1.6235	-0.866231	-0.926112	-0.96113	2.68012	2.84581	0.446338	-0.077866	2.38375	-0.870763	-0.361283	1.50638	-0.065537	-0.875169
MAGEC2	0.294975	1.2807	-0.438945	2.9718	2.61219	0.664835	3.09464	1.05796	-2.60588	1.67033	-2.47062	-1.65454	3.21757	2.21024	3.06505	1.35694	3.4309	2.36577	-2.21081	1.69589	0.611024	0.284876	0.0252	-0.175034	1.5433	3.92605	-1.30921	1.88885	1.59224	-0.940979	2.33747	-1.5712	1.10589	2.08825	1.64012	1.54218	-2.55308	3.11754	2.95025	-0.780529	-1.39512	0.801123	1.42455	1.2446	-1.06803	-2.14282	1.4842	-0.165726	3.54418
DDX20	-0.407157	4.32212	0.008657	-1.21572	2.16638	2.49379	0.899471	2.90035	1.63512	0.052574	-1.56067	-0.309231	1.44487	2.24479	-0.40207	-0.013279	1.62145	-0.505422	-1.42465	1.94314	-0.152556	-1.55322	2.54725	1.06101	0.355895	2.23762	0.303832	-0.162333	-0.71067	-1.55213	1.52599	1.60824	0.358873	0.076831	-0.217406	1.06978	0.592556	-1.48481	0.818293	0.88792	-0.155243	-0.483219	0.006694	0.025075	-0.833787	1.29458	-1.45582	-1.35365	-1.10997
ZBTB11	-1.5015	-0.848182	-0.589084	2.06304	0.247616	-0.312602	0.836996	-1.09601	-1.1431	1.7091	0.3279	0.905064	-1.25695	0.359075	-0.292412	1.48073	0.217214	-0.803667	-1.10252	-0.515375	0.761065	-1.30135	1.5956	1.10369	-0.791545	0.703453	0.976087	0.454589	0.568902	-1.2531	0.039575	0.621466	1.36273	0.401413	-1.09856	2.33864	2.64877	2.67874	1.30223	2.03875	-0.565808	1.03182	2.14455	0.947503	-1.16224	0.147496	2.36272	0.270496	-0.797437
ARFGEF1	0.089197	1.97878	0.85689	-0.587506	1.00281	0.455854	-0.731054	-0.833417	-0.567846	0.457326	0.434999	0.189648	0.267588	0.652072	-0.591533	1.09834	0.586564	-0.849603	0.145505	-0.980091	-0.950851	0.982009	-0.688564	-0.224853	-0.546305	0.805058	0.793707	1.02202	0.847689	1.22323	0.196589	0.541402	0.68113	0.465052	-0.591348	0.162306	-0.512364	1.51192	0.544962	-0.395871	1.52613	0.501703	1.2123	1.59302	1.0356	1.24265	-0.172422	0.776166	1.34346
FGFR3	-0.176738	-0.922049	-0.633933	-0.618336	-0.380591	0.178514	1.72856	2.66634	-0.682199	0.660915	1.07769	0.883904	1.01793	-0.511889	0.548126	1.08437	-0.695913	-0.016545	-0.683962	0.635831	-0.792688	-0.859333	-0.015731	-0.772452	2.23446	2.28799	-0.074088	0.680228	-0.096138	0.687842	0.386036	1.52612	0.190499	-0.617004	0.014734	2.14577	0.700827	2.18573	-0.637008	1.76343	-0.687523	-0.403164	-0.63504	-0.288306	2.25638	-0.338785	-0.643152	1.29231	1.54746
IKBKAP	2.20253	-1.10906	-0.84841	-0.539959	-0.649878	1.55568	-0.295984	1.33533	0.095534	0.612391	1.6606	1.04097	1.48159	1.11234	0.349417	0.615059	-0.745918	-0.740827	-0.64113	1.64655	0.7131	-0.669914	-0.830471	1.08167	-0.780093	0.88152	0.364726	-0.617815	-0.025714	-0.111877	0.802322	1.31101	0.539073	1.61431	-0.711761	1.01867	-0.792513	0.251883	-0.918574	-0.779814	1.89514	0.148486	1.71192	-0.820707	0.313501	-0.765778	-0.144456	0.351361	1.82876
ASNS	3.20039	1.60366	-1.22592	-0.972909	0.612988	1.35902	-0.093569	-1.13646	-0.336678	-0.01538	1.84338	-0.989392	0.694587	1.76104	1.18844	-1.18112	-1.23881	-1.23281	-1.04411	0.163119	-1.33559	2.49865	1.51341	2.12434	2.91809	1.99381	2.08867	1.93276	1.9504	1.49647	0.687888	2.49448	0.059259	1.64855	2.22555	1.34171	1.87963	0.151308	0.576424	-1.12956	0.844983	0.861509	1.78351	-0.138869	-0.584354	0.289229	-1.20271	0.138685	0.118809
TCF3	2.87405	-0.357278	1.23451	0.621368	0.128406	0.742317	-0.113853	0.417285	0.801963	0.30167	1.01488	-0.100646	0.203805	0.255292	0.782578	-0.690409	-0.509134	-0.549081	-0.813748	-0.174392	-0.171213	0.44765	-0.351448	-0.914963	1.52968	1.24369	-0.351151	-0.368797	0.748842	-0.098831	-0.263869	1.17736	-0.758655	-0.18199	1.32708	0.862514	-0.293351	0.173177	0.330012	-0.621117	1.34367	0.433248	-0.152219	1.61431	2.03192	1.4026	1.75964	0.216227	0.207871
PDCD2	-1.23555	-1.11229	-0.764011	-0.768527	-0.837151	-0.981811	2.13683	-0.795486	-0.046529	-0.102003	-0.262318	0.991399	0.16577	-0.978643	-0.222491	-0.853025	1.19874	-0.83008	-0.77918	1.0962	-0.932861	0.12661	1.00408	1.89192	3.26514	-0.869635	-0.686978	-0.978531	-0.934751	-0.887493	0.405485	0.5849	0.977647	1.84343	3.45399	-0.446517	-0.692744	1.73066	1.96915	1.28546	-0.457494	0.206055	1.57751	-0.650546	0.746202	-0.843224	1.04474	-0.858407	-0.503559
SMARCE1	1.26251	-1.05621	0.168903	-0.19163	-0.258172	-0.294354	1.85892	1.52653	0.802048	0.626717	0.004452	1.40988	-0.2525	-1.2019	1.31205	0.368187	0.062823	0.277374	2.12384	1.37432	-0.246095	0.698864	-0.39549	1.56654	1.85448	0.563919	2.05972	-0.924033	-0.093808	-0.091753	-0.649859	0.405137	0.799296	-0.402394	3.06639	-0.25416	-0.580934	0.011419	0.106444	-0.99318	-0.526573	1.89923	0.043676	-0.185302	-1.09831	-1.1023	0.433218	-0.854292	-1.13505
LMAN1	-1.39787	-1.27462	-0.8348	1.90391	-0.158695	0.857075	-0.463706	-0.632412	-0.890028	0.341521	1.14707	1.74097	-0.231618	-0.327409	0.474097	2.06678	-0.492372	0.008872	-0.986464	0.420478	-0.314267	0.167846	-0.819132	0.500136	-0.345027	-0.046433	-0.723911	1.44928	0.168511	1.15562	0.219115	0.847004	1.44627	0.749165	-0.937879	1.63326	-0.896558	0.065986	0.378198	1.14567	1.65434	1.27173	-0.716566	0.177121	1.53851	0.008194	-1.01763	-0.365059	-0.839525
SLC25A3	-2.62178	1.04731	1.53171	-1.56584	1.98575	1.6855	1.83826	-2.10861	1.24723	0.972705	1.23991	2.79196	1.72477	0.917209	-1.55977	1.47521	-0.402425	0.175951	-1.47485	2.11247	0.690993	1.0653	1.62724	-1.38046	1.31055	2.23719	1.16469	0.298682	-0.719327	0.074274	-0.9775	-1.95877	1.48619	0.312379	-0.273428	-0.134362	0.123994	0.597431	1.95703	2.64967	-0.769443	0.377062	0.898956	0.893304	2.40467	-0.178104	1.01865	-1.40205	1.31492
REXO2	-0.141224	2.61895	-0.949155	-0.231419	-1.17568	1.81348	1.96132	-1.01144	-1.02731	1.60991	0.480275	-1.1229	-0.593797	-0.414109	0.545237	0.539479	-1.05204	1.01631	-0.814953	0.281111	-1.14882	1.76543	0.347779	2.00652	1.59501	0.802064	2.76112	-0.153856	-0.658838	2.60134	0.803605	1.2487	-0.651255	-0.430084	-0.991508	1.51185	-0.693697	0.167561	1.24021	-0.802731	-1.04365	-1.16466	1.73802	1.82617	0.139347	0.736467	-0.716002	1.23924	0.521983
DDX43	-1.35197	-0.752068	0.245707	-0.305432	-1.108	1.02223	1.09193	-0.987679	2.36661	2.97423	2.36374	0.314643	0.299809	-0.048961	0.190406	-0.909975	0.758015	1.40297	-1.09838	-1.20391	0.482381	0.83846	1.82367	-1.23288	2.8902	0.792191	-1.09775	1.22747	0.114673	1.90042	0.359153	-0.027568	-0.174157	-0.255679	-0.95077	-0.223754	0.893036	1.56501	-1.14435	0.804407	1.68776	-1.18122	0.877433	0.892477	0.404495	2.25969	-1.0326	1.91802	-1.15022
BZW1	-1.76324	-2.68166	1.0972	0.053576	1.21646	-0.457901	1.1591	0.687968	0.719985	0.702777	0.089954	-0.891435	1.54877	0.836839	0.6985	1.5183	-1.54288	0.716483	-1.76095	1.04951	1.08766	1.04496	1.10712	1.62017	-1.76569	1.77103	0.956664	1.47923	0.920867	1.36879	0.509306	0.772539	0.251444	0.825986	0.048337	1.26332	-2.291	-0.213538	1.44931	-1.00378	1.52362	0.685904	0.739427	-0.914196	1.1775	1.36058	-0.093349	0.871937	0.69817
CCNT2	1.76324	-1.49861	0.641991	1.23508	0.662712	0.911914	-0.925197	2.21544	-0.434991	1.15739	1.73677	-1.27775	0.018298	1.12773	0.59132	0.212851	-1.19818	0.4838	-1.21045	-0.787886	-0.805852	-0.171828	1.9129	-0.670649	1.38985	0.830898	2.3212	1.87193	0.429961	-0.478178	-1.18127	-0.823207	0.960428	2.15382	1.01312	-0.89298	-0.342824	1.55589	-0.062601	-1.06057	0.611065	0.753641	0.986844	-1.214	1.06618	0.640931	-1.18664	1.28538	1.51198
REST	2.73829	0.7392	-1.54404	-0.80058	1.33441	1.26797	-1.18761	1.76071	0.724851	0.430161	1.24658	-0.184822	-0.119229	0.840138	1.49515	0.453322	1.43006	1.23512	-1.53092	0.816308	0.864496	-1.12486	0.045657	0.812193	0.780184	1.64651	0.982832	0.911268	-1.01108	1.82494	-1.53529	-0.870211	0.497391	-0.170674	0.478022	0.132798	-1.50253	1.56085	0.995282	-0.202915	1.21021	-0.288265	0.435954	1.44064	0.458156	0.234817	0.070456	-1.51568	-0.252242
MYNN	-1.26227	-1.13902	-0.870661	-0.844988	-0.150799	-1.00853	-0.940405	-0.82221	-0.875274	0.541924	1.26955	1.72521	-0.9877	1.99906	0.432562	2.32946	0.826921	0.025779	-0.85086	1.05672	-0.803484	1.52996	-0.302018	-0.408079	-0.810053	0.882862	-0.850229	-1.00526	-0.961475	-0.97834	-1.03426	2.16653	0.837403	-0.198333	-0.802275	2.46846	-0.822472	-0.911014	-0.948533	1.88829	-0.854421	0.605406	1.8929	2.62588	-0.865958	2.21715	-0.400111	-0.729892	0.141692
ZNF213	-0.922468	-0.799213	1.00104	2.88194	-0.514661	-0.668732	2.72248	-0.387222	-0.146602	0.889048	-0.446916	0.704454	-0.432222	0.69551	-0.6535	0.282231	-0.523007	0.299557	-0.511057	-0.597987	0.727365	-0.596645	-0.583072	1.95615	-0.47025	-0.556556	3.34989	-0.60101	0.960122	1.9366	-0.694459	-0.527868	-0.393527	-0.642874	3.00749	2.70656	-0.210326	-0.571211	-0.60873	1.61839	-0.514618	0.216089	0.803628	-0.38768	-0.526155	-0.530145	-0.542224	1.71615	0.316904
AKR1B1	1.87268	-1.28672	-0.466972	0.207444	3.18128	-0.255428	0.860378	-0.969913	-0.99889	-0.175949	1.8475	0.501749	0.143464	1.00539	1.87645	1.75093	-1.01051	2.49909	2.31648	-0.00765	-1.10729	0.702266	0.448158	-1.13306	-0.957755	-0.993136	-0.958143	-1.15296	0.855252	2.85874	-0.055628	0.657509	0.038249	0.545938	-0.818697	0.184121	2.03286	-1.05872	2.21651	1.18649	-0.953594	-0.964169	1.88233	0.084129	1.99676	-1.01765	1.16275	2.94364	0.884932
SF3B2	-2.82234	-1.16279	0.503522	0.90315	0.784366	-0.040268	1.43505	-1.39753	1.22585	1.15043	1.52093	0.233158	0.436762	0.18598	-0.865186	2.00368	1.0964	1.81551	-2.27747	0.592119	-0.324851	1.20594	-0.798712	-0.070774	-0.979451	-1.27803	1.65487	0.431684	0.271039	1.36106	1.10068	0.447435	0.622788	-0.241081	1.72903	1.30723	-0.737702	1.72703	2.20845	-1.23862	0.475428	1.54567	0.654803	0.581997	1.02778	0.484007	2.041	1.10567	0.524149
PABPC4	2.10031	2.05737	-1.71478	0.376579	-0.177626	-0.497309	-1.1494	1.737	0.169746	0.295045	0.671182	0.201028	1.72129	0.63451	0.562902	0.714054	0.792245	-0.013759	-2.30178	1.37361	-0.465492	1.44643	0.584018	1.42866	0.876133	1.6802	2.05377	1.71902	-0.124844	0.944003	1.17489	1.85177	0.825453	1.62334	-0.130244	-1.6513	-1.18416	-0.247355	0.806361	1.08592	-0.014441	0.899039	-0.016755	1.31286	0.860637	1.38276	1.67849	1.59194	-0.412344
CDV3	2.51162	2.61074	-1.24969	1.88427	0.819141	1.18854	1.69853	0.740644	1.25411	2.03532	-0.38516	-1.52969	1.17313	1.38115	0.224859	0.943491	-1.03133	1.87024	3.30117	0.678058	0.72029	-0.292883	0.96769	0.218752	1.95392	0.950363	0.973231	0.846399	0.648101	0.002886	0.75744	0.125459	0.054636	1.02151	-0.581228	-0.343024	1.39555	-0.359512	2.24376	1.24604	1.36534	1.10518	0.789049	0.738941	0.301927	0.327829	2.12731	-0.011947	-0.058544
HECTD1	2.31494	3.04672	1.11913	0.220248	1.13906	-0.078407	-0.363614	0.409322	0.85409	0.412867	0.253011	0.724477	0.138411	0.582095	0.644511	-1.28093	0.910265	1.4648	-2.23684	-0.644495	0.871619	0.540978	0.259487	-0.696857	0.906017	0.955533	1.4742	0.401169	0.336104	0.224061	0.743265	-0.059161	0.061633	0.477806	0.769602	-0.223878	1.29382	0.121287	-1.62064	-0.149906	0.504446	0.337766	0.577183	-0.506444	0.324761	1.06818	0.850124	0.762765	-0.006738
TDRD1	-1.41824	-1.24884	2.41194	0.244928	0.670724	1.32071	-0.845372	-0.098279	-0.772104	-0.368373	-0.883931	1.49702	-0.363133	2.03921	-0.779523	0.614413	-0.981466	-0.144909	-0.899492	0.205594	-0.075673	1.33736	-0.234635	1.08322	-0.933302	-0.802657	-0.038034	1.4578	0.381369	1.32849	1.09113	0.859966	-0.036205	1.47337	0.337628	1.45854	-0.786595	0.08379	0.471675	2.34375	-0.240686	0.29273	-0.533424	0.55577	-0.306025	-0.918984	1.10876	0.451542	-0.597215
BRPF3	-1.16066	-1.0374	1.21608	-0.61855	1.35917	1.45767	1.08216	0.297764	0.29934	-0.523194	0.016753	1.27876	0.269216	1.42529	-0.775319	0.950325	-0.430784	-0.755193	0.085772	0.771366	0.150385	0.779896	1.25903	1.70704	1.00994	0.759345	-0.606636	-0.217307	0.491538	0.138893	1.41762	-0.695355	-0.924754	-0.508764	-0.534094	1.70492	0.022587	1.04222	0.655862	-0.708161	1.15628	0.088923	-0.87993	-0.084833	-0.555785	1.61748	0.075513	-0.603974	-0.762618
TMEM14A	-1.1489	-1.02564	1.51298	-0.731613	-0.406991	1.25961	1.67778	1.82479	0.894532	0.216201	-0.873499	1.04187	-0.309176	-0.563865	2.09479	0.502251	-0.749435	0.396179	-0.737484	0.710685	-0.846209	1.9597	-0.611244	-0.135373	-0.696677	-0.020729	-0.736853	0.943308	-0.347091	1.9894	-0.055464	-0.340987	0.381199	-0.221066	-0.6889	1.71314	-0.329921	1.21301	-0.023434	0.101527	-0.741045	0.869481	-0.33591	-0.757148	1.84053	1.26805	-0.768652	-0.394705	-0.789319
MAGEB2	2.47072	0.824216	0.758321	1.74439	0.423041	1.50755	-0.873037	0.229205	2.16745	1.40645	1.64253	0.82943	0.563372	1.27926	1.52897	1.14067	0.624388	0.22851	-3.20096	0.061505	1.93252	2.10305	1.53667	0.88129	2.55801	1.24533	0.174668	1.12972	1.56269	1.88201	1.66745	-1.53649	0.832189	-0.396142	2.6482	-0.702825	0.183827	1.90437	1.94708	-2.58198	2.25605	1.90635	1.23948	1.06301	0.449589	0.158007	-0.663106	-0.131354	1.16686
SLC25A1	-1.17271	-1.10558	-0.360801	1.12843	0.858432	-0.626131	-0.582323	1.34072	-0.72765	-0.93859	1.07316	1.0818	0.736422	-1.0842	2.28968	-0.7406	-0.45885	1.18846	-0.929689	-1.06049	-1.03841	-0.932495	-0.500664	-1.06418	-0.888882	2.82189	-0.929058	1.48178	0.036997	2.15178	2.07438	-0.9465	0.629043	0.835068	1.70275	1.59719	-0.901301	-0.989843	1.50281	2.41378	1.93398	0.330409	0.148637	1.87368	3.74284	-0.22961	0.889703	-0.96396	-0.981524
TFIP11	-1.10346	-0.901714	-0.168776	-0.754419	-0.862156	2.7251	-0.831131	3.81627	1.55782	0.087126	0.991879	-0.115286	-0.883222	-0.515307	-0.925004	-0.580107	0.563835	-0.487368	-0.782561	1.48398	-0.689634	-0.078713	0.132995	1.20339	-0.11563	-0.787326	-0.78193	2.08049	1.97236	1.65643	2.36917	-0.355684	-0.648355	-0.150738	2.65027	1.81861	-0.707372	1.91031	-0.880234	-0.741474	-0.786122	1.24307	0.877363	-0.771324	-0.323244	-0.801649	1.84409	-0.434027	0.092928
FBXO7	0.09773	1.72005	0.461111	1.08794	0.718727	-2.0979	-1.35583	-1.84093	1.45919	0.698085	-0.852265	1.22267	1.01413	0.95178	-0.527705	-0.401077	-0.187631	1.46254	-2.08661	-1.87298	1.61332	1.23516	-0.119097	1.07245	-1.14544	1.111	-1.49999	-0.270375	1.26928	1.8568	0.284607	1.22502	0.824383	0.925507	-0.142631	0.233655	-0.06603	1.36661	0.394658	-1.29189	-2.09017	0.547333	-1.15738	1.77639	1.19127	0.18888	0.119517	0.553295	1.17605
RPL3	-0.743368	-0.195747	0.625034	1.24524	0.643272	-0.004893	0.007085	0.492332	0.617011	0.966136	1.22992	-0.299406	0.534141	0.166088	0.878787	-0.253394	0.363939	0.482027	1.71982	0.410217	0.985524	1.36452	1.80608	1.06302	-1.48083	0.337473	0.54769	0.905975	0.474577	0.952598	1.2847	0.408478	0.563079	0.237181	1.0955	0.492872	0.438038	0.047841	0.726103	0.451563	1.13191	1.06123	-1.14913	1.12534	1.15971	1.37465	0.872801	0.378835	0.235636
EIF5	0.145704	-1.2837	2.36758	1.53289	0.784738	1.15439	0.369695	1.29122	0.510412	0.379814	0.815145	-1.15189	-0.0448	0.797036	1.19507	-0.651676	2.02516	0.305534	3.35222	1.18879	1.67395	1.54325	1.62436	1.1946	1.53559	0.892902	-1.12109	1.60657	1.42451	0.352062	1.21177	0.410681	0.210529	-0.150539	1.38995	0.532	0.54431	0.723335	1.53789	-2.82186	1.1514	0.911138	-0.099985	-0.147158	0.414325	-0.003548	-0.851861	0.843782	-1.75719
APEX1	-2.17811	-1.7138	2.06787	1.13524	1.74974	2.26518	1.99588	-1.32946	4.08349	1.83887	1.76282	-0.672945	3.24169	3.72837	2.03474	-1.52789	1.58051	1.66673	-1.7667	-0.228619	0.614957	2.46974	3.67151	3.38417	3.23921	-1.8122	-0.156715	2.73559	-1.87732	1.66916	-1.41466	-0.852678	2.01096	-1.74496	-1.71812	2.3872	3.10097	-1.82685	-1.86437	-1.72561	0.371338	2.98512	2.31636	-0.508049	-1.52346	0.3693	-0.942657	-1.80097	-1.07821
RABGGTA	-1.68319	-1.55994	3.52905	-1.19148	-1.40736	0.422531	2.53063	-1.05269	0.228702	-1.19968	-0.128646	-1.256	2.61881	1.63506	-1.19984	-0.976579	1.32018	3.10551	-1.27178	-1.15367	0.911312	-1.44715	-0.147488	1.52982	2.87075	0.742922	0.267335	1.5203	-0.906938	0.062033	0.28706	1.2538	0.4897	-1.4036	-1.13174	-1.42026	-1.24339	-1.33194	2.27082	-1.2307	3.30631	2.58981	1.35409	-0.014854	0.084501	0.345427	3.72445	0.812108	0.053371
SALL4	-0.987876	1.1392	-0.318848	-0.544989	2.472	3.41514	-0.531039	-0.513216	3.54613	0.168027	2.99666	-0.659268	2.19185	-0.148699	2.14048	0.327449	3.06314	1.03634	-0.576465	1.97133	-0.587229	3.01682	-0.386653	-0.435405	0.515671	-0.575196	-0.53931	0.001239	-0.653595	-0.46537	0.592165	-0.593276	-0.680477	-0.296558	1.86673	-0.724947	-0.394896	-0.636619	-0.29654	-0.535378	-0.269185	0.266555	-0.393391	-0.560625	-0.591563	0.402167	1.00648	-0.467969	-0.304424
ADNP	3.10448	3.05912	0.826368	-1.28525	0.371385	-0.291602	0.539037	1.41276	1.44085	0.025592	0.484849	-0.552918	0.924758	-1.29084	-0.414209	-0.240041	-1.78726	-1.31281	0.422722	0.251582	-0.009652	-0.161166	-0.935558	1.0031	1.60379	0.819516	0.498714	0.280154	0.888421	0.244606	0.735395	0.63601	0.19931	-0.449292	0.620898	-0.343443	0.05858	0.525679	-0.306264	0.387513	0.299669	0.980555	0.402586	0.313519	-0.051094	-0.20054	1.58309	1.21426	-0.833994
PSMA7	-1.33923	1.82338	-0.255352	2.20561	0.063236	0.585279	-1.45799	-1.40405	-1.23697	1.51506	-0.766678	1.22329	0.451625	0.919967	0.073797	2.45456	-1.3046	-1.23732	-1.4327	-1.20189	1.40348	1.46147	0.114191	0.315816	2.16154	2.07071	1.85749	1.03781	-0.834214	1.80487	1.50981	2.40227	-1.40491	-1.56452	-1.29925	-0.021004	-1.40431	-1.49286	-0.126684	0.036458	1.59462	1.52851	1.58806	2.74529	-0.413484	0.291797	0.209641	-0.854088	-0.873057
MRGBP	2.64468	-1.24115	2.07097	-0.947119	-1.08857	1.3382	-0.847836	-0.924341	2.03036	-0.104035	1.62855	2.25682	0.435636	2.6892	1.67967	0.953106	1.122	0.780693	-0.95299	1.30285	-1.06172	-1.12836	0.290138	2.08342	-0.912183	-0.80485	-0.952359	-0.498855	1.29472	1.28216	-0.359026	0.383427	-0.645301	1.37873	-0.546529	1.24296	3.08583	0.04486	-0.590122	-0.660946	0.390753	1.42989	-1.13937	-0.217027	3.00099	3.90222	1.89685	2.01717	-1.00483
ASB9	-1.13762	-1.01436	0.829485	-0.720332	2.0227	0.21557	-0.652688	0.87686	-0.727417	-0.832817	-0.850562	-0.260546	-0.819437	1.64489	1.1563	2.36953	1.42287	-0.21323	-0.726203	-0.857003	1.12641	2.70056	2.3265	2.41791	-0.567298	2.15306	-0.725572	-0.80925	0.364726	-0.439563	0.393686	-0.466106	-0.370615	1.1114	-0.677619	-0.594287	-0.697816	-0.535901	-0.320624	2.69723	1.85287	1.75571	-0.912585	0.735309	2.36905	-0.018009	-0.230598	0.797309	-0.440277
RBBP7	0.622404	-2.03024	-1.56475	1.09273	-0.151462	0.661184	-0.85204	1.56313	-0.95874	0.032325	1.20834	1.23501	0.619946	0.051331	1.49762	-1.71483	-0.7605	-0.52052	1.63278	0.948431	0.391721	0.86036	1.2675	0.310292	1.11218	-0.577981	1.45481	-0.283583	0.799579	-0.854597	0.814385	-0.911712	0.183542	0.024929	0.782776	0.762527	-0.977407	1.24146	-1.72788	0.178303	-0.09575	-0.014867	0.394594	0.676911	0.627589	-0.340885	1.52942	0.671903	-1.58025
USP11	0.001722	-0.460612	0.671848	1.23897	-0.644672	0.257169	-1.07088	1.71168	1.93041	-0.679264	2.27551	-0.258129	-1.29793	0.396701	-0.447166	0.033504	-0.106992	0.8373	1.86483	1.95296	1.03161	1.18289	1.57744	1.65695	0.561088	1.05145	0.986988	1.61547	-1.03539	1.55727	1.64761	1.37094	-1.02601	-0.532942	1.73703	0.968261	1.83295	0.80269	2.04864	2.339	-0.178447	0.913516	-0.012565	1.05437	2.15725	1.60322	1.59289	0.584668	0.398621
CHRAC1	-1.33775	-1.2145	-0.887228	-0.920467	1.73677	2.40604	1.99	0.778377	-0.54872	-0.701736	0.315462	-0.904759	-0.549608	1.12615	2.175	0.583469	-0.938289	0.590586	0.196899	-0.961783	2.09965	-0.157113	0.019654	-0.836914	0.093278	1.6023	0.730111	-0.942275	-0.934625	1.06884	-1.10974	2.77644	0.125809	-1.05816	-0.34014	1.21902	1.73538	-0.986493	2.58918	-0.885252	-0.795196	1.94409	1.42631	-0.946003	0.796327	-0.314954	-0.085185	-0.743251	-0.761413
LIN7B	2.86028	3.33379	-1.07861	-0.910718	1.29471	1.65569	2.33929	3.22873	-1.05062	-0.852626	1.43023	-0.301394	2.73541	-1.18071	2.32488	1.18735	-1.03815	0.769775	-0.863913	-0.165672	-1.13493	-0.736783	0.217658	-1.1607	-0.792136	1.27107	-0.254026	-1.1806	2.28117	0.836719	1.34885	2.07956	0.09087	-1.15802	-0.977617	2.03566	0.695312	0.061476	0.082692	-0.985115	0.465491	-0.939622	1.58909	2.35727	2.24402	-1.04529	1.91476	0.636165	-1.07804
GPI	0.413296	-1.25637	1.27505	-0.004585	1.96168	1.95147	0.442538	2.93125	-0.964023	0.098404	-0.380031	-0.598588	1.45109	1.41509	1.0779	1.23165	0.287131	0.135258	-0.968218	-1.09902	1.47498	0.619812	0.689736	-0.353112	-0.432307	1.12448	1.57224	1.18427	0.508876	0.382106	1.65783	-0.008453	-1.08803	1.00883	-0.839434	1.17388	1.61169	-0.977549	0.577294	1.59309	0.348052	-0.468989	-0.477768	-0.102438	1.05267	-0.679346	1.12283	0.445829	-0.709379
GARS	-1.7669	2.23709	1.8921	-1.32555	-1.26863	0.742284	-1.37938	-0.028951	2.03372	-0.254503	1.21039	-1.10764	1.48563	0.545296	1.29085	-1.28858	-1.36744	-1.18746	-1.35549	1.58403	0.137779	0.469418	1.50259	1.99666	3.41405	0.558095	1.75876	1.85396	0.839901	1.36713	0.904858	1.67614	1.25793	-0.601733	-0.010447	1.13209	-1.27658	0.9778	0.878415	-0.397778	-1.08067	0.125176	0.652593	0.544853	-0.035557	1.2779	0.53254	-0.911965	0.147799
SETX	-2.10865	-2.10428	-0.916838	-0.318513	-0.861014	0.071446	1.15621	-1.77367	0.889896	0.327675	-0.255065	-0.469232	0.723949	0.428778	0.873496	0.866141	0.432893	1.98263	-1.20964	0.620447	0.356021	-0.754747	0.548667	1.07953	1.1903	-0.434759	1.12594	0.163314	1.65456	1.01164	0.920238	0.128098	0.689803	1.07539	1.56392	-0.349089	1.04918	1.76008	0.072217	1.3367	-0.28054	-0.321075	0.340885	0.681781	0.400012	-0.894556	0.106424	0.170104	0.143838
ZFAND5	-0.989122	2.21955	1.95035	-0.528574	0.159559	1.51778	-1.77299	0.742914	2.8088	0.786241	0.278011	0.945971	1.54265	1.99842	1.24733	0.767006	0.452734	-0.133705	-2.49812	1.78168	-1.59083	1.31169	-0.596132	-0.117873	2.70707	-0.685434	1.99347	0.633236	1.09906	-0.372448	-0.025429	-0.472931	0.482932	-0.318764	1.1737	1.61267	0.649266	-0.295812	2.66056	0.136315	-2.1856	1.87152	2.22762	1.99378	1.80156	2.67258	-0.718495	2.56062	0.923051
TFAM	1.95104	1.97436	1.92367	-1.22439	-0.272284	0.52392	1.37838	-1.20161	-0.010144	1.01913	-0.964973	-1.0379	0.34262	-0.619696	1.41518	2.7015	0.624452	-0.961632	-1.17851	-0.674172	1.63054	-0.07033	0.203157	-1.31444	-1.07236	1.24712	-0.238501	0.674626	2.63486	0.462246	-1.08744	1.61812	1.89645	-1.33239	0.334611	0.864027	-1.06768	3.33598	2.21849	-0.630318	1.40857	-0.91791	0.436534	0.02732	-0.686177	-1.19088	1.02457	0.069376	0.436932
RPL19	-0.611346	0.739603	0.700449	1.51803	-0.419557	0.5969	1.14416	-1.00239	1.36114	0.4754	0.896284	0.939395	0.215191	0.747621	1.15849	1.17226	0.662295	-1.45658	-0.106727	0.316257	1.25466	1.45182	1.2154	0.862636	1.57679	0.704535	0.034141	0.648142	0.576952	1.41595	0.853789	0.875496	0.097669	0.31862	-2.34316	1.18369	0.001381	0.282617	0.885002	1.11632	0.443189	0.881008	0.074136	1.33796	1.53168	0.562084	0.539517	0.181257	0.452928
FTSJ3	-1.34735	-1.2241	3.16316	-0.93007	0.852619	1.44068	-1.02549	1.48145	-0.167503	1.39867	-0.044751	-0.904108	1.0998	1.05541	-1.07838	1.28925	0.426816	-0.941886	-0.935941	3.57814	2.48128	2.62103	1.1817	-0.940696	0.021379	1.80994	-0.93531	-0.870467	-0.001439	1.22735	2.17437	0.655459	0.114135	-1.06776	0.520604	-0.282444	2.70195	-0.506952	-1.03361	-0.894854	-0.939502	-0.36178	1.52212	0.570032	-0.543708	1.5156	-0.529492	-0.308494	0.448866
VAT1	-0.058669	0.458356	-0.471556	1.39607	-0.871333	-0.727058	0.718188	-0.707101	-0.721666	0.073308	0.948854	-0.818554	-0.670793	2.27167	1.39808	0.293394	-0.656179	-0.741695	-0.73575	-0.812492	-0.154126	2.38272	-0.441118	-0.26265	1.80253	1.52132	0.817713	1.01029	1.35262	2.36122	1.81185	-0.634306	0.037196	0.344165	-0.395405	0.845484	-0.707363	-0.024228	2.79698	-0.492055	0.246948	0.815958	0.095494	-0.755414	-0.554676	0.673137	-0.662162	0.925265	-0.787585
UNC119	-1.09203	-0.968771	-0.733023	-0.674743	0.663468	-0.838289	3.20349	-0.651965	2.17957	-0.849244	1.71333	0.018435	1.5557	1.30385	0.921921	2.45582	-0.536335	-0.686559	-0.680614	0.010137	1.04539	1.29524	2.42216	-0.815108	-0.501842	2.24686	-0.679983	1.27802	2.40892	-0.708802	2.02329	-0.592398	-0.90902	-0.743121	3.15525	1.44617	-0.652227	0.687681	1.95755	-0.639527	-0.552054	1.90481	0.257266	-0.700278	-0.695712	2.0402	0.915868	-0.501532	-0.195207
GRPEL1	-1.46359	-0.504284	2.58508	1.18965	0.822091	0.635065	-1.14173	0.526299	3.06836	0.905991	-0.199877	-1.13499	1.89089	-1.20669	0.690261	1.77258	1.54487	1.69216	-0.983319	2.83598	1.90564	-0.540496	-1.13026	-0.799239	-1.01138	2.54594	0.586029	-0.703782	-0.396759	0.242966	-0.619616	-0.818845	-0.966658	-1.184	1.42042	0.037931	-0.919675	0.036688	-1.14986	0.139832	2.44872	0.979749	0.45599	0.468364	0.749574	1.14684	-0.860171	-1.08645	-0.065329
HSPA8	-2.36946	-0.358287	0.785042	-0.136668	0.691073	-0.435378	1.28997	1.37658	0.15576	0.484242	0.722612	0.540625	0.070873	1.05206	0.185733	1.02087	1.17194	0.8843	-0.539547	-0.194964	0.481323	0.795194	0.895176	1.13891	1.01179	1.16407	0.754552	0.800931	0.442892	1.35455	1.07085	1.04892	0.6308	0.964822	0.797708	0.127885	-0.628036	0.079749	-0.033306	0.452012	0.093124	0.270944	-0.489432	-0.323103	1.24248	1.09078	1.258	0.444922	0.499926
DDX6	-0.212869	-0.088323	1.3927	2.06037	0.415029	1.00584	0.014872	1.13354	0.966323	-0.280582	0.692577	1.40113	0.082925	1.25879	0.884671	0.707848	1.91266	-1.87927	0.617177	-0.506305	1.52632	0.259764	0.146788	1.08056	-1.77161	0.692928	0.906826	0.98226	-0.389496	-0.443025	1.31464	2.07185	-1.4733	0.127618	-0.128361	0.339564	0.468625	0.402272	0.8323	0.198874	0.967959	-0.187148	0.566961	1.89673	0.23568	-1.13296	0.819583	-0.938933	-0.467347
CBL	1.39533	-1.56672	0.134946	1.10201	0.348904	0.750158	0.86921	-0.615065	-0.609327	0.524956	0.900589	1.24343	0.970104	0.642922	-0.596435	0.656005	-0.04469	0.619783	0.551807	0.331595	-0.235664	-0.3813	0.657069	0.008493	0.492943	0.715314	1.60776	0.752644	1.20329	1.3783	0.472847	1.62597	-0.638576	-0.398814	1.32603	1.11939	0.232389	-0.259382	-0.141674	1.53199	1.03477	0.144789	-0.330345	1.17816	0.288974	0.193466	0.461259	0.084993	-0.154582
CAPRIN2	-2.08304	-1.95979	-0.419078	-0.014806	0.491512	1.03903	1.24226	-1.62875	1.29817	0.350807	1.14851	0.675672	0.557415	1.06984	-0.150363	1.80025	-0.228117	0.873941	-1.67163	1.29866	0.693724	-1.3399	0.780683	0.542884	0.527235	0.85416	0.046853	1.46551	1.28898	1.36931	0.862464	0.209425	0.337224	1.34457	0.291294	-0.880676	2.69268	1.3172	1.35135	1.02576	0.024136	-0.289167	1.26007	1.6702	-0.585226	-1.30487	0.704813	1.02425	-0.986422
KRR1	-1.37887	2.36573	-1.05724	-1.07219	1.71132	0.926369	-0.571192	-1.04941	-1.07484	-0.793773	1.54297	-1.16087	0.326651	0.404261	1.04708	-1.10695	-1.09001	1.13766	-1.07806	-1.20886	-0.47742	0.361778	2.33974	0.15728	1.39781	1.50048	-0.988219	1.91894	-1.18868	1.62827	0.820766	-1.09487	0.811011	1.61318	-0.132861	-0.431535	-0.920037	1.06783	-0.203418	-1.03698	2.33777	0.80818	0.240448	2.0391	-0.080191	1.25042	0.520056	-1.02045	1.72142
TPI1	0.28129	-2.55336	0.858072	1.86681	2.03039	1.71855	-2.24482	-2.23656	0.608469	1.36797	-0.083399	0.343706	1.09865	0.473007	-0.747711	2.06611	1.42374	-0.188093	3.06421	1.69134	-0.102841	0.683093	2.27089	1.67743	1.2654	-0.983072	0.342797	0.826183	0.149957	0.436097	-0.370212	0.03412	1.0131	0.092895	-0.570452	0.697489	1.86365	-0.594129	1.58053	1.04509	-0.009605	0.263807	0.756057	-0.745455	-0.341187	1.20996	1.58142	-0.92281	-1.41028
TDP2	-1.49239	1.68929	-1.13339	-0.919315	1.92293	-0.21404	-0.549395	3.22033	-1.01298	-0.989628	-0.872646	2.12619	1.60972	1.94928	-0.862473	-0.939642	-1.09293	1.29452	-1.08098	1.62729	-0.523028	-1.2211	-0.177287	1.9709	-1.04017	-0.981847	2.77455	1.01498	-1.19159	0.719361	0.649615	-0.193211	1.14328	0.530495	1.7187	0.931184	0.43069	-0.858877	1.40252	3.10843	1.20165	1.29391	0.411207	-0.889632	-0.025932	-0.380892	-1.04626	-1.0354	1.40105
ZNF451	-0.426896	-1.2374	1.03247	-0.306787	0.467404	-0.998906	0.385924	-0.905125	-0.450371	0.936572	-0.766395	-0.418571	1.23132	0.175258	1.03336	-0.240816	-0.688081	1.84164	-0.930072	0.733371	1.70276	1.19792	0.065931	0.123525	-0.301489	0.039399	-0.908258	-0.271228	2.2433	0.227391	0.748883	1.1475	0.003518	-0.276589	-0.730899	1.29374	-0.663738	0.701147	-0.87411	-0.908156	1.24789	-0.165593	1.46471	0.787745	-0.694639	0.295997	-0.887439	1.06782	-0.802089
RPS12	2.26266	1.54224	0.85542	0.958623	0.436355	0.218672	0.609586	1.17826	0.50958	0.565552	0.996982	0.641564	0.635053	0.039433	1.04071	0.544533	-0.0716	-0.142175	1.20082	-0.60907	0.155641	0.554699	1.05076	0.407048	0.364812	0.486722	0.508842	0.27431	0.88072	0.958297	0.494545	1.04426	0.299811	-0.235201	0.359487	1.07678	0.82874	0.634935	0.577152	0.788949	0.454786	0.444004	0.492383	-0.081288	-0.052426	0.270543	0.452349	-0.004045	-0.578873
ARRDC3	3.58288	-2.20093	2.70138	-0.816905	-1.18959	1.10222	1.2002	-0.229131	3.08375	1.86234	-0.585234	1.32256	-1.91147	1.15711	1.64786	-2.02956	1.99574	-1.40711	-1.83708	0.4329	2.14677	0.097624	-1.86896	1.70538	-0.210481	-1.55336	-1.80443	2.39642	2.05215	1.03398	2.15158	-1.25341	-0.774978	0.551962	1.93887	2.20853	2.4269	-1.84801	1.61296	-1.33497	-1.89766	-1.89102	1.23157	-1.90534	-1.79722	0.617424	2.86211	1.1814	-1.47964
RARS	4.65277	-1.71052	1.62531	-1.47205	-1.11434	0.527341	0.316525	-1.44415	1.63668	0.99013	0.718456	-1.11354	1.23371	0.802963	0.638413	0.295854	2.6233	-1.41121	-1.19365	0.065119	0.157519	1.69611	1.4621	1.78233	-0.05033	-1.48544	0.934322	2.75425	0.448527	0.253824	1.24222	2.90026	-0.851304	2.09778	-0.017436	-0.095793	-0.872401	-1.05581	-0.356671	-1.45131	-1.13429	2.42518	1.05095	1.92333	-1.00815	-1.43631	0.229695	0.400383	-0.102791
ACTR8	-0.939308	-0.816053	0.893261	-0.246964	0.592046	1.19153	0.918512	2.85987	-0.525401	0.016849	-0.663911	-0.6107	3.08813	1.62231	-0.207995	-0.556785	-0.539847	0.868068	-0.456931	2.37262	-0.636622	4.03394	-0.332874	-0.370547	-0.027974	-0.573396	-0.527265	2.43818	0.908997	-0.576351	-0.711299	-0.544707	0.141969	-0.659714	-0.479312	-0.624042	-0.499509	0.855062	-0.548599	3.11708	-0.531457	-0.196135	0.305754	0.603615	-0.542994	0.779549	-0.559064	-0.562168	-0.579731
EEF1B2	1.6482	1.90075	-2.58508	1.18081	0.73465	0.04978	-1.47903	2.21013	0.422614	0.66975	1.27428	0.598922	0.587108	0.974276	1.31458	-1.65398	0.184461	-0.842242	-1.52599	0.713943	1.06146	1.36708	0.670322	-1.53275	1.25063	-0.217086	1.24003	0.41232	1.00934	0.58742	0.516036	-0.091519	0.617324	-0.185657	-2.33487	1.23967	-0.436282	1.13552	0.96792	0.916538	0.192274	1.37551	0.607136	-0.883731	-1.94346	1.65956	0.932562	-0.987544	1.93451
ID2	-0.071664	-0.966533	-0.730785	2.37983	-0.813959	-0.836051	1.49064	1.8746	1.0775	3.44661	0.538292	-0.761179	1.37838	-0.832884	-0.820819	0.738445	1.95732	-0.684321	-0.549618	-0.323657	-0.787101	-0.853747	-0.847619	-0.81287	-0.637569	-0.723876	-0.677745	3.23127	-0.148463	1.2584	1.45216	0.549519	-0.823103	2.77587	-0.629792	-0.369434	-0.649989	-0.404425	-0.417087	-0.637289	-0.121932	-0.64304	0.507681	0.237224	3.19758	-0.130882	3.13131	1.20636	0.780116
ODC1	-1.21645	-2.17034	-0.041736	1.50106	-1.94845	2.83042	-0.469247	3.43083	2.03383	0.267837	2.02899	1.11571	0.113826	-0.779631	1.75739	2.1137	-0.258403	-0.464187	-1.78657	-1.04122	-1.99091	1.42711	1.3545	1.04813	-0.624615	-0.289549	3.00737	-1.62583	-0.387316	2.13526	1.51404	0.829356	0.840191	0.255137	2.45602	-0.964105	1.30634	1.69208	2.0811	-0.099838	-1.62651	-0.291684	0.276379	0.475737	-1.89728	0.625939	-1.67263	-0.937792	-1.7808
CACYBP	2.83331	1.10083	-0.687358	0.441434	1.11559	0.816594	0.591551	1.94704	0.902835	0.713511	1.19488	-0.433767	0.583742	0.897037	1.64643	-0.31232	-0.316496	1.20828	-1.94868	0.968031	0.90836	-0.137666	1.48056	0.488328	-1.90787	-1.0578	0.595087	0.771656	-0.208627	0.749181	0.824422	0.038316	1.2554	-0.711428	0.892988	0.652905	1.66581	-0.761304	1.20391	-0.056906	0.608243	1.5974	1.04424	1.10147	-1.04206	-1.90186	-1.73482	-0.429498	-0.235356
LRRC42	-0.877364	-1.57444	1.41943	-1.25895	1.68399	1.81058	0.881934	-1.25764	0.801891	-0.993808	0.834308	2.35698	-0.144783	0.265697	1.35857	-0.48684	0.555685	-0.951342	5.56565	-0.633112	-1.06758	0.54338	1.41698	0.150906	3.12158	-1.33178	-0.53417	0.017369	-0.150435	2.54701	1.62472	2.24826	1.30271	-1.39892	0.648169	0.33956	-1.08848	0.561749	2.00437	-1.09643	1.32985	0.617775	-0.088671	-1.30595	1.18989	-1.03562	-0.548795	1.09005	1.9008
PHF13	-1.99673	-1.74697	1.26656	1.27398	-0.886886	2.14357	1.99459	1.11854	2.95197	-1.12803	1.82932	1.97122	-0.928202	0.975398	0.200111	-1.40769	1.50446	-0.484931	-1.36804	2.04389	2.36587	0.345148	-0.530877	1.71724	2.5733	0.168261	0.215047	1.85387	1.58719	0.542656	0.655302	-0.930736	-1.30555	-0.725669	0.194695	0.618444	-1.46296	1.20755	1.87057	1.37157	0.683946	0.315432	-1.18499	1.9992	0.327416	1.61291	0.512784	0.949718	0.84166
ADPRHL2	-1.29479	-1.17153	-0.830833	-0.877503	-1.01896	-1.04105	-0.97292	0.220038	-0.907789	0.558429	-0.567802	-0.555297	-0.285427	-1.03788	1.60606	0.247851	4.72528	-0.88932	-0.883375	-0.806319	2.99372	-1.05875	0.283872	1.50353	-0.842568	-0.928874	-0.882744	-0.039114	1.75839	0.077283	-1.06678	2.24356	1.88246	3.60237	0.222592	1.25498	4.32564	3.797	1.06074	-0.842288	-0.886936	-1.00794	-0.270151	2.37348	0.860747	-0.902463	1.86792	2.3911	-0.326311
EXOC8	-1.25435	-1.13109	-0.266895	-0.589526	-0.978517	-1.00061	2.11599	-0.814285	3.30885	1.91684	1.87962	-0.925738	3.1735	-0.842342	-0.730979	-0.390421	-0.854885	3.28864	-0.842935	-0.973734	-0.95166	3.53138	-0.781148	-0.62012	-0.643162	-0.888434	3.24447	-0.840823	-0.733733	0.425707	-1.02634	-0.738433	1.17104	-0.820165	-0.79435	-0.843963	0.973823	2.36307	-0.553185	-0.801848	2.07679	-0.793553	-0.690449	3.8023	-0.858033	-0.707553	-0.874102	2.63158	2.06145
TXNIP	-2.7337	-2.54424	2.31902	3.95569	2.27252	1.78466	2.05625	2.32221	2.8552	-1.29832	2.24106	2.94759	2.24761	0.946788	-1.21453	-2.02924	-0.381442	3.36827	-1.76892	0.866223	2.25348	1.34548	2.69434	1.60635	-1.78985	2.65025	-0.902348	2.03776	1.78062	-0.994453	1.67495	2.2758	0.492491	1.81765	-2.14046	-1.89376	1.11124	1.54793	1.1762	-2.2812	2.56727	-1.11164	2.00419	2.43414	0.373507	-1.53884	2.15793	0.435346	2.6154
CCNI	1.99889	1.81935	0.964745	1.28807	0.161278	-0.391781	0.427908	0.883442	-0.604372	0.268044	0.29832	0.440641	0.34013	0.356376	-0.007003	0.479208	-0.013809	0.236281	-1.58021	0.520286	0.545668	0.934796	-0.248296	0.440331	0.373326	0.783459	1.30676	0.593665	-0.294611	0.432386	0.079566	1.05209	-0.35213	0.351645	0.858074	0.864453	0.007003	-0.563535	0.646697	0.867524	0.316348	0.185396	0.068403	0.536353	0.859078	0.873785	0.678366	-0.967318	0.02599
ALG2	-0.546138	-0.919302	-0.683554	-0.625274	-0.766728	-0.78882	-0.720691	-0.602496	-0.655559	2.73145	2.55413	1.87489	-0.767986	-0.785653	-0.773588	-0.526316	-0.643096	2.94315	-0.631145	2.1691	2.01924	-0.233012	1.07638	-0.765639	-0.590338	0.338443	-0.630514	-0.785541	-0.74176	-0.651994	-0.814548	1.06333	2.59438	0.172046	-0.582561	-0.779627	-0.602758	2.44964	2.48474	-0.590059	1.48253	0.82708	2.789	1.69275	-0.5175	-0.650233	1.38165	-0.665417	-0.68298
NEK9	-1.05607	-0.932817	-0.684769	1.42386	-0.207997	-0.168887	-0.734205	-0.587647	-0.158411	1.14807	0.676126	0.622094	0.470212	-0.450075	1.27794	-0.286641	-0.65661	-0.247779	-0.571344	1.07277	-0.303772	-0.29526	1.55062	-0.779154	-0.155612	1.0391	0.185363	-0.516893	1.31172	-0.573141	-0.178318	-0.646978	-0.490901	-0.579591	2.51269	1.91789	-0.572168	-0.288356	-0.423949	1.0155	1.73595	1.7874	-0.519713	0.897097	-0.626704	1.70818	0.266868	1.83212	-0.101711
IRF2BPL	-0.063241	-1.68707	2.02676	0.254869	1.23807	0.064574	1.18652	0.852462	1.13908	0.587138	1.65209	-0.882495	0.55349	-1.0081	-1.29377	-0.486263	0.586016	0.726913	-1.32285	0.092566	0.112605	1.18833	1.24628	0.098167	0.717212	1.10662	1.81547	-0.298062	-1.09332	-1.02468	0.64248	-0.981084	0.193762	-1.24334	1.1139	0.379035	1.24709	0.414614	-0.654461	-0.145181	1.94188	-0.073555	0.057885	0.34031	-0.922274	0.725694	0.659313	0.069152	-0.64875
TMEM214	-1.03905	-0.915795	2.2988	1.8277	0.512237	0.985556	2.263	2.16159	1.37328	-0.796268	1.01622	-0.639858	-0.679003	-0.100306	1.9158	1.33198	-0.639588	-0.633583	-0.627638	1.08531	-0.45518	1.23644	-0.262352	-0.682019	-0.586831	2.28317	-0.140945	1.01541	0.79917	0.361418	-0.81104	1.55728	-0.856043	2.98414	-0.579054	-0.334382	-0.59925	-0.687792	-0.725311	-0.586551	2.34404	1.92229	2.04535	-0.647302	-0.066989	-0.646726	1.31728	0.235173	0.279444
YPEL5	2.53019	3.0665	0.929454	2.01942	0.781566	-2.75078	-1.90817	-2.21178	-2.71869	1.36987	1.39862	1.058	1.29218	-0.897001	-0.031273	1.18684	1.94619	1.02149	-2.42544	1.43545	0.710339	-1.23625	-0.236985	-0.031131	1.57212	0.630329	1.42595	2.24747	-0.068113	-0.893057	0.686149	1.40485	0.414123	1.51428	0.488918	0.860356	0.708876	2.06209	1.26772	1.05704	-0.68773	-0.489067	1.256	0.862108	-0.276785	0.97964	-2.09262	0.817679	-2.42822
FAM98A	-1.32593	2.11401	0.172113	2.69894	1.91629	0.839402	-1.27518	1.2716	2.51211	0.396545	0.665529	1.01661	0.577219	1.91219	-0.941785	-1.03112	-0.783562	-1.19158	-1.18563	1.60739	1.53321	1.01555	1.19805	2.73136	0.870915	1.21795	1.38493	0.825734	-0.66479	0.003539	-0.403767	0.396283	0.252952	1.11807	1.27532	-1.33411	-1.09442	-0.041404	-0.018731	1.05686	-1.13702	0.982975	0.668765	1.07187	-1.024	-1.20472	1.39025	-1.13357	-0.59618
AFTPH	-0.880353	-0.840057	0.693587	-0.501514	1.2193	0.973754	1.31193	-0.565575	0.412236	-0.002553	-0.683312	-0.677028	-0.471146	1.74491	2.15575	0.807263	-0.482084	-0.600169	-0.594225	-0.346977	0.567276	-0.284856	0.72615	0.51707	-0.21828	0.812443	0.597947	0.932106	-0.007752	-0.539904	0.267329	1.11777	-0.119843	1.09187	-0.54564	0.160907	0.379555	0.148152	0.581998	0.326672	-0.597786	1.84143	1.5935	1.80561	-0.30618	-0.57664	0.299835	1.18312	-0.272545
LGALSL	-1.57385	-1.4506	-0.569829	4.09743	1.35114	3.66694	-0.200775	4.20765	-1.13266	0.252284	0.088956	3.37699	-0.527604	2.47993	1.0371	-1.19133	-0.577765	-0.576706	-1.16244	-0.960994	2.13825	0.38902	1.69468	1.7414	-1.12163	-0.139909	-1.07313	2.60489	1.17152	1.35008	2.06289	3.78711	-1.39085	-1.0407	1.789	2.72939	1.09088	-1.2226	4.06078	-0.53538	-1.166	0.682394	1.10083	-1.09584	2.76483	0.287517	-1.04803	1.28004	-0.147203
MRPS14	-1.14471	-1.02146	0.059609	-0.727426	1.29552	0.193777	-0.691051	2.54025	-0.757712	0.917001	-0.611774	-0.089625	1.63878	1.45196	2.13793	-0.762187	-0.301563	-0.739242	-0.733298	-0.864097	0.448238	1.52169	2.36443	2.01238	2.84038	-0.778797	1.18724	1.63491	2.10187	-0.812702	-0.266968	2.98788	0.87384	-0.865115	-0.684714	0.80024	-0.70491	-0.793452	-0.830971	2.19885	-0.449281	-0.4269	1.34829	0.805663	1.36503	-0.625464	0.400651	-0.661227	-0.785133
NFYB	-1.22633	0.584639	-0.409605	0.729966	-0.867394	2.64055	-0.749305	-0.670553	0.260824	-0.835851	-0.858153	1.30919	-0.88044	-0.719904	-0.513158	2.2285	-0.57599	0.462478	-0.814914	0.37721	0.719034	-0.990285	-0.711398	1.42797	1.68424	1.59724	-0.751488	0.681461	-0.052491	-0.942394	0.549447	-0.407039	-0.854602	1.6579	3.55825	1.9197	-0.786527	-0.875069	-0.425225	-0.719638	-0.818475	-0.15464	-0.541333	1.44293	-0.830012	2.52262	-0.742147	-0.723715	-0.684504
DPPA4	-0.974342	-0.851087	-0.615339	-0.557059	0.544339	2.78026	1.38822	1.43226	-0.587344	0.389239	-0.596177	0.763141	-0.262388	0.759766	-0.705373	2.859	0.341076	-0.568875	-0.56293	-0.69373	2.16473	0.660702	1.74441	1.62799	-0.522123	-0.60843	-0.211007	0.143674	0.847667	0.337976	1.04612	-0.523594	1.90831	-0.555233	0.118641	-0.020268	1.07762	-0.623085	-0.660603	0.598713	0.27763	1.22724	-0.316333	-0.582594	-0.578028	-0.44261	0.829055	1.20866	1.10353
NAA50	-0.977773	2.87329	-0.404182	-0.510385	0.128925	1.97032	-1.09596	1.14419	1.22696	-0.221146	-0.885128	-0.830389	1.54967	0.124367	1.33392	1.09257	-1.05228	0.437779	-0.178279	1.06675	-0.324906	-0.659817	-0.413241	-1.00108	2.38139	-1.122	-1.10508	2.30525	1.81966	-1.23319	-0.321542	-1.12253	0.911756	1.18049	-0.449567	1.57892	-0.835673	0.347443	1.69848	-1.02581	-0.422296	0.747281	1.31747	0.346418	0.173511	-0.829263	-0.153312	1.60646	-0.944984
FYTTD1	2.85623	-0.627291	1.3966	1.02885	-0.925777	1.97674	-0.946387	1.94783	-0.602201	1.27048	0.065554	-0.502134	0.176635	0.483573	-0.766807	0.581992	1.28799	0.676761	-1.75197	0.152197	-1.70391	-0.288151	-0.76114	0.164238	1.8298	0.914332	0.847473	-0.330296	0.643553	0.798409	0.001767	1.31351	0.327149	0.826738	1.69753	-0.333748	0.483539	-1.76894	1.07392	-0.968392	1.93712	0.363249	-0.23272	-1.20162	0.328433	0.509803	-0.46971	-0.53264	0.65903
NUDT10	-0.913706	-0.790452	1.68073	-0.496424	-0.637877	-0.35279	0.062854	4.48165	-0.526709	0.434045	-0.63831	1.40417	-0.501055	-0.656803	-0.644738	0.889124	0.484016	-0.50824	-0.502295	-0.433675	-0.61102	-0.022967	1.09621	-0.636789	-0.461488	-0.259472	-0.501664	1.91747	1.05067	-0.629775	2.69102	0.86533	0.668265	-0.634112	-0.453711	1.07341	-0.473907	1.80451	-0.599968	-0.461208	-0.505856	2.79923	-0.688677	-0.521959	-0.517393	-0.521383	-0.533462	-0.536567	-0.55413
EXOSC9	2.45884	-1.95763	2.20505	0.663317	1.79768	-0.170207	-1.75902	-0.334509	-1.09784	-1.34041	2.85643	-1.43876	2.12397	1.45667	1.21987	-1.6492	-1.18555	-0.869832	-1.48679	0.464746	-1.71941	0.543652	0.486966	1.2325	2.19963	0.088431	-0.003141	-0.657948	1.22718	2.03638	1.45446	-1.68628	0.23259	-0.300017	-1.58377	1.12489	0.233575	-0.044714	-0.219253	0.5317	0.697711	-1.52429	1.5559	1.95949	-1.68457	1.23677	-1.50022	2.3546	-0.793045
RAB22A	-1.30122	2.99879	1.05958	-0.114923	1.10918	0.977353	0.543694	1.63935	1.75481	0.842499	0.883364	-0.585868	-0.359326	0.185631	1.48584	-0.093524	1.29559	-0.394676	-1.34576	-0.367524	1.30784	-1.41099	0.264127	-1.32772	1.24276	-0.044081	0.427592	1.74311	-0.679113	1.28214	0.805594	-0.146047	-0.09935	-0.36238	-1.0934	-0.808744	0.959694	1.20166	1.28768	-0.025151	-0.444616	0.182671	0.010875	-0.845694	-0.55633	-0.416057	-0.997005	-0.092376	1.03313
SOX4	0.407977	0.151482	0.028914	0.552071	1.24662	1.0979	0.437487	0.931001	1.37673	1.14692	0.58484	0.727494	1.39539	0.63018	0.791154	1.09566	1.34401	-0.041568	-4.38825	0.652515	0.516238	0.993326	0.629827	1.39312	1.4262	0.481576	1.65928	0.829504	0.199697	0.764503	0.309667	0.823399	0.633809	1.47319	1.14144	1.55687	0.2339	0.918056	0.269807	0.673038	-1.78119	1.06121	0.219826	1.21952	0.589449	0.99357	1.16114	0.50024	0.10074
C17orf53	-1.11548	-0.992229	-0.046522	0.629511	2.47487	0.815389	0.721088	-0.331035	-0.335314	0.312206	1.56007	2.48983	0.199157	-0.85858	-0.846516	0.634038	-0.668178	-0.710017	-0.704073	-0.834872	2.44563	1.38512	-0.873316	-0.644854	-0.621284	-0.453861	-0.703442	-0.739372	-0.784557	1.82955	1.42918	1.88308	-0.393684	-0.681964	-0.655488	2.34871	0.433619	0.404334	1.44098	-0.662986	-0.628939	1.76212	-0.890455	-0.371634	2.48534	1.99095	-0.628229	0.037195	-0.755908
GTF2F1	-1.09834	-1.09042	-0.395675	0.445048	0.736669	0.385588	-0.891813	3.29472	-0.286618	1.42294	1.80862	1.3441	2.27496	0.697781	-0.94471	-0.588589	0.270469	-0.709482	-0.184308	1.1877	-0.531296	-0.977638	1.21539	-0.670504	-0.322722	-0.847767	-0.478436	0.739455	2.43566	1.47759	1.59157	2.16102	0.1135	-0.934085	-0.7133	1.2479	1.21348	-0.788067	-0.819256	-0.76118	1.50237	-0.411143	-0.294098	-0.776636	-0.583374	-0.763722	2.13894	-0.742706	1.613
PLAGL2	-1.4678	-0.352515	-0.055534	0.712036	1.66859	-0.943021	0.375849	0.112504	1.70605	1.68578	-0.460487	0.143313	0.063157	1.02059	0.480987	1.40166	0.258585	-0.80501	-1.05639	-1.14969	2.20179	1.29294	-0.442082	2.01115	-1.01558	0.096496	0.10834	-0.595134	-1.12668	0.5954	1.32066	0.539447	0.111908	1.44381	2.20983	-1.15305	0.859378	1.47648	2.94578	2.00365	2.2836	0.696114	1.29206	0.934159	-1.07149	0.801968	-0.163434	-1.09066	-1.10823
HNRNPH2	0.191049	-1.55405	1.5575	-0.62295	1.002	-1.06381	-1.02532	-1.47369	2.44562	3.27042	-1.10399	-1.29986	0.702539	1.94708	1.85171	2.62157	-1.35502	-1.28024	-1.50234	1.25229	1.92658	0.56132	-0.947279	2.61743	1.64973	0.489107	2.24913	1.94864	2.89892	-0.145759	0.106511	1.24166	1.29138	-1.43544	0.575945	2.91637	-1.1744	3.10795	1.10114	3.46277	-1.5059	-1.22164	1.55984	1.94362	-1.51744	3.07338	2.96556	0.271594	-0.07502
ATF4	-1.85752	-2.11065	-1.8749	2.12411	0.442965	0.706448	2.30213	-0.34422	1.36682	1.4213	-0.982362	0.645057	1.14189	1.23485	-1.56239	1.4705	1.93729	2.98349	-1.60996	-0.323864	1.89336	0.490743	2.59257	-1.95698	0.50513	-1.86799	2.16844	0.06001	-1.44396	-1.34454	2.18512	0.510996	-0.859805	1.81456	-1.43956	0.54807	-1.7941	0.757419	1.90697	2.0474	2.96891	0.822579	2.35157	-1.64067	1.62775	-1.59021	1.53857	0.292947	0.155693
PHF10	-1.80287	3.28187	-0.265277	-1.38559	0.247145	2.23594	0.298191	-1.30024	-0.517887	0.097087	0.564678	0.740913	-0.300928	0.154251	1.55591	0.322285	0.421635	1.04835	-1.27689	1.10776	1.61416	-0.655339	-1.36179	-1.00065	0.453897	0.977735	-1.20462	-1.54585	0.190635	1.56938	-1.54511	0.341077	-1.36404	2.5039	-1.34287	0.858808	1.73252	0.872726	-1.32336	2.16742	-0.444124	1.16573	0.444739	-0.241573	1.88869	0.188092	-1.2631	1.38915	0.379796
UBA1	-0.702708	-1.92189	2.33469	2.17758	-1.50447	-0.784113	1.22258	0.432759	-0.073435	0.369776	1.87674	0.693569	0.772718	0.713852	0.821781	1.36352	2.17253	2.27784	1.60519	-0.413682	-0.211485	0.233767	0.603777	-1.14537	-0.187465	1.36398	-0.380531	-0.051694	-0.14849	0.575431	0.270035	1.63463	-0.607268	1.24088	-0.624847	1.56502	-0.641567	0.036324	-0.359681	-0.264256	1.24018	0.289979	-0.106204	1.10337	1.02541	1.46548	0.43353	-0.781934	-0.712732
PEX11B	-1.34349	-1.22023	-0.563242	-0.926202	3.03734	2.48681	2.80024	-0.903424	-0.956488	-0.457352	2.52357	0.920703	0.217763	-0.173158	1.02201	-0.860388	0.86791	3.58798	2.9914	2.59987	-0.92111	-1.10744	1.44811	-0.123533	2.93844	2.09985	3.79384	1.30892	2.36777	-0.905605	-1.11548	-0.948885	-1.16048	-1.06389	0.636826	-0.514552	-0.66257	-0.992228	2.22595	-0.890987	0.514882	2.00143	0.047386	-0.714382	-0.947172	-0.188816	-0.963241	-0.644865	-0.663271
PIAS3	-1.05082	-1.01155	-0.775805	-0.717524	-0.0029	0.224004	-0.601048	3.0137	3.02689	2.42609	1.34407	-0.806199	-0.293639	-0.403361	-0.865839	-0.752285	1.28019	-0.494757	-0.723396	-0.854195	-0.832121	1.80986	1.71611	1.65456	-0.682589	1.7182	2.70181	-0.735158	-0.834011	1.39157	0.547445	-0.740207	-0.951801	1.75995	-0.484203	1.82288	1.53407	1.10426	-0.719375	2.99991	2.41635	2.608	-0.742148	-0.74306	-0.612445	-0.137435	0.001308	1.54724	-0.552186
THAP1	-1.04182	-1.40251	-1.16676	3.47916	-1.24994	2.58292	-0.866409	3.57992	-1.13877	0.434038	1.32153	3.03979	0.532233	-1.03916	1.53938	-1.14324	1.83578	0.8973	-1.11435	-0.821836	0.681735	0.213413	1.18451	-1.04972	-1.07355	1.48168	2.04882	-0.492464	0.069393	2.57665	-1.21021	2.10813	0.780629	0.834694	3.55905	-1.26284	1.94031	-1.17451	-1.21203	0.317721	-1.11791	2.01924	1.91417	1.2675	-0.923668	-1.13344	0.56659	-1.14863	-0.973504
GRSF1	-1.87165	-1.74839	-1.08559	-0.39513	0.517715	1.91005	0.51559	-1.43159	0.799377	-0.358675	0.112703	0.535587	-0.239268	1.64964	-0.722446	0.304373	1.49303	0.620226	3.97952	1.67732	-1.56896	0.584158	1.47213	1.39263	1.07043	-1.46978	0.545789	0.061109	-0.2533	1.47079	1.60117	1.63175	1.46525	-1.3565	1.51541	-0.320784	-0.475002	0.570263	1.13895	1.72261	0.370756	0.581715	0.591318	-1.4799	1.24489	-0.082286	-1.49141	-0.286406	1.0833
HRSP12	3.11787	-0.775663	-0.503036	2.44306	0.333957	-0.23227	-0.519023	-0.416116	-0.484586	1.38808	1.4871	-0.57031	1.58441	-0.642015	-0.62995	-0.516396	-0.499457	-0.493451	-0.487507	0.591594	-0.027542	1.9951	-0.65675	1.24364	3.16087	0.104004	2.61639	1.72491	-0.598122	-0.614987	0.979209	-0.268533	-0.210783	2.16351	-0.021347	-0.099677	-0.392918	-0.547661	-0.303638	1.17173	-0.491068	-0.548834	0.450691	-0.507171	-0.502605	1.4673	2.12197	-0.521778	0.782835
DCTN4	1.27937	-1.70795	-1.40803	-1.19405	-1.19398	-0.652473	2.24369	2.02757	-1.42804	2.47188	1.28426	1.06012	1.99545	0.865865	0.767699	-1.38809	1.54191	0.645725	-1.24953	0.614384	-1.23748	0.338929	2.08195	0.867734	-1.37898	0.093731	-1.31613	-1.12641	1.94987	1.29698	0.732093	1.52456	0.825748	0.382758	1.85725	1.3202	1.42136	-1.22885	1.93627	2.29909	-1.40687	1.01142	1.52953	-1.06918	2.37386	0.005698	0.720631	-0.062242	1.80123
MKRN1	-1.95343	-1.89341	-0.725472	-1.49647	1.46206	1.51743	1.13269	1.78659	0.457875	-0.64255	0.123866	1.57077	0.439553	-0.134658	1.55812	-0.037337	2.12233	-1.55635	-1.60525	-0.752553	-0.25592	0.837461	0.855316	-0.644862	0.573282	1.07973	0.496715	1.43651	0.448427	-1.64304	1.1622	0.673921	0.469415	1.10179	-1.53453	0.440213	1.92822	-1.51034	-1.00763	2.85217	-0.734743	0.872942	1.60275	1.43921	1.31594	0.917233	2.32929	1.86706	-0.881352
MED6	0.444348	1.19896	-1.2726	1.18603	1.81386	-0.181583	1.77562	-1.187	-1.01239	-0.634015	0.139449	-1.09649	0.980412	-0.485103	0.874092	1.18045	-1.26057	1.52436	-1.24862	0.774145	1.47124	0.430883	-0.394687	-1.03578	2.09772	1.8519	-0.541447	0.962604	1.87208	-1.3761	-0.870996	-1.26543	0.119195	-1.11147	0.223466	1.1404	-0.554699	-0.049798	-0.456333	2.50855	1.55831	1.70612	1.60434	-0.432151	0.69743	-1.26771	-0.929879	1.17992	2.17503
VHL	-1.27177	-1.14851	-0.298362	3.87235	2.74263	-0.861197	0.6453	1.26462	-0.884772	0.632196	1.77668	-0.206583	-0.86631	0.760423	2.27025	1.49118	3.09396	-0.866303	-0.450537	0.599729	3.0371	1.95138	-0.953474	1.36669	-0.154856	-0.829911	-0.690905	2.38141	-0.071194	-0.24111	-1.04376	-0.532042	0.816224	-0.322297	-0.015036	-0.307997	1.08786	1.71125	1.70872	-0.819271	-0.074723	2.18526	0.910066	0.818716	0.633995	-0.805957	-0.891526	-0.775557	0.511299
PIWIL4	0.811663	0.937375	1.42862	1.32166	-0.571132	-0.065978	-0.230386	-0.843712	1.53253	0.35024	-0.433325	-0.79613	1.05596	-0.52587	0.687035	2.5187	0.231986	-0.678558	-0.880711	-0.210591	0.096135	-1.04043	1.16081	1.19875	-0.702065	1.55531	1.25531	0.169765	0.395211	0.598637	0.273075	1.51948	-0.121514	-1.00156	1.31721	-0.484931	1.78754	0.591258	0.160423	2.52189	1.38392	0.974761	0.806115	-0.866521	-0.802361	2.2202	2.2896	1.85447	2.43049
CCNJL	-0.936182	-0.812928	-0.131712	0.463824	0.055423	-0.672342	-0.614316	-0.482338	1.42807	0.728571	-0.647673	0.065163	0.26349	2.28533	-0.651519	-0.536919	0.319827	0.366113	-0.524771	-0.612866	-0.633496	1.04489	-0.040405	-0.643751	1.59428	-0.54235	-0.481085	1.5111	-0.179696	-0.081204	2.12099	2.44397	0.536594	1.55339	-0.469871	0.918579	-0.069181	-0.411073	-0.041309	2.16728	1.32497	0.644174	-0.301306	-0.380529	-0.138077	0.944449	1.00842	0.881182	-0.245831
MRPL44	-1.87699	-1.75374	1.53311	-0.346173	-0.268019	0.755072	1.01967	-1.43693	1.21096	0.436536	-1.26512	0.806271	2.71486	0.548545	2.48574	0.968905	-0.108076	2.42643	-1.46558	1.98138	2.13764	-1.64095	1.99563	2.86907	-1.3427	2.48793	-0.805708	0.54772	-1.51696	0.094496	2.48622	1.12402	-0.521047	2.14717	-1.417	0.515889	-1.43719	-1.42327	0.731979	-1.4245	1.63983	1.80332	-0.862822	-0.626503	2.75489	1.01638	-1.49675	-1.37101	0.140782
GCC2	-1.07583	2.72497	0.354739	2.06719	1.99542	-0.671458	0.556415	0.388815	1.16302	-0.800161	0.363637	0.847327	0.195494	1.47193	-0.71464	0.523281	0.261274	-0.564105	0.242488	-1.75951	0.077555	0.133651	1.85064	0.822384	0.269338	0.631237	-0.671036	0.170887	-0.54363	-0.722935	0.735049	0.811995	-1.22752	-0.828421	-0.752306	0.63728	0.14159	-0.586602	0.380703	-0.115591	1.59743	-0.895262	0.990677	1.5506	-0.13771	0.469244	0.246244	0.790148	1.50985
VEZF1	-1.14383	-1.34993	-0.876787	1.79917	-0.968897	-1.21945	-1.12504	-0.994933	1.8444	-0.619654	1.01809	1.15003	2.12434	0.781522	0.831187	1.88295	2.8049	2.18923	-1.06177	-0.794133	2.11067	0.33322	-1.20483	-0.106563	1.89518	0.607112	0.240064	1.28182	-0.999887	0.73458	-0.908273	2.0451	0.759722	1.86775	1.20326	0.66148	-0.974159	-0.996929	-0.151722	-0.952387	1.79851	-1.02541	1.28669	-0.562999	0.109079	0.395526	-1.09294	1.31062	0.507804
KAT7	0.040954	-0.267585	1.01961	1.11522	0.491255	1.22881	0.105101	0.515889	-0.363677	0.786521	1.08428	-1.33271	0.632449	0.612737	0.975889	0.638632	0.828175	0.144031	1.0313	-1.22152	-1.07919	0.032594	0.608406	-1.0447	-1.27172	1.94228	1.63221	1.01862	1.27888	1.41508	0.042088	1.52934	0.578859	-0.175251	0.84221	-0.971723	-0.490431	-1.07054	-0.249797	-1.20379	1.49714	-1.34521	1.12887	2.11493	1.95297	1.15109	0.541482	0.106293	0.784647
IMP4	-1.38896	0.696075	-1.02996	3.91444	1.41399	2.83147	-0.573999	-0.948898	2.83809	-1.14618	0.007269	-0.951471	1.85018	-0.478431	-0.167251	-0.873951	-0.989498	-0.983492	-0.534186	0.890495	2.68392	-0.413128	1.96737	3.99304	-0.447195	-1.02305	-0.976916	-0.396315	-0.884981	1.01765	-0.963823	-0.994359	2.31122	-1.10936	-0.928963	0.895764	-0.94916	1.62562	2.08383	2.30339	2.826	1.73217	-0.41776	-0.107388	-0.865092	1.5152	-1.00872	-1.01182	-1.02938
KIAA0368	-1.59707	0.227478	0.597654	1.01438	-0.10042	-0.604012	-1.00509	1.88264	-0.217528	-0.555132	0.513799	-0.041951	0.034061	-0.065008	0.031709	0.599849	1.12707	0.947024	-1.19537	0.69226	-0.090662	0.124112	1.21275	1.50606	-1.10732	0.770874	1.07309	1.07785	-1.08665	1.00123	0.522622	0.328438	0.673481	-0.121757	0.646139	0.878646	0.286212	0.106126	0.1753	-1.10669	0.63067	-0.445603	-0.113548	-0.369836	0.559643	1.12547	0.957376	0.846891	-0.721054
RPS6	0.599965	-0.474584	1.01729	-0.55717	0.624641	-0.428666	0.176136	-0.434671	0.700674	1.1215	0.464372	1.12766	0.114508	0.442374	0.53008	0.504097	-0.131442	0.375087	-0.877547	0.343355	0.425396	1.50927	1.07227	0.642494	0.610044	0.215207	0.531032	0.148731	0.132386	1.30677	0.959222	-0.013015	-0.155267	-0.495095	0.282526	1.30716	0.176093	-0.025718	0.655736	0.768061	1.06808	0.909629	0.557601	-0.655793	0.758792	0.596099	0.876668	0.333872	0.80691
FAM8A1	-1.09133	-0.968076	-0.684255	-0.674048	1.74288	1.02568	0.274513	-0.65127	-0.704333	1.79205	2.10338	-0.762723	2.01673	3.23086	-0.59049	1.73474	-0.104998	-0.685864	-0.679919	-0.810719	-0.381827	1.93538	0.011921	-0.814413	-0.494828	0.589578	1.95572	1.17876	-0.736646	-0.807399	-0.863322	-0.696731	0.280426	-0.704724	-0.631335	1.40941	-0.651532	0.036807	0.046044	0.378906	-0.482753	-0.282949	1.289	3.11908	3.6084	-0.699007	0.853786	2.74969	2.02832
THBS1	-0.958921	-0.139702	-0.324117	-0.57718	-0.718634	1.66116	-0.516088	-0.554402	-0.585262	2.35147	1.70534	4.67273	-0.30669	-0.691911	1.03901	-0.611941	-0.541626	-0.588996	-0.583052	-0.713851	-0.691777	-0.117333	-0.752295	-0.717546	0.873067	0.460942	2.38438	1.19343	1.20041	-0.115927	-0.733893	0.666891	-0.209702	-0.691866	2.70611	1.11022	-0.500695	-0.290076	-0.616939	1.66568	2.15241	1.54532	0.87048	-0.56704	-0.557653	-0.556687	0.404256	2.48647	1.13037
RSL24D1	3.31787	0.051308	-1.60836	0.75928	-0.276787	0.923137	-1.61945	1.87863	-0.469872	0.530243	1.47424	-1.27226	0.491795	1.28315	0.660498	1.17425	-1.66687	-1.68977	-1.77181	0.724008	1.42258	1.2538	-0.892194	-0.482112	0.881794	1.61948	0.832397	-1.07893	0.79469	0.126579	-1.0106	1.27199	0.246773	-0.504362	1.49695	0.526626	-1.6826	-1.06046	0.585813	1.24458	-0.483111	1.11512	1.33872	1.03788	1.37511	-0.864713	1.7214	1.06978	1.32277
DUSP5	2.60022	1.76857	2.62165	2.37445	0.13754	1.83872	0.648114	1.47259	2.31318	1.33133	1.43825	-0.177495	0.89163	0.68355	0.988803	2.02699	-0.058164	-1.54395	-2.10547	-0.490274	1.75931	-0.125102	1.14323	-0.67219	1.44865	0.235581	-0.25387	-0.457871	-0.34292	-0.067456	0.67316	0.069118	0.911809	-0.385798	2.03847	1.13581	0.311103	1.68323	0.447643	-1.90536	2.19153	0.950536	0.664472	-0.259961	0.900627	-0.693887	0.481705	0.523609	-1.74147
ASNSD1	-1.7309	-1.42679	1.43283	3.47484	-0.652026	-0.218893	-0.991502	3.68062	-0.584846	0.713666	0.670152	0.616547	2.92683	0.287016	-1.1889	0.159717	2.86772	0.06286	-0.930366	1.35827	3.78233	-1.49486	2.94426	-1.37927	-1.27868	-1.27546	-1.24862	-0.253977	3.20246	-1.38317	2.7483	-1.3363	-1.49737	2.02229	-1.09812	2.10462	-1.2911	1.73613	0.89559	-1.2784	-1.23766	2.6905	1.15666	-0.687331	1.25979	-1.25193	2.75432	0.37839	0.275341
SSFA2	-1.51454	-1.43049	0.259211	1.99045	-0.290183	0.702955	0.331493	2.22109	-0.222636	1.19239	1.16265	-0.990656	0.39844	0.984093	1.02492	2.36971	-0.987592	1.00034	-1.14233	1.67638	0.686151	1.02164	-1.21391	-0.055355	0.99539	0.680982	0.871094	1.67263	2.20431	0.689546	0.497741	-1.09347	-1.2411	0.778149	-1.02019	0.807118	0.295221	2.78519	2.09956	-0.768564	1.03777	-0.176698	0.076925	-1.04852	-0.40914	0.775024	1.19435	2.49562	0.159159
CXCL9	-1.02135	-0.898095	0.975337	2.06453	0.811983	1.19643	-0.699483	-0.581288	-0.634352	0.963439	1.43993	-0.692741	0.581817	-0.764446	-0.082219	-0.518961	-0.621888	-0.615882	-0.609938	1.68787	-0.718663	-0.691383	0.164747	-0.744432	2.55395	-0.117827	2.78018	-0.633686	4.06003	0.219052	1.35157	-0.626749	3.19103	0.543787	-0.561354	1.05059	-0.58155	-0.364029	4.19689	-0.394819	-0.613499	0.207512	0.500661	-0.629602	-0.625036	4.3642	2.12873	-0.644209	0.290793
DUSP6	-0.6963	-1.45106	-1.21531	-1.08068	3.24507	2.5467	-1.25245	-1.13425	3.71064	-1.16067	1.85373	1.09241	3.17132	2.17458	2.50558	3.41384	2.74525	3.27313	-1.1006	-1.2937	-1.12542	-1.15376	2.33975	3.40487	-0.985795	-0.093006	3.30277	-0.959093	-0.78796	-1.29038	0.308474	-1.07597	0.494629	3.33531	-1.02052	0.623715	-0.843615	1.83382	-1.26058	3.32654	0.960508	0.933061	1.15878	-0.050886	-0.85776	2.08374	0.53156	-0.061662	-0.439936
CUL4A	-1.18314	-1.41378	0.226058	0.565216	-0.363044	-0.656919	-0.979163	2.16307	-0.156999	0.898327	1.30054	0.1538	2.11513	0.241688	1.04226	-0.835443	0.333005	1.72889	-1.07208	-0.116166	0.401095	0.502388	-0.520067	1.30595	0.135812	0.009605	1.21054	0.137642	-1.21434	-0.017223	1.23436	0.004529	-0.211185	-0.516011	0.277042	0.506899	1.01035	1.17037	0.225871	-1.00469	1.55682	1.90087	-0.647073	-0.728604	0.178492	1.7968	-0.120495	1.79672	-1.01699
HMG20A	-0.697937	-1.04365	0.780822	-0.509048	0.684691	-0.268516	0.55569	-0.561663	0.549806	-0.898565	1.35269	-0.828495	0.825005	0.817003	1.89089	-0.772323	0.801994	0.886841	-0.755499	1.32609	-0.780329	0.189168	1.87004	-0.642343	-0.529935	0.447027	0.372531	1.1021	-0.673565	0.671482	1.62136	-0.604861	0.625979	-0.848693	0.900569	0.920886	1.69965	-0.718177	2.00133	0.99242	-0.42229	0.208212	-0.082445	0.035652	-0.17399	0.190994	0.602464	-0.45941	0.274927
TSPAN3	-1.56114	-1.43789	0.200718	-1.08563	0.733684	0.841386	0.312346	2.69916	2.39104	-0.138904	-0.448251	-0.64262	0.327122	0.561086	-0.949914	1.88721	2.61749	1.55951	0.420504	-0.990674	-0.113817	-0.266187	-0.782409	1.70669	-0.166266	2.06002	-1.05089	-0.164214	-0.466325	-1.27721	1.90734	-0.030489	-0.425587	-0.207556	-1.08639	0.521263	-0.935616	-0.860969	0.355924	1.38316	-1.15329	-0.099114	0.422517	1.92031	0.12273	-1.14765	0.239586	1.14071	0.650946
ARRDC4	2.54891	-1.13464	-0.898895	1.08153	-0.506139	1.54821	0.340023	2.08212	-0.783563	1.82928	-0.945215	-0.755852	-0.940911	1.70927	0.702152	-0.860903	-0.804219	-0.566791	-0.846486	-0.111149	1.48499	-0.589363	1.28793	-0.903095	-0.805679	1.50657	1.67461	-0.985032	1.95771	-0.636587	-0.996808	0.337577	-0.196582	-0.962662	-0.38299	-0.951002	-0.818098	-0.033844	1.08742	1.63404	-0.009087	2.47188	0.345094	1.64993	0.184999	-0.022658	0.306652	1.79904	2.07148
ZCCHC14	-1.31562	0.885301	1.21463	-0.892771	-0.261242	-0.474722	0.070418	-0.860513	0.402697	0.49383	-0.531379	-0.987016	1.49086	0.053796	0.747123	1.33778	0.19717	-0.081641	-0.864709	0.644908	-0.148234	-0.348676	-0.819245	0.16222	0.64414	-0.035333	2.43543	-0.325497	1.87676	0.137575	-0.106705	-0.115037	-0.099895	0.196147	1.29381	0.621019	-0.503166	0.443201	-0.845408	-0.398136	1.79804	-0.995339	0.847294	0.230387	1.19247	1.24729	1.09374	0.86543	1.24559
TIGD7	-1.12316	-0.999906	-0.764159	2.86841	0.796478	-0.869425	1.72317	-0.6831	0.050942	1.81881	-0.789692	-0.350572	0.467232	2.04777	-0.496553	2.9339	3.46208	-0.717694	-0.71175	-0.842549	-0.69133	-0.88712	2.15092	0.185534	-0.670943	0.223865	-0.449559	0.555313	2.47002	-0.673335	-0.529721	-0.728561	1.85281	2.17273	-0.663165	-0.860232	0.162659	-0.771904	0.067954	-0.670663	1.11719	2.51831	-0.110892	-0.054303	0.289365	1.95262	0.244436	-0.401648	-0.284394
TOB1	-1.88327	3.70455	-1.68216	-0.708105	1.97194	-1.78742	-0.754712	-0.17447	2.32424	0.96538	2.12331	0.616227	-1.76659	1.02017	1.56182	0.550867	1.16698	1.20396	-1.62975	0.293718	-0.358772	1.23879	2.00751	0.421088	-0.01394	-0.80672	-1.62912	-0.048816	1.60741	-1.75723	1.79064	1.70837	0.42883	0.625995	0.012367	-1.64607	2.26866	-1.6899	1.0674	3.00949	-1.49677	-0.357717	-0.667995	0.468012	-0.861747	0.222422	-1.66092	0.115445	2.07948
EIF4A3	-1.98446	2.56203	0.795793	-1.64148	1.67056	1.39534	-1.7369	2.868	-1.67177	-1.72613	1.90993	2.13706	1.13293	0.825929	-0.830257	0.755534	-0.423121	0.377759	-0.161845	0.487748	1.60722	-1.77287	2.10824	-1.78185	1.59233	-0.501553	-1.26869	0.477237	0.69466	1.54374	-0.140047	-1.51104	1.97373	1.8082	-1.26448	-0.033832	1.13703	0.257388	0.462614	1.65056	-1.51927	2.34367	0.092682	-0.411197	2.22411	1.62683	2.5159	1.27547	-1.48716
ZCCHC2	-1.09335	-1.08663	0.600523	0.115635	1.5634	0.514293	1.20958	-0.321959	1.70769	0.10159	0.692585	-0.210809	0.889872	2.04644	0.806739	-0.827379	2.09476	-0.464523	-0.822655	-0.735269	0.472665	1.64741	0.568939	-0.664642	0.145073	-0.704537	0.736166	0.965719	-0.550182	-0.774186	1.24752	-0.839467	-0.114557	0.872934	-0.218152	2.34066	1.02013	1.17246	0.391806	-0.368678	-0.647881	0.58698	0.559057	-0.399315	-0.169226	1.95609	1.29314	2.0696	1.47304
RPL11	1.90458	1.84997	2.37233	1.90843	-0.52925	-0.012312	-0.026437	-1.12332	2.14719	0.534928	0.42815	1.0833	1.10792	0.585173	1.29015	0.884063	0.745304	0.442242	-2.62441	0.994109	0.867076	1.55231	1.3605	0.413567	-1.9163	-0.135102	0.969505	-0.148553	0.188306	0.932963	1.64037	-0.161331	-0.018856	0.34287	0.842704	-0.076491	0.312739	-0.612307	-1.03005	-2.17228	0.488416	-0.533871	0.389887	-2.39143	1.7444	1.22221	-0.863853	0.539758	0.92352
LBR	-1.6975	0.960594	-0.511795	2.03752	1.89489	0.966469	2.16754	-0.475314	-0.526918	-0.039153	0.048954	0.603184	1.95476	1.5985	-1.42853	1.70433	-0.07736	1.04787	-1.28609	-0.346158	-0.868016	-0.65071	0.761963	-0.119785	-0.192589	0.109723	-0.357637	2.003	2.06756	-0.613591	-1.36427	-1.3029	-0.241773	-0.858903	0.647702	1.03311	-0.457063	0.29826	-0.95853	-1.20283	0.027546	1.03148	0.87043	2.40394	1.53303	1.64041	1.24024	-0.182585	-0.825054
RHOB	-2.09728	-1.97403	3.46555	-0.060381	-1.82145	2.31173	-0.43477	3.69236	2.36017	0.960706	0.894141	2.259	2.29861	1.72872	0.513617	0.800637	-1.34288	-1.69182	-1.56733	3.42862	-1.45676	2.13292	-1.40895	1.63481	3.1229	1.30451	3.08861	-0.937586	-0.499148	-1.57982	-0.012712	1.15746	-0.238096	-1.38425	-1.41332	-0.34427	-1.65748	1.97818	-1.37019	-1.23981	2.55467	2.07491	0.890016	-1.70554	-1.70097	-1.70496	-0.227059	2.62507	0.016621
TEX261	2.16871	-1.27247	2.7403	-0.978438	2.89498	2.24358	3.408	-0.95566	-1.00872	2.22029	0.013073	-0.99821	-1.0377	1.52479	-1.12675	2.33348	-0.626307	-0.990254	-0.903761	-1.05226	3.18865	-1.09395	2.76503	0.348031	1.77115	-1.02981	-0.983678	1.81601	-0.448813	-0.507972	-0.651534	1.65678	0.055432	0.764499	-0.935725	1.91381	-0.955921	3.44344	-0.229921	3.14691	-0.98787	-0.609427	2.48826	-0.635974	0.308829	4.11643	1.32771	-0.744889	-0.890381
FAM134A	-1.46392	-2.00289	2.5086	2.28823	-0.722268	-0.8841	-1.64336	2.47969	0.118121	1.83552	-0.167593	1.61718	0.267478	-0.667693	0.489762	1.8264	-0.846892	2.08381	-1.84395	0.82279	1.4408	0.30216	1.76839	1.52968	-1.04066	-0.961398	2.29182	1.15822	0.158667	0.269902	2.02075	1.82152	0.291043	0.723576	0.127418	1.19027	-0.840027	2.16628	-1.04985	-0.649204	-0.877555	1.01239	0.894166	-0.832554	-0.856814	-1.54855	2.27212	0.487512	-0.203976
DYNC1LI1	-0.234788	-1.49758	1.49233	2.53449	-0.401412	0.053046	1.0338	1.13446	-0.174382	0.428209	0.088789	1.46934	-0.348922	0.874356	0.848105	0.030117	0.75222	-0.766708	-1.11673	0.288771	-1.07497	-0.267099	0.970888	-0.184879	0.368972	1.49488	0.316697	0.879094	-1.32004	1.34389	-0.256827	0.251213	0.584004	0.654247	1.04833	0.831854	-0.822359	-1.19789	0.909078	-0.387285	0.090408	1.1144	-1.26658	1.52042	-1.19124	0.873047	0.83699	-0.426983	-0.874508
RPL32	0.466558	1.05782	-0.883671	0.801691	0.401295	0.547979	0.56137	0.759974	-0.318114	0.639007	0.352965	1.18728	1.11688	0.27739	1.42465	0.41764	-0.475917	0.146661	1.7861	0.615004	1.16485	0.917317	1.31983	0.676866	0.187688	-0.619343	0.288463	0.638462	0.766903	0.916925	1.21272	0.469268	0.191609	0.347164	0.492465	1.12297	-0.056353	-0.483832	1.1313	-0.588789	-2.2541	1.07468	0.602945	-0.433931	-0.617411	-0.335189	0.523912	-0.056871	-0.73216
ABHD10	-1.93233	-0.115932	0.797772	1.98709	-1.57457	0.193954	-1.52152	0.877886	1.23707	1.49873	1.48399	0.096739	-0.073013	-0.605671	-0.477713	1.75088	-1.34166	0.395181	-1.52092	0.28602	1.54516	0.799151	0.147702	-0.402174	-1.48011	-1.39674	-1.34502	1.66361	0.263849	1.20247	1.84628	-1.49276	0.422702	-1.65273	2.74339	1.81542	-1.35969	-1.31103	0.551881	0.199429	0.849389	1.04608	1.19751	1.06672	-0.0215	-1.27929	-1.47426	1.95041	0.820249
EIF2A	0.164111	-1.0458	-0.795258	-0.701995	-0.830017	-0.042409	-0.847184	-0.728989	-0.601543	0.053076	0.701823	-0.823482	2.12461	2.02468	0.031904	1.02829	1.52395	0.468582	-0.685452	-0.35785	-0.841365	0.976602	0.026215	0.325749	-0.693624	-0.779859	-0.757008	-0.532408	0.211211	2.00885	-0.19831	1.7731	1.06173	-0.156076	2.20029	0.704388	-0.729251	1.04158	0.489414	-0.716552	3.28183	1.30056	-0.079385	1.2314	-0.62273	-0.776727	2.39602	-0.471674	0.759264
RPL37	2.43795	-0.045025	-1.03165	-0.642691	0.180508	0.25487	2.25711	0.570324	1.09992	0.073184	1.20492	-0.247481	-0.733824	0.07985	1.01424	0.37433	1.2216	-1.00087	-1.20849	0.460351	-0.004099	3.09646	0.137833	1.47512	1.69517	0.373082	0.330989	-0.313539	0.426076	0.315761	0.323258	1.69941	-0.042853	1.28339	-0.571855	-0.133592	-1.33988	0.787493	0.45251	-0.908213	1.19629	-1.57579	0.232345	-1.79744	1.34382	-0.714306	-1.42964	0.100556	0.160216
BTF3	-0.442531	1.41443	-1.85708	2.25061	-0.588841	0.735663	1.41712	1.7783	-1.52296	0.928758	1.05665	1.09972	0.057577	0.805794	1.59583	1.15976	0.077435	-0.932542	-1.89282	0.586046	-2.16191	-0.027339	1.83738	1.44662	1.96982	1.15895	0.240174	-0.187873	0.282327	1.54639	0.788197	0.139166	0.08973	0.503607	1.55106	0.880933	0.003921	1.20888	-0.18248	-0.390468	0.454592	0.446056	0.376566	1.38685	-0.828371	1.13728	1.10743	0.714534	-1.39683
PNRC1	-1.64454	-1.52128	-0.649799	2.88698	1.01682	0.395124	-1.22653	-1.20448	3.1704	1.23836	-1.05134	1.91616	-0.644016	2.38857	-0.523269	2.60571	-1.24508	0.768293	3.90847	1.61574	1.24523	1.19335	-1.40237	1.05743	-1.01	-1.27862	-1.08764	2.80949	2.20636	-0.019692	0.949985	1.93044	-1.46153	1.8718	2.12591	0.466572	-1.20474	0.762297	-1.3308	1.85672	-1.23669	1.37245	-1.41951	1.66041	-1.24822	-1.25221	-1.26429	1.3846	3.04161
ZNF7	-1.40593	-1.16466	-0.697107	-0.988645	1.60405	-0.286253	-0.573614	-0.815495	-1.01893	1.07682	-0.94343	0.304214	1.04147	0.637699	-1.13696	2.21738	1.83222	2.15153	-0.994517	2.19818	1.00217	0.760432	0.889292	1.36531	1.13615	2.47633	1.38315	1.72951	1.52006	1.58413	0.707054	-1.01133	-0.173495	0.613424	-0.945933	1.87221	-0.966129	0.33085	1.01067	-0.84202	-0.917403	-0.983197	0.149106	1.62677	-1.00961	1.15209	-0.969349	-0.376713	2.4738
C9orf72	-1.28839	1.30041	2.46109	-0.871111	2.34189	1.37588	2.93926	-0.848334	0.436416	1.27941	-0.898981	-0.069991	-0.440131	1.30417	-0.966571	-0.905872	-0.852698	1.28879	-0.876983	-1.00778	2.30366	-1.0302	0.229377	2.91768	-0.743735	-0.036694	1.954	1.13715	-0.448779	-0.938357	-0.995697	-0.869916	1.99055	-0.196573	-0.806892	0.89217	-0.029296	-0.937137	0.969018	1.21669	-0.880544	-0.257924	-0.173038	-0.896647	-0.892081	-0.896071	-0.866509	0.540257	0.047867
TAF5	0.490998	1.3742	-0.625038	-1.11488	-1.22233	0.39784	1.4282	2.87048	-1.14824	1.62707	0.059702	2.3307	0.886613	1.0166	-1.09433	2.82716	-0.369185	-1.08067	-1.05536	2.242	1.59444	-1.28999	2.73893	0.937391	-0.984254	-0.37422	-0.964031	-0.512776	1.29408	1.85343	-0.007463	3.4666	-0.580193	-0.762656	0.779863	2.44631	-0.979432	-0.409123	-0.751435	-0.995985	-0.177348	2.07633	1.64061	-1.16287	0.53368	1.19518	-0.809399	2.17898	-0.723186
SSRP1	-2.15862	-2.09648	1.37783	1.95312	-1.16606	0.931514	0.661012	2.30232	0.332935	0.957067	2.47004	-1.66017	1.32367	1.17486	-0.869426	0.108576	3.22433	0.648198	-1.80832	1.52867	1.19786	-1.62392	0.741442	-0.547286	0.135461	-0.5261	2.51626	1.73515	-0.38735	1.53236	1.02273	-0.562125	0.786734	2.57695	-1.75974	0.948136	-0.929835	2.39346	-1.79051	-1.65444	-0.952391	-1.83911	1.11869	0.84627	0.264383	-1.40962	1.35378	-0.418731	1.01439
THYN1	-1.08678	-2.63862	-2.03846	3.57864	1.43267	-0.677973	1.23298	2.10191	0.313136	1.75065	0.760199	-0.147501	1.28182	0.031732	0.089682	0.897285	3.12713	-1.89428	-2.35046	-1.95743	0.355443	0.058779	1.86657	2.19787	2.12696	-2.0977	2.0062	2.00334	0.81909	2.18541	0.69071	2.15758	1.23278	1.7393	-1.03039	1.16906	-2.13955	2.33664	0.762082	0.48245	1.72434	1.75348	1.61972	2.27007	-0.490374	1.0609	0.514879	-2.13908	-2.4023
VPS26B	-1.22835	-1.10509	-0.869346	-0.790573	-0.637286	1.3409	2.32667	-0.788287	-0.841351	-0.136705	-0.524724	-0.699196	-0.111812	0.887495	1.02548	-0.812212	-0.562788	2.17263	-0.816937	-0.947736	-0.925662	0.473481	0.967406	1.67252	-0.702689	0.232015	1.73229	0.503872	1.05	-0.664788	-0.577804	1.81387	1.32755	1.4458	-0.768352	1.30447	-0.788549	0.585288	1.72642	-0.77585	2.56462	1.02929	-0.839162	0.94403	3.36708	-0.799751	1.39593	0.50435	2.64784
PABPC3	-1.01554	-1.11381	0.98353	1.54259	-0.090756	-0.983326	0.756435	1.35235	-0.123058	0.415672	0.535818	-0.195639	0.434924	0.420376	0.789595	-0.440986	-0.555239	0.398068	-0.825651	0.436182	-0.131937	1.25192	0.673856	0.556614	-0.784844	0.403367	-0.313771	0.197171	0.764853	0.006721	0.365755	0.072099	0.011053	1.37252	1.31627	0.315664	0.294623	0.006255	-0.592624	0.51725	0.684348	0.613599	-0.500279	1.56687	-0.288121	-0.600443	-0.537669	0.860819	-0.877486
BAG3	0.588718	-1.03583	-0.800085	2.3166	-0.860357	-0.302222	0.666812	-0.694728	2.04347	0.831872	-0.648548	0.289538	0.02458	0.387078	0.791269	-0.747086	2.22173	-0.75362	-0.747676	1.58793	0.860257	0.66822	1.35019	1.39847	-0.642307	0.056127	-0.747045	0.543924	-0.811808	0.441113	1.12736	-0.295058	-0.760478	1.67698	-0.131801	-0.836477	-0.645016	0.415206	-0.148536	0.879658	-0.148131	0.774848	-0.401917	-0.742403	1.86915	1.2734	0.922249	2.69663	-0.240927
ATP5A1	1.79043	-3.37872	0.991487	1.41576	1.17457	0.209396	-0.769632	0.075263	-1.20606	-0.799461	0.360118	1.05483	0.084722	1.22872	-0.710706	-0.953738	0.849288	0.104419	-1.7545	1.21111	1.27254	1.42696	0.768631	-0.317461	1.18518	0.147791	1.09442	0.35999	1.19711	0.625962	0.187547	0.7133	0.42273	0.567064	0.346542	0.739614	1.13652	1.29807	1.44737	2.13347	-0.702943	0.406968	0.040448	1.33687	0.383748	-0.273478	0.724125	0.342127	0.288162
TGOLN2	0.431865	1.47644	0.854028	2.93568	0.489919	1.00033	-1.83319	3.10559	-0.58599	0.57956	1.36056	0.079423	-1.13783	1.29737	-1.83492	-1.85464	2.67888	1.04876	-1.23826	-0.968822	1.75072	0.760475	0.876853	2.7122	1.18467	-0.034908	0.833931	0.519009	0.470792	1.62031	1.5137	1.88455	0.827767	1.29458	1.7676	-1.44144	0.467118	0.043063	-1.92342	2.25012	2.0527	0.505761	0.360583	-1.56701	0.430652	-1.76584	1.70022	1.14664	1.33797
UHMK1	0.148996	-0.407484	0.84975	1.04992	0.524068	1.54892	0.5913	-1.39817	1.90101	1.27633	0.838673	0.025827	2.15445	0.150921	1.9527	1.75075	-1.38887	-0.642156	-1.46622	-0.479534	-1.57495	1.07927	-0.08542	0.716139	2.28119	0.219101	2.55073	-0.31812	0.782213	0.964863	0.015335	-0.378206	-0.376451	0.697858	1.63011	0.907333	-1.29161	1.35677	1.29374	1.03665	-1.19816	-0.031657	1.24629	0.61555	0.847989	2.29811	-0.211155	0.879899	0.575783
GGPS1	2.45611	-1.3762	-0.47539	0.418876	2.81224	-0.043659	0.830519	1.2814	-1.11246	0.563691	-0.144201	-1.13413	2.79359	1.37451	1.95648	-1.02883	2.74761	-1.09399	-1.0239	-1.1854	2.49112	1.38569	0.225849	-1.10214	1.74997	-1.03553	1.89433	2.05874	1.74283	2.42536	-1.23664	-1.06715	1.7469	-1.03819	-1.03946	0.045312	-1.05966	-0.047219	-0.611742	-0.445409	1.72277	2.32035	1.14274	2.66998	0.04968	-1.10713	-0.386012	-1.12231	0.003988
SMARCA5	1.09694	-0.358228	2.09473	1.62098	0.211132	0.855706	0.09795	-0.377166	0.937558	-0.045805	0.190115	0.517671	0.334299	0.311495	0.28584	1.55911	-1.60026	-1.1282	-2.08522	1.2179	0.625847	0.397613	0.095434	1.5535	0.440129	0.423879	0.77202	0.519088	-0.22567	0.295031	-1.38008	0.457227	0.094956	0.896422	-1.88735	-0.80221	0.827814	1.29622	-0.559944	-1.60974	-0.706931	1.04417	0.48231	0.400771	-0.301115	0.177154	0.425408	1.0619	1.10367
SREK1	1.88871	1.34778	-1.35505	1.86199	0.780725	1.57595	-1.17038	-1.68582	0.848089	0.452558	0.010455	0.093158	-1.04948	0.694	0.182916	0.211954	-0.739935	0.515416	-0.16964	-0.946543	-0.273262	-0.049497	0.600063	-0.683536	-1.48415	-0.03467	2.49472	-0.106465	1.18648	0.150231	-0.643244	-1.71627	0.566315	-0.225295	0.664692	0.690739	2.32665	1.41112	1.43172	-0.83859	-0.580822	1.30807	1.03536	0.759368	1.48694	2.14986	1.42771	1.78256	-0.350612
C17orf103	-0.864312	-0.741057	-0.50531	3.00574	-0.588483	1.04877	1.69685	3.96466	-0.477315	1.5552	-0.588916	-0.027154	1.81082	2.32849	-0.409715	-0.428795	-0.397813	-0.271766	-0.452901	1.94787	-0.561626	0.643539	-0.562932	-0.587394	-0.244903	0.473498	-0.45227	0.964933	-0.521149	-0.580381	-0.636303	-0.228768	1.79879	-0.527528	-0.325784	-0.601383	-0.424513	-0.439327	-0.263008	2.12327	-0.456462	2.16003	-0.639283	-0.472564	0.22167	-0.471989	2.67764	-0.487172	2.04943
NEIL2	2.04259	1.19232	0.746312	-0.794238	0.716162	-1.06614	0.709145	0.820026	2.41572	0.173618	-0.454186	1.3038	0.236884	1.06531	1.10551	-1.29466	-1.56664	-1.40117	-1.80518	1.35128	-0.486393	-0.175557	1.33961	0.365081	-0.081118	1.23512	0.612184	-0.337229	0.997203	1.17658	2.22052	1.22534	-1.22531	0.742643	-1.60156	2.10117	-0.308992	1.47411	0.67018	0.931093	-0.066875	1.07708	0.0727	-0.101866	1.52541	0.62039	0.965944	0.194716	1.50541
GBP5	-0.836592	-0.713337	1.43835	-0.419309	-0.560763	2.5863	-0.514726	-0.396531	-0.449595	1.92438	-0.561196	-0.507984	-0.507196	1.20181	-0.567624	-0.45407	-0.437131	2.17733	-0.425181	-0.176184	-0.533906	-0.600551	-0.044474	3.6212	-0.158361	1.17748	4.02213	-0.356948	3.36409	0.23937	0.354053	-0.441992	-0.653586	-0.526705	-0.376596	2.55847	0.272472	-0.485335	-0.439382	-0.384094	-0.369971	1.04253	-0.473178	-0.444844	-0.440279	-0.444269	2.53715	-0.273937	-0.477016
KLF10	1.24395	-1.72203	2.26465	0.337354	1.10492	1.00578	2.57567	4.13767	-1.11777	1.42988	0.524581	0.882278	-0.248604	-1.58838	2.894	-1.02103	-0.564068	1.59197	-1.29518	2.33341	2.93962	-1.60925	-1.33214	0.631486	3.64404	-1.36231	-0.976489	1.86735	-0.435418	-1.40032	1.18381	1.42709	1.07853	2.16535	-1.38529	1.54963	-1.27172	-1.49403	-1.53155	-1.23937	-1.43744	-0.317925	0.889633	-0.948995	-0.954247	-0.720477	3.13669	0.655811	-1.48571
MAGEC1	3.72056	-1.22687	0.928172	-1.23029	-1.42681	0.782896	-1.48649	-1.06436	1.14523	2.49199	2.81519	1.30535	-1.53378	3.09443	-1.53939	3.11009	0.836003	-1.40289	-1.39694	0.799611	0.02778	2.32851	1.31225	2.34691	1.46106	-1.44244	-1.27844	2.50323	1.28635	1.87282	-1.58034	-1.41375	-1.19712	3.74808	3.35562	-0.90988	-1.05293	-0.350317	1.16032	-1.35586	3.91112	0.835346	0.643099	2.0062	-1.06498	4.52431	4.08759	-0.722124	-1.44878
C10orf12	-1.07437	-0.951114	1.64659	-0.657086	0.897401	-0.820632	-0.752503	1.11082	-0.687372	3.65382	-0.712054	2.7194	-0.799798	-0.817465	0.384088	2.09054	1.38952	-0.668902	-0.662957	-0.564805	2.78727	-0.498867	-0.012734	-0.797451	-0.62215	2.37543	4.16921	-0.642608	-0.773573	2.38274	1.02447	3.91509	1.77343	2.15919	-0.614373	-0.64672	0.839594	-0.723112	-0.760631	-0.621871	-0.351115	-0.787525	-0.849339	0.949967	-0.678056	-0.682046	3.65583	0.358146	-0.714793
TMSB15A	-1.14963	-1.47061	2.32119	-1.17659	3.36423	-1.34013	1.10142	-0.340435	-1.20687	2.4946	-0.059846	-1.26526	0.767735	2.79542	0.026237	3.26942	3.14359	-1.1884	-1.18246	1.6909	3.45184	-1.35783	1.93737	0.085282	0.949257	-0.467935	0.624043	0.58856	-0.953184	1.45093	2.71401	1.91196	1.41667	3.76666	2.26859	-0.751639	0.4424	1.43826	-1.28013	-1.14137	-1.18602	1.00274	0.748072	2.4227	-1.19756	2.63533	-1.21362	-1.21673	-0.58754
CCAR2	-1.02311	-0.899856	0.373812	-0.355951	-0.289426	0.947563	1.04247	-0.285318	1.67611	-0.492676	2.19311	0.274964	0.630745	0.098158	-0.274908	-0.509022	-0.458863	-0.617644	-0.611699	2.37371	0.226237	-0.751465	1.52261	-0.623781	1.92026	2.02556	-0.611068	2.18801	-0.144189	-0.480738	1.15365	0.233844	-0.585489	0.086152	-0.49512	-0.273905	1.6504	-0.292547	0.021083	-0.570612	1.81615	0.08235	-0.320917	0.075934	0.817982	1.72745	0.251177	1.04986	-0.50871
GART	2.71337	-1.27584	-1.04009	2.07765	0.618694	-0.12262	2.01857	-0.926672	1.60307	1.98308	-0.154108	-0.540784	1.36032	1.29704	-1.13013	0.900485	-0.949921	-0.993627	-0.987682	-0.751695	1.1093	0.21181	1.77103	1.45158	0.239167	-0.947499	1.24358	0.823403	-0.950686	1.69652	0.570696	0.664324	-0.438779	-0.151284	-0.939098	-0.806417	2.48467	-0.96684	0.924149	-0.44164	1.90195	1.04484	0.734191	-0.742004	-0.983752	1.3311	-1.01885	1.81461	-0.816275
C1orf51	-1.18425	-1.061	2.58448	-0.766971	2.771	-0.930517	-0.862388	4.92884	-0.487781	1.87368	-0.668453	-0.855646	-0.909683	1.86254	-0.915286	-0.801732	-0.784793	0.88331	-0.772843	3.59542	-0.691892	2.7893	1.23177	3.67327	-0.554964	-0.818342	0.758925	3.33143	-0.443385	-0.772198	3.49202	1.43666	-1.00125	-0.814838	-0.393981	-0.921325	-0.374341	-0.151217	-0.870516	0.907453	0.645328	-0.703807	2.59648	0.110432	2.16662	-0.791931	-0.576753	-0.807114	-0.554294
TMEM69	1.38813	-1.1371	3.49556	-0.843076	-0.98453	3.28599	-0.938493	2.99434	-0.873361	0.317904	0.819573	2.99026	1.44872	-0.891208	1.1349	-0.877837	-0.730362	-0.854892	-0.848947	2.11914	-0.957673	1.21419	0.847289	-0.983441	-0.80814	2.00998	-0.848316	1.50427	-0.959562	-0.976427	0.649806	0.988635	0.517422	-0.980765	-0.800363	-0.997429	-0.688629	0.081416	1.21733	-0.807861	0.158047	0.085417	2.29133	1.72499	-0.864046	-0.868035	2.4576	1.10131	-0.900782
CCDC117	0.909432	1.09952	-0.392781	1.2149	-0.341311	0.756365	0.292007	0.139751	1.22189	1.10463	1.77258	0.571425	0.66705	-0.431508	-0.17927	0.486081	1.00833	1.49633	-2.0534	-0.066562	1.25249	-0.996268	1.31005	0.43252	1.05461	-0.221614	1.07915	0.010486	1.56183	1.6487	0.950084	1.78155	-0.513735	1.65062	0.923039	1.45079	-2.02501	1.503	-0.188117	-1.56218	-1.01886	-1.16442	1.81451	0.757261	0.494794	0.193669	0.820295	1.1402	-0.153925
VMA21	0.745964	-2.30349	-0.132796	-0.529235	2.26465	1.45985	-2.00603	-1.68333	0.33077	1.07597	-0.13009	2.45477	1.71096	0.485762	1.59818	0.28781	2.08389	-0.15405	-2.01533	1.17825	0.79978	2.24977	0.782194	-0.082887	2.26483	1.06407	1.94333	1.39375	0.521902	0.426736	1.71082	0.704681	-0.772975	-1.04923	1.94702	1.88058	-0.352582	-2.07549	-1.94031	-0.302675	-1.00025	1.42788	0.898841	2.50198	-1.30553	-1.56511	1.36137	-1.41687	-2.06717
VPS11	-0.94316	-0.819905	-0.584157	-0.525877	-0.667331	-0.139553	-0.081	2.59998	1.99257	0.864328	0.237429	-0.528415	2.60721	1.70978	0.264648	1.36675	-0.543699	0.228517	-0.531748	2.9359	-0.640474	-0.707119	1.70213	1.7504	-0.175817	-0.517158	0.886575	0.135769	-0.642363	-0.659228	1.84095	-0.50338	-0.105109	1.15316	3.06048	-0.68023	0.353646	-0.591903	-0.548048	-0.490662	-0.535309	1.42465	-0.357944	-0.551412	-0.495018	3.61405	-0.562916	1.55559	-0.583583
ADAR	1.61988	-0.579654	1.18551	1.25977	2.06111	2.15314	0.674051	-1.63635	-0.347117	1.44039	0.319834	-0.036422	-0.250185	1.44797	0.472357	0.596846	-1.23949	0.243133	-1.74093	1.43309	0.642134	0.324577	1.66142	1.68684	0.759871	-0.159838	0.36515	0.425638	-0.414844	1.06763	0.978301	0.782757	0.187408	-0.228616	1.29076	0.229347	0.188586	1.03385	-0.235288	0.215642	0.304636	0.013385	-0.641196	0.254547	2.35618	1.83969	0.318051	0.924714	-0.602239
RPL29	0.772333	-1.12154	-0.351215	-0.457385	0.151558	-0.084076	0.780461	1.91245	0.773656	1.06469	0.880141	2.62464	0.399926	-0.621512	0.965158	-0.122117	-0.044338	-2.3445	2.16564	0.236363	1.27068	1.52724	-0.942209	1.73623	1.81072	1.24372	-0.182917	1.56755	1.15413	1.23721	1.78547	1.07441	-0.287078	-1.20153	1.87868	0.930863	0.775818	-1.51309	0.709081	-1.88923	0.342862	1.48122	0.300164	0.112556	-2.35365	0.961666	-0.989716	0.444634	1.2578
ZNF281	-1.30516	-2.51227	1.83636	-0.814203	1.80411	-2.43125	1.83002	-1.17779	-0.619606	-0.886405	-2.33207	2.25954	1.83515	1.6897	2.66879	-1.56888	-2.28552	-2.02311	3.99759	1.23311	1.61629	-2.23449	1.47888	0.625136	3.17134	0.668969	3.56875	0.723576	-0.787816	0.605478	1.41379	-0.912213	0.335502	0.116815	-2.01623	0.882092	-2.24519	2.49574	-0.222533	2.06461	-2.27714	-1.94693	0.844306	0.762179	2.10271	0.955051	-0.476704	1.16759	-1.15915
ERCC3	-1.34137	3.67751	-0.128255	1.76425	-0.816635	0.615178	-0.839742	0.08143	0.85867	-0.694965	0.46692	2.2944	-0.123963	0.371842	0.92109	-1.1678	-0.930476	2.52696	-1.16014	-1.15767	0.710567	-1.24062	0.432083	-1.27496	0.005669	-1.11403	0.294392	1.07406	0.697505	0.116208	-0.826866	1.90899	0.451265	-0.279779	0.087999	1.18924	-1.07794	-0.847077	0.397634	0.708684	-0.886364	1.62488	-0.79974	1.63436	0.020933	0.266588	1.95162	0.300626	-1.17437
KBTBD8	2.53209	-1.16494	0.669353	0.241627	-0.921664	2.75804	-0.966324	1.37272	-0.228487	0.151671	1.43893	-0.959582	-1.01362	0.433538	1.27944	-0.000916	-0.813527	-0.773092	-0.876779	3.33683	-0.985504	2.4699	1.36408	-1.01127	3.07178	-0.855982	1.64124	0.623778	1.74256	-1.00426	-0.927887	-0.89359	-1.03207	-0.855236	-0.828195	2.55037	-0.848391	-0.854259	3.13568	-0.835692	-0.266173	-0.281137	0.409126	1.30868	3.34903	-0.895867	0.375753	1.90484	-0.928614
STK36	3.49098	-0.048797	-0.744895	1.29818	-0.956433	-0.873495	3.39763	-0.276378	-0.884417	2.35423	-0.823627	0.283218	0.659586	0.041506	-0.711106	2.67914	-0.839633	0.147224	-0.860003	1.7807	-0.020868	0.966158	1.34866	-0.76128	-0.763311	-0.877082	-0.837222	-0.661022	-0.285438	0.829091	0.679444	-0.85553	1.06435	0.227252	-0.353632	1.96719	0.264785	0.312019	0.220759	0.806348	1.17701	-0.124786	0.241134	1.40404	0.721667	0.896452	0.07491	0.652423	-0.50196
C3orf17	-0.961352	3.05159	1.3019	-0.602444	1.44084	1.85226	-1.25331	-1.13512	-1.14188	0.810664	0.913297	1.24063	2.21202	2.04903	1.62254	-0.646424	1.74386	3.06798	-1.16377	-0.761422	-1.27249	-1.33914	-1.30787	-1.21749	0.445008	-0.702332	-0.69825	-1.13658	0.888151	0.849038	2.15666	0.876286	1.07509	-0.176171	-1.08166	2.05538	2.15775	-1.22392	-0.864942	-1.12268	1.78877	2.65258	-0.683281	2.93296	-1.01804	1.19817	-1.13038	-0.231925	1.94032
IFT122	-0.409302	-1.12111	0.862752	1.22522	0.611827	0.696183	0.932514	0.673041	0.741389	1.061	0.29793	1.0138	-0.841565	0.544856	-0.360092	0.111639	0.165467	0.552361	-0.832949	-0.527953	-0.233068	0.739865	0.984338	1.02202	0.45301	-0.814379	-0.815328	0.938184	-0.28433	0.918487	0.370904	0.93568	0.530166	-0.394928	1.33803	0.257859	-0.237811	-0.715685	-0.138709	-0.446681	0.334478	-0.158051	0.179487	-0.447516	-0.51313	-0.841436	-0.223457	-0.000762	0.877801
WDR82	-1.11749	-0.366361	0.190258	2.05834	0.642235	-0.550164	-0.442261	1.86679	-0.381412	-0.01045	0.425763	-0.335453	0.125342	0.761599	-0.685952	1.10543	0.523337	-0.712028	-0.355949	1.23702	-0.587901	-0.668955	-0.5803	-0.298401	-0.129517	0.053828	-0.705452	1.19876	1.63429	1.51272	-0.723016	1.05084	-0.798473	-0.080187	2.18076	0.230841	-0.485072	-0.64186	0.971549	-0.664996	-0.709644	1.55541	0.194905	0.285541	0.236576	1.76977	-0.060187	-0.621152	-0.567008
C4orf3	-1.2612	3.01261	-0.761224	-0.843916	2.52818	1.47277	-0.939333	2.60725	-0.000437	0.656402	-0.985802	1.82573	1.51805	-0.131393	-0.035015	0.195098	-0.73392	-0.061094	-0.545837	2.9731	2.23635	2.60792	1.53629	0.618024	2.08459	-0.680725	-0.849157	1.47304	-0.960402	2.6275	-0.631832	0.940005	0.626955	2.1254	-0.801203	0.821392	-0.8214	-0.190525	-0.44355	-0.808701	-0.853349	0.27818	1.20215	0.129764	-0.864886	1.91301	-0.880955	-0.884059	-0.901622
GRPEL2	-1.18216	-1.0589	-0.823154	-0.764873	-0.906327	2.67924	-0.767496	-0.742095	0.89492	1.36682	1.38336	-0.72218	-0.907585	1.04775	-0.632538	-0.326435	3.30479	3.85279	-0.703666	2.65621	2.83902	-0.820629	-0.191289	-0.231952	-0.729937	-0.816244	1.69911	-0.040911	2.17633	-0.301663	-0.772284	3.24861	1.53917	1.56137	1.00181	0.250518	4.58745	-0.613317	-0.744164	-0.729658	-0.774306	3.00777	2.31103	-0.790408	-0.785843	1.00925	-0.801912	0.898263	-0.82258
CCDC127	-1.09948	0.553474	-0.740478	0.452603	1.14249	-0.845744	2.27361	3.01981	-0.712483	2.17689	-0.697222	-0.741214	-0.232645	1.99618	0.249678	-0.716958	-0.65387	0.503616	-0.688069	2.18897	1.49676	0.892305	-0.8166	1.48639	-0.647262	1.87046	-0.687438	0.318826	0.574521	1.99557	-0.12385	2.292	0.604758	1.52785	2.39068	-0.694695	-0.613018	2.22501	-0.110469	-0.646982	-0.69163	0.672908	0.234577	-0.707733	-0.703167	-0.707157	-0.666241	-0.658026	-0.359026
UQCRQ	-0.409293	-2.13753	1.02138	-0.016608	-0.153981	0.695469	1.14244	2.10264	1.55823	-1.10452	0.91446	-0.739498	0.919758	-2.49113	0.523679	1.48957	0.291397	-0.537528	-2.33662	1.69939	1.60126	0.569284	0.786607	0.009839	2.47859	-0.52433	-2.33599	0.925352	-0.19074	1.06164	1.79203	-0.736665	-1.10044	1.67336	2.05391	-0.794982	-2.30823	-1.83386	0.903293	0.140901	0.677852	0.722074	0.35802	1.53743	-0.822646	-2.35571	1.04007	-1.01255	-0.630343
SLU7	-1.70533	3.06132	-1.44447	-1.49194	-0.042615	2.30282	0.8045	-1.29145	-0.028038	1.49347	1.23079	-0.337883	-0.678544	1.99012	1.57909	2.22965	-0.09532	-0.685401	1.37572	1.51353	-0.480101	-0.540575	1.33537	1.8138	-1.45701	2.64732	-1.49718	-0.148135	0.577677	0.496847	0.443226	-0.748539	0.151217	-1.62963	-0.088244	2.2856	-1.41987	2.6056	1.68711	-1.45673	-1.50137	0.85032	0.164174	2.21449	1.16242	-0.947706	0.178425	0.528747	2.49199
RAD21	2.1989	2.53637	1.39035	-0.41847	1.43814	1.40024	0.783001	0.322824	0.613413	-0.43858	0.106473	2.18057	1.82859	0.56151	-0.2404	1.19299	0.659917	-0.682646	-0.945418	0.454814	1.68266	-0.51438	1.44464	-0.231615	-0.729672	0.378712	1.37448	1.06442	0.873094	1.62475	1.34417	1.84799	0.335365	-1.00788	1.61754	0.421109	-2.09909	1.29814	1.23718	-0.36116	1.71477	1.74435	0.145564	-0.093815	0.603615	1.038	1.72781	1.21082	-0.048009
TP53INP1	-1.27894	-1.28213	-1.02279	-0.988105	-0.565345	0.873802	-0.073096	0.177965	2.33502	0.780083	1.38361	2.91604	1.68582	1.56177	-0.140166	1.31751	-0.923408	-0.772607	-0.993976	0.089561	0.557374	2.05546	1.38519	-0.56866	-0.953169	0.071814	-0.393893	1.59984	2.35291	-0.299707	-0.403404	-1.01079	-0.157481	-0.556684	1.38176	1.20628	-0.923008	0.353205	2.5593	0.721197	-0.997537	-0.537246	0.699038	-0.638035	0.770613	1.20699	0.033797	0.672183	-0.573902
KIAA1429	-1.37403	1.79382	2.72227	-0.859703	0.343864	2.19775	0.796884	-0.924139	-0.980784	2.0507	-0.275341	-0.226189	0.129426	1.41322	-0.309232	0.197459	-0.57579	0.64504	-0.962621	-0.35126	0.020169	0.239528	2.04828	0.652595	2.89598	0.711532	-0.705532	0.466655	-0.06198	-0.683957	-1.05761	-0.315371	-0.762252	0.915145	1.19984	1.20064	0.29877	-1.00602	0.388035	-0.869107	-0.093129	1.52513	-0.146566	0.422253	1.69599	-0.78221	-0.745115	1.13747	-0.874439
GTF2A1	3.48809	-1.36729	2.77859	-0.409772	1.17902	1.24187	-1.02728	1.65678	1.49904	0.023603	0.070346	1.32022	0.27848	0.518083	0.286168	1.50693	-1.02269	-0.561781	-1.11489	0.79449	-0.434731	1.02761	0.16603	0.716804	2.18493	-0.437887	-0.4272	-0.176417	0.668356	-0.910909	0.07336	0.354784	0.378447	0.405901	0.203645	1.56515	-0.184175	0.775405	0.797108	-0.353744	-0.965702	0.972336	-0.447376	-0.579723	-0.104981	0.627703	-0.048001	0.98754	1.20883
RPL36AL	2.30132	-0.142484	1.27097	1.57477	0.706492	-0.265505	0.822133	-2.48651	2.31453	-0.635925	-0.497879	-2.59797	1.10847	0.943024	0.996603	1.42348	-1.07865	-2.52111	0.362065	0.694512	1.7797	0.713539	-0.444706	0.514039	-1.36413	0.053585	0.054561	0.483684	-0.090886	1.31644	0.831893	-0.710735	0.216471	1.07342	1.59875	1.04462	1.38553	0.648719	-0.37391	-0.902187	1.2597	0.062521	1.01249	1.31363	1.47719	1.78567	-0.880755	-0.230937	1.07536
KBTBD6	1.62778	-1.46676	-1.23101	2.09912	3.17223	3.32525	3.65789	-1.14995	3.98683	2.81888	-0.774106	1.40596	-1.17445	2.87179	0.997837	3.93383	-1.01266	-1.18455	-1.1786	-0.79237	3.14359	2.37544	-1.11917	-0.959216	0.672138	0.405309	1.51708	0.542973	-0.49386	-1.19258	-1.05997	-1.19541	2.61031	1.93639	-1.02143	2.71174	-0.686006	-0.881285	3.18778	4.50942	2.32043	3.4154	1.10028	0.242629	2.82442	-1.04485	-1.20977	0.304408	-0.794776
PRDX3	-1.82042	-1.69716	-1.46142	-0.138928	-1.39175	-0.319567	1.20106	-0.247651	-1.43342	0.797887	0.656715	-0.899496	2.39851	0.428043	-0.59645	-1.4379	-1.25448	0.574992	3.90508	1.21705	0.654083	-0.307926	0.035964	0.29179	2.68076	-1.45451	-1.0491	2.21743	2.76957	0.406949	2.10015	2.56806	0.649054	-1.54082	3.74147	-0.967631	2.82749	0.461914	-1.50668	-0.812395	-1.20802	-0.111541	0.988073	-1.21356	0.823589	-0.256309	-1.16778	0.698622	-1.23452
TRUB1	1.09051	0.307482	-0.187007	2.03716	0.721004	0.124633	0.227654	0.919351	-0.800231	0.704389	0.293071	-0.851927	-0.473909	0.571246	0.592275	0.924295	1.41211	-0.280539	-0.816796	1.049	-0.327258	-0.589361	-0.085757	1.76881	1.852	-0.270741	0.482386	-0.653866	0.417307	0.823102	-0.183033	1.22776	0.319372	-0.204054	0.360345	1.88397	0.837049	0.221922	0.34272	-0.775709	-0.758329	0.599943	-0.903693	-0.83646	0.762814	0.625939	1.63	-0.851068	-0.766602
ISCA2	-1.08824	-0.964989	2.44755	-0.67096	0.153865	1.75831	1.24029	3.05951	-0.701246	0.538439	-0.812847	-0.759635	1.41991	1.05248	2.05073	2.39711	-0.688782	-0.682777	-0.676832	0.129473	1.42732	2.38928	-0.424912	-0.811326	-0.636025	-0.722331	0.984304	1.89918	0.839286	-0.804312	0.775404	-0.693643	1.71357	1.64338	-0.628248	-0.825314	0.485317	1.28712	-0.774505	2.22024	-0.680393	-0.801399	-0.863214	-0.696496	-0.69193	-0.69592	-0.413101	-0.711103	-0.728667
BAG5	-1.51128	-2.46761	1.27298	-1.58601	0.64667	-0.720759	0.397496	2.42129	1.57922	1.53458	2.59594	-2.09431	2.87242	2.18673	-0.044584	-0.544844	-2.21746	-2.36015	-2.29851	1.84065	0.745607	1.59629	1.63512	2.28404	0.485662	0.907621	3.17713	0.529273	1.83044	2.84417	0.689093	0.705595	1.83693	-0.666057	1.57423	-0.085169	-0.96003	-1.87921	2.09784	1.24764	3.09366	0.970276	1.15834	2.91074	-0.400279	-1.02375	0.473547	-2.18514	1.95203
ATMIN	-0.706171	1.50412	0.305236	2.33293	-0.110246	1.06563	1.74899	-0.053948	-0.274603	0.76288	0.116971	2.13945	0.251824	-0.106238	0.124345	1.43618	0.157984	2.83591	-1.31516	-0.388887	-1.02134	-1.43873	-1.18674	2.31188	3.11233	1.64951	1.30422	-1.32921	-1.18416	-1.44263	-1.30673	1.6279	2.46312	-0.175907	-1.26657	1.21495	-1.28677	1.09479	-1.3128	1.57156	2.54406	0.641243	0.916471	-0.619791	-0.488568	3.18338	0.649398	-0.727684	1.20052
YWHAB	2.37644	0.871339	-0.486938	0.127323	0.422267	0.943701	0.665367	0.059675	0.483949	0.66955	-0.100272	1.01222	0.846457	-0.598393	0.072058	0.89332	0.694066	0.96293	2.33055	1.05527	-0.305722	0.761118	0.843122	0.563771	0.686454	0.068888	-0.586148	0.870509	0.808668	0.931765	0.835646	0.396682	0.890878	0.139845	1.60651	0.598817	-0.11298	0.083888	1.02611	0.082959	0.37874	0.79692	-0.07599	-0.999175	0.216561	0.490481	1.13686	0.976164	-0.604057
MAP1A	-1.27402	-1.15076	1.24435	0.736523	-0.300943	-0.975237	1.74869	-0.660922	0.17705	0.806622	1.12788	-0.914785	1.48891	0.257408	1.00436	-0.200493	-0.781448	-0.066334	-0.862605	-0.581967	-0.764231	-1.03798	-0.49638	0.176729	2.1885	1.49157	0.888472	1.81074	2.88304	-0.990085	-0.477414	2.8138	0.164991	0.709165	-0.814021	-0.128571	-0.501487	-0.92276	0.494207	-0.765925	0.812939	0.770862	-0.786792	1.65681	1.04083	-0.841145	0.051768	0.386158	0.439645
AKTIP	3.09257	-1.12807	1.63757	2.91468	-0.73261	-0.306091	-0.834294	-0.811269	-0.833925	0.239274	2.81028	-0.922722	1.01552	-0.932177	-0.045272	2.48379	2.30693	-0.845863	-0.839918	-0.493411	1.162	1.24683	-0.976535	0.842287	-0.799111	-0.70435	3.55182	2.26511	-0.416466	-0.093481	0.268584	-0.360894	0.888562	-0.119898	-0.280756	1.58911	-0.738046	-0.900073	-0.937591	-0.71418	-0.843479	0.58507	1.15693	0.75891	-0.747362	-0.093069	-0.11525	1.49129	-0.891753
ZNF226	-1.42907	3.35853	-1.02887	-0.134492	-0.839662	2.52913	-0.700674	-0.989005	-0.181327	-1.06687	-1.15367	3.288	-0.460622	0.222337	0.308381	-0.786267	-0.555863	1.82027	-1.01765	-0.541883	-0.674285	2.34315	0.173805	2.12061	1.22978	1.85014	-0.003221	-1.10892	0.521908	0.825149	-1.15634	0.48544	1.14222	-0.692867	-0.96907	0.412818	-0.989267	-0.193606	2.57678	0.011616	-0.959863	0.939143	0.043648	0.790255	1.97222	-1.03674	-1.04882	-0.696949	-0.96855
SETD5	0.404887	-1.22314	-0.215417	-0.652744	1.82427	1.02784	1.33218	-0.058759	0.537451	0.998996	1.92639	1.42664	0.333345	-0.489595	-0.91698	0.475698	0.302803	-0.428418	-0.678461	-0.300747	0.835822	-1.06638	0.222166	-0.143728	-0.563925	0.23053	1.06214	0.154845	0.866575	0.31404	1.08876	1.13759	0.004649	-0.519093	0.347908	0.651664	-0.886538	0.376348	0.749244	0.662007	-0.128453	0.194599	0.750671	1.33959	0.873127	-0.17276	-0.95432	0.048435	1.04233
BMI1	2.43588	-1.93333	-1.19455	0.052912	-1.72283	-1.80285	1.53805	0.028126	-0.666041	1.93992	-1.21431	1.38895	-0.401703	2.57074	2.31685	0.903842	-0.571082	0.814638	0.373806	-1.12891	2.83578	1.3937	1.87606	-1.16127	-0.458176	-1.60806	3.1387	2.76089	2.87154	2.67875	1.33387	1.52962	-1.62212	2.27144	-0.416516	-1.04779	-1.61678	-0.311069	-0.567355	-1.49525	-0.176125	-0.286334	0.690601	2.57857	-1.66027	-1.58431	-1.67634	-0.284141	0.927333
HIST1H1E	-1.42494	-1.30168	0.282649	-1.00765	1.61282	2.88922	-1.10307	0.932218	-1.03794	-1.18216	0.595946	0.810209	2.58608	1.31192	-1.15597	0.061554	-0.199434	0.551324	-1.01353	-1.14433	1.8924	2.64438	2.38566	2.31166	-0.972719	2.77143	-1.0129	-0.423706	2.06411	-1.14101	-1.19693	1.51715	2.82494	0.718861	-0.043372	3.37284	1.65314	3.22058	-1.1112	2.68131	2.94358	-1.13809	-1.19991	1.70526	1.13983	2.54691	2.86405	-1.0478	-0.03549
ADAL	2.24618	2.36561	0.982237	0.073223	0.092097	1.68063	1.33852	-0.269249	2.53498	0.235602	1.99855	0.774933	1.479	0.962652	-1.12961	-0.854213	-1.44133	0.826977	-1.6258	-1.7566	-1.73452	0.491953	0.605091	1.60985	1.50781	0.575474	-1.596	1.68651	0.549281	-0.914701	1.20718	-0.98089	-1.54794	-1.24884	-1.57721	0.401508	1.52636	0.001737	1.4631	2.57045	2.00014	1.02171	0.259039	-0.685987	0.857086	0.429343	0.978881	1.8137	-1.36634
LCMT2	-1.22294	-0.676892	0.005017	-0.805656	2.60802	-0.679225	1.16825	-0.782878	-0.376278	-0.798808	2.10919	-0.374853	-0.948368	-0.700999	-0.95397	0.75181	-0.823478	1.63091	-0.811527	-0.233154	3.62028	-0.155116	1.63611	-0.946021	-0.77072	-0.857027	1.60516	0.860188	1.34705	-0.939007	1.01348	0.139821	-0.880381	0.794858	-0.762943	-0.707395	-0.78314	-0.871682	3.38569	2.71762	-0.815088	1.25045	0.924417	-0.831191	2.33279	0.764297	-0.842695	-0.151627	1.33295
ENHO	-0.40839	-0.303363	1.79305	-0.795942	0.811055	1.61194	-0.258475	0.379482	2.23899	-1.18506	-0.807413	-1.09923	1.83229	0.572842	1.33521	-1.04532	-1.02838	-0.464442	-1.01643	-1.14723	-1.12516	-0.54104	-0.676124	2.25969	-0.975623	2.37373	1.65079	2.42709	-0.853734	0.788567	-1.19983	-0.345426	-1.24484	1.32831	-0.502007	2.71728	1.55468	-0.634657	0.650554	1.81832	-1.01999	-0.74504	-1.20281	2.80053	-0.27129	1.38491	2.89367	1.87814	2.89337
ZBTB43	0.906472	2.55133	0.013589	0.117728	-0.529102	1.25139	1.27292	0.832319	0.121253	1.08196	1.7008	-0.200725	0.474856	1.35333	0.404164	0.508649	-0.966448	-0.052652	-2.47677	0.186293	0.349049	-0.448978	-0.183195	0.862969	0.074891	1.5186	0.114488	0.232916	-0.309597	1.50504	1.42247	1.27348	0.697001	0.856478	-1.79879	0.993721	1.22965	-0.713471	2.3068	1.10971	0.090132	1.02133	0.535732	0.044039	-0.918666	1.44269	1.10677	0.332928	1.39271
MMGT1	-0.729368	-0.66301	-0.030862	3.41744	-0.287818	-0.819206	-0.751077	-0.632882	-0.390132	-0.740475	3.39927	0.400814	-0.798371	-0.158064	-0.803974	-0.69042	1.71697	0.08501	-0.661531	0.562004	-0.770256	1.07491	0.135019	0.17842	0.448096	2.35792	-0.6609	1.61241	-0.421695	-0.738422	-0.844934	-0.678342	0.616402	-0.155778	2.44359	1.49443	-0.405977	-0.632982	2.11786	-0.620444	-0.665092	-0.027515	1.97572	-0.681195	2.48008	-0.680619	2.55374	0.444564	-0.713366
CKAP2L	0.701152	-1.11835	-0.195473	-0.532847	1.96825	-0.954807	-0.919736	-0.801541	-0.811806	1.54286	-0.516475	2.17005	1.67664	-0.370059	0.521461	0.870378	0.277691	2.38584	-0.83019	1.88231	1.38664	-1.00556	2.40839	1.78373	-0.75872	1.28939	-0.829559	0.002723	-0.918833	-0.935936	0.97365	2.90063	1.38146	0.477272	-0.781606	-0.978672	-0.801803	-0.814724	2.21406	-0.789103	-0.10606	1.68527	-0.059632	-0.717538	-0.103344	-0.790655	-0.782522	-0.864462	-0.352181
SF3B5	0.997992	0.655566	2.58669	2.10775	2.6903	1.86534	1.5273	-2.04964	-2.10271	1.9058	-2.21431	3.71828	2.75154	0.957943	-2.22073	-2.10718	0.389922	3.32841	2.38831	0.615605	-1.35835	2.61794	0.790148	-0.138306	-1.25051	-2.12379	-0.523572	2.78092	-2.18891	-0.402945	2.24926	-2.0951	1.88441	3.07723	-2.02971	-2.22677	-2.0499	1.43724	3.28783	-2.03721	-2.08185	2.19773	2.8658	-2.09796	-2.09339	3.46225	-2.10946	2.44415	-2.13013
PGAM1	-1.39765	-1.2744	-0.608151	1.67488	0.037479	0.620328	-0.491054	2.04404	0.936642	0.614676	0.191115	-0.118047	-1.12308	0.700964	0.678125	0.640824	0.169666	-0.805386	2.80889	-0.527936	1.52001	0.623137	0.241992	-0.087034	0.899751	0.871933	0.138256	0.454741	0.739096	0.966755	0.197752	0.031321	0.584096	1.01062	-0.937656	0.604137	-0.274676	-0.004946	0.213832	-0.945153	1.24304	0.293298	0.430728	-0.509995	1.19985	-0.342958	-1.01741	1.62181	-0.579165
MRPL36	2.38146	2.69126	0.408722	3.26798	-1.69883	-0.145608	1.41308	-1.5346	1.19091	1.08157	1.95127	-1.64606	0.542337	0.959211	-0.456581	-1.59214	-0.466923	-1.5692	-1.56325	0.262674	-1.1785	2.0846	-0.119729	-1.29785	-1.52245	0.140241	0.1203	-0.152771	2.28301	1.69005	1.60539	-1.38	0.845513	1.37419	0.7437	1.26136	1.9454	2.25603	-0.863948	1.00288	-1.56681	1.00023	1.4789	1.88022	-0.386132	-0.390016	0.664578	1.7216	1.04358
PLRG1	-1.24667	1.49823	2.20512	-0.829389	1.11711	1.06739	0.815906	-0.806611	-0.710789	-0.933491	-0.777485	3.19225	0.387913	2.16904	2.83145	-0.63588	-0.78392	0.016185	-0.83526	0.418105	1.82709	1.31573	-0.023563	-0.187064	3.91745	-0.88076	1.35974	0.485649	-0.794766	-0.885159	1.25111	-0.852071	1.71133	-0.967078	-0.748905	-0.316546	2.74751	0.322264	-0.932933	-0.794173	3.4751	0.728836	-1.02164	-0.854924	2.82006	2.05804	-0.603175	-0.781619	-0.644281
QARS	-1.1993	-2.60214	1.76908	2.006	-1.18717	0.547659	2.14532	0.847868	0.570837	1.53598	-0.22442	1.16409	2.28208	1.58084	0.962355	-1.11579	0.711801	1.8489	-2.31398	1.24036	1.19414	1.22318	1.42074	1.4155	1.75044	1.09731	1.06854	1.06724	1.16629	1.19025	1.19669	2.10159	0.39962	0.680634	1.62956	-0.330108	1.64275	0.92282	-0.285716	0.804259	0.485079	0.997346	0.330131	1.99237	-2.17601	0.737999	0.938166	-2.07929	-1.79531
CYCS	-2.36236	-1.602	0.511248	1.96527	0.467354	-2.10862	1.04393	1.25394	0.138999	-0.477983	0.578906	-1.72208	1.52301	0.868789	1.6051	-1.97984	0.447365	0.902852	-1.95095	1.49329	1.81707	0.181802	0.897053	0.26155	-1.39773	1.48137	1.42724	-0.441818	0.248276	1.85232	0.563999	-0.056459	1.16698	-0.758336	1.35632	1.03215	-0.91424	1.53157	1.38115	-0.056935	0.571457	1.82328	1.85673	-1.85132	-1.96605	2.60671	0.966129	-0.755287	-0.033152
ID4	3.3413	-1.0124	3.01172	2.09646	-1.35167	1.24343	2.18593	-0.854975	1.31586	2.84027	1.33079	-1.29889	-1.13971	0.679507	1.28306	1.95398	-0.961382	-0.84816	0.27232	-1.34689	-1.32481	1.33529	1.95712	0.459208	3.60302	1.52877	0.385733	-0.651891	1.47361	2.30818	1.88301	2.38405	1.77597	-1.22595	0.936814	-0.963741	-0.918378	-0.422288	1.31445	-1.175	2.70274	1.00441	-0.590756	-1.0514	-1.23119	2.34809	1.03548	-0.630001	0.793313
ZNF24	2.59726	-1.69987	2.51333	-1.40584	0.516956	-1.43532	-1.50126	1.4227	-0.076895	1.46481	-0.205337	0.846621	-0.466894	-0.444245	-0.415341	-1.4406	-0.147503	0.133946	-1.0776	-1.11834	-1.52043	1.42909	0.342986	-1.21939	0.901871	2.34056	-1.14046	-1.56611	0.655095	1.57962	-1.55027	0.082702	0.242425	1.40045	-1.2774	0.53278	2.73017	-0.519131	2.53745	1.41016	-0.371396	0.421388	-0.043307	1.30252	1.43166	2.03468	1.48939	-0.236864	-0.688053
TRMT10C	-1.6745	-1.55124	-0.464152	-0.836773	3.66323	-0.708706	-1.35263	-1.23443	-1.2875	1.56515	-1.3991	0.094721	-0.53789	2.85376	1.90941	-1.13276	3.25422	1.83119	-1.11663	2.29487	1.65847	2.57711	0.724195	-0.573991	-1.04634	1.90741	-1.26245	0.508767	-0.12945	-1.39056	1.27498	-1.2799	0.849923	1.57917	1.04201	2.79557	-0.866744	-1.106	0.067095	-1.222	-1.09803	3.91158	-0.594623	2.32363	-1.27818	-1.28217	-1.06841	-1.29736	-1.31492
PRPF8	-2.55326	1.04616	1.74052	1.36545	1.31987	0.007151	0.728005	1.91946	1.79159	0.610275	0.443783	1.38054	-0.415237	-0.403261	0.484803	-1.07221	1.17455	-0.242039	0.324827	0.489373	1.54477	-0.382109	1.12083	0.637816	0.275935	-0.484365	1.44701	-0.735491	0.258709	0.223863	0.257843	1.29175	0.859662	0.708425	-0.375434	0.163755	-0.726427	1.73269	-1.80048	0.981113	1.69317	0.742516	-0.15066	-0.307075	0.944419	1.4704	1.36772	0.769983	-2.08733
KIAA1551	1.27335	-2.09061	1.59794	1.37691	2.70442	-0.410113	1.86081	-1.36523	-1.61343	1.64524	1.56179	0.207597	-1.02805	2.42211	1.51745	1.24435	1.08077	1.1553	-1.83066	0.789672	-1.80316	0.553999	2.49832	1.9465	2.64193	-0.20381	-1.74055	2.43572	0.086611	-0.216487	0.963442	-0.730698	0.054342	0.622752	0.476309	1.34974	-1.24945	1.42799	0.992086	-0.26136	1.82421	1.2937	0.373136	2.2274	-0.260406	1.18173	1.10074	1.94985	1.87555
PDIK1L	-1.04675	-0.923497	0.030847	-0.629469	0.600741	-0.793015	-0.664792	-0.606691	-0.631431	1.63782	-0.771356	3.19485	-0.620605	2.00492	-0.777784	1.06306	-0.346626	-0.641285	-0.635341	-0.76614	1.32048	-0.810711	-0.583948	-0.769834	-0.594533	-0.564719	3.49912	-0.573503	4.06541	1.55772	-0.737443	-0.652152	-0.830248	-0.628377	0.464002	2.27834	-0.606953	2.96833	0.761066	0.005662	-0.581956	-0.694423	2.21455	-0.182417	-0.598909	-0.1156	1.57495	1.59046	-0.687176
ZNF654	-1.98617	-1.86292	3.05746	-0.393222	0.333464	3.87003	-0.155642	-1.4355	-1.59917	0.618504	-0.63645	0.805765	2.82604	1.68822	1.75457	0.208213	2.62304	-1.58071	-1.57476	-1.70556	-1.68348	3.24553	0.583169	1.11277	-1.53395	2.74446	1.86088	2.22485	1.02458	-1.59617	3.62974	-0.986745	-0.924259	-0.805733	-1.33261	2.23702	-0.643538	-0.759384	-0.587341	1.61477	-1.57832	1.88827	2.57431	2.52685	-1.34827	3.54529	2.6967	2.64431	0.219817
MARCKSL1	-1.86851	-1.74525	0.748794	-0.69579	-1.59268	2.33288	0.995161	2.57657	-0.248815	2.64015	2.4945	0.993813	1.80472	-0.912875	-1.59954	-0.073618	2.59777	2.27672	-1.4571	0.352586	-1.56582	1.98559	0.715321	2.51164	-1.11904	-1.20454	0.311002	-0.392853	-1.56771	-1.58458	-1.42632	1.78935	-0.681504	-1.58892	3.4866	1.12643	-1.42871	0.996585	-0.668549	4.14347	1.42165	0.203769	-0.023739	-0.639278	3.21611	-1.47619	-0.626309	0.801531	-0.762462
PSMD2	1.68001	-3.27845	1.44916	1.58385	1.3721	0.186118	-0.967238	-1.74098	2.0576	1.26078	0.170712	0.832728	0.431091	0.174708	-0.470403	0.762925	-0.468891	-2.99624	-2.9903	1.3345	2.45104	-0.900204	1.27211	1.6814	1.89603	1.52329	1.28827	1.31838	1.53259	0.908329	1.22438	2.25238	1.11512	1.21867	1.64521	1.64622	0.642915	0.847098	0.910164	0.774496	-0.173035	-0.158023	-0.799071	0.54223	-0.092585	-0.383964	1.82877	1.56906	0.044541
TMEM9B	0.127901	-1.12628	2.60309	-0.832255	1.19888	-0.943465	-0.902864	0.878049	-0.862541	-1.00676	-0.95113	-0.885307	-0.414068	-0.339796	1.52893	-0.867016	-0.850077	2.50054	-0.838127	2.15629	-0.894573	-0.190241	2.46184	-0.542339	-0.702411	1.11674	-0.762766	-0.992523	-0.258394	0.66555	-0.540168	1.41921	-1.01275	1.15708	3.46404	0.00605	0.274317	0.069671	-0.9358	3.35561	-0.795254	2.66466	0.825623	-0.82079	-0.811228	1.3832	0.930536	-0.723934	0.206821
C11orf68	-1.99821	-1.87496	2.72432	-1.58093	-1.72238	2.63914	1.94051	0.800373	1.1396	0.684697	-0.911957	-1.42418	-1.43142	1.99391	0.357846	0.642328	3.86237	-1.59275	-1.5868	2.04918	1.16475	2.62575	-1.3012	2.34093	2.30839	2.2412	-1.58617	1.55112	0.604093	-1.28325	2.33313	1.74413	1.28455	-1.71862	-1.1233	-1.73528	-1.55841	-0.75298	1.38112	-1.1327	-1.59036	2.4029	-1.13457	-1.35251	2.29725	-0.436207	3.1018	-1.62107	2.39888
SLC35A4	-1.4235	-1.39857	1.49365	1.78082	1.24501	-0.088503	2.45159	2.99248	-1.04973	2.69461	2.09124	-1.19321	1.9423	-1.26492	1.95026	1.77117	1.05334	-0.289073	-1.11041	2.68876	0.324716	-0.952908	3.74257	0.21626	-1.0696	3.79625	-1.10978	0.533244	-0.880178	0.692413	1.3794	1.91866	2.64781	0.219661	3.96903	-1.25889	-0.576342	-0.955976	0.074415	2.10341	-1.11397	-0.747785	0.312259	-1.13008	-0.528047	-0.477264	-1.14158	-0.347075	1.34348
DCAF4L2	-3.58682	-1.44917	-1.57733	1.0205	1.97755	-0.765908	-1.60018	1.19878	0.320345	2.64362	1.77959	-0.010036	1.20489	1.00667	1.781	0.708552	1.87974	2.56569	-3.1754	-0.617628	0.676576	1.22496	2.41065	1.96879	0.499889	1.46371	2.34414	-0.059921	1.16389	1.98995	-0.608516	-0.12609	0.152137	0.724406	1.94741	1.75154	1.68806	0.973144	2.57768	-2.83024	0.218264	1.35555	0.330438	0.127164	0.429868	1.16443	0.26243	-1.00088	0.496027
CDK5R1	-0.946392	-0.767337	-0.58739	0.484903	-0.670563	1.1856	-0.624526	-0.506332	-0.39555	0.034469	0.137705	2.52492	1.76884	0.536425	-0.677424	-0.56387	2.53805	-0.540926	-0.534981	-0.66578	2.76129	2.01421	-0.704224	-0.669475	-0.494174	-0.58048	0.247575	-0.517956	-0.645596	1.37999	0.324383	-0.418701	0.713126	-0.422464	-0.486397	0.329434	-0.506593	-0.595135	2.96502	-0.082197	-0.538542	1.26785	0.449862	-0.554645	1.25483	-0.554069	-0.566148	1.03503	1.28283
ZBTB33	-1.44043	-1.31718	1.84384	3.27599	-0.490888	-1.1867	1.92415	2.41803	-1.05344	3.31878	0.387103	-1.03114	2.49339	0.905316	-1.17147	0.945708	-1.04097	2.24674	-1.02902	-1.15982	-1.13775	-1.12741	-1.14189	-1.16352	1.77676	0.769549	1.66915	-1.18342	1.34747	1.09958	-0.769602	-0.293282	-1.25743	1.8555	-0.905638	2.89581	1.30863	0.786985	-0.737951	-0.987937	-0.928113	-1.03387	0.40402	1.33722	-0.783192	1.2377	2.6779	-0.893198	3.98368
FLII	-1.03408	-1.0235	0.499665	1.93609	-0.509656	-0.653653	1.73843	-0.706689	2.36634	0.736195	-0.410252	-0.77352	0.803604	-0.774746	-0.877782	0.1364	-0.127168	-0.640339	-0.735339	-0.825481	-0.65958	0.047866	0.518387	1.85199	0.030517	-0.460929	1.45775	-0.889734	-0.845954	-0.408824	-0.918741	2.90727	-0.590826	-0.113694	0.924112	2.34535	-0.706951	2.68406	-0.674284	3.07538	-0.7389	1.07741	1.7416	2.01978	-0.750437	-0.695474	1.6373	0.29965	1.0879
ZNF518A	3.08805	-0.885197	1.45423	0.888287	1.12803	0.431113	0.620012	1.63406	0.758207	1.18383	-0.232903	-0.281004	1.51673	0.48782	-0.894165	-0.65439	0.471249	0.64059	1.62824	0.976793	-0.382202	1.23701	0.269722	0.879459	0.323993	-0.650472	-0.884823	-1.01109	-0.386942	0.102172	-1.10914	1.07951	0.126734	1.27967	0.236166	-0.209919	0.649605	-0.655262	1.73029	-0.302853	1.16728	0.498725	0.142594	0.777429	1.2917	1.47559	-0.72745	0.995824	1.43136
TSPYL6	-2.9327	-2.80944	0.74352	-0.705493	3.42518	-0.629068	2.14431	2.62317	1.32177	1.50382	1.83976	0.749738	0.668768	3.02382	-0.450504	1.89386	-2.03157	-1.63126	-2.52129	0.666403	2.57551	1.044	-1.37615	2.17122	2.48576	3.53759	0.652225	1.14935	0.956407	2.13742	2.56771	2.72786	2.03472	-0.735217	2.96762	2.84477	-1.20213	-1.13803	2.59244	-1.41263	1.4029	1.44454	0.511883	2.77531	1.66171	2.83208	0.288964	-2.17841	2.25702
DMAP1	-1.33473	-1.21147	1.30168	0.589884	1.32387	1.62461	0.85597	-0.894666	-0.532881	2.21841	0.59378	-1.00612	-0.32546	-0.864588	-1.06576	1.84744	1.25654	1.29838	-0.923316	-1.05411	2.38914	-1.09869	3.11436	-0.133143	1.9059	-0.115818	2.45316	0.308601	-0.873396	-0.968186	-0.69775	-0.940127	2.04717	-0.388684	1.69643	2.62673	-0.894928	1.89457	-1.02099	1.85107	-0.926877	-0.809533	1.70653	-0.628429	0.193983	-0.276355	-0.954483	2.6128	3.03898
ZNF518B	-2.32504	-0.129643	0.538194	-0.590598	-0.930339	1.88672	2.25005	0.791935	0.817987	0.633629	-1.98147	2.06673	1.4327	1.12481	1.68185	-1.94252	2.14125	0.159017	-1.83489	1.74533	-1.74068	1.34641	-1.23262	1.90034	1.82051	1.46071	2.19225	1.81811	0.403541	1.57421	1.96251	-1.28672	0.995759	0.716755	3.17201	1.06655	2.47865	0.465718	2.25078	2.49946	-0.797199	1.68043	0.243628	1.47233	1.9237	1.71908	1.54148	1.9737	1.33465
AC114812.5	-1.10835	-0.9851	-0.749352	-0.691072	3.00309	2.27862	3.71247	1.47168	1.21723	-0.865573	0.917012	2.05631	-0.833783	-0.851451	-0.839386	-0.725832	-0.708894	-0.702888	-0.696943	-0.827742	3.39559	2.57983	-0.866186	0.507733	5.01637	-0.742443	-0.696312	3.15875	1.89398	-0.824423	1.94013	2.28333	-0.925348	1.90471	-0.196932	-0.845425	-0.668555	-0.757098	-0.794616	-0.655856	-0.700504	-0.82151	1.67396	0.108927	-0.712041	3.95642	-0.728111	-0.731215	3.88441
TAF7	-4.41253	0.991827	1.84281	0.252736	0.878783	-0.75983	-0.211665	2.35381	2.51854	0.633355	1.4077	-0.194037	2.11234	1.71372	0.573106	1.29002	1.62988	1.91504	1.9512	0.690138	-0.319533	1.19027	1.63208	2.27465	2.27127	2.33576	0.216704	1.62743	0.828685	0.110419	1.64893	1.9271	-1.13255	0.944194	1.34891	0.52634	-1.87404	-1.60805	1.85258	1.35587	1.9247	0.801509	0.663394	0.838205	2.33675	2.3297	0.94747	0.292856	0.505297
GEMIN4	-0.973172	-0.806497	-0.557423	-0.555889	-0.577041	-0.538262	0.075186	-0.533111	2.37637	-0.673349	-0.226296	0.23408	2.7253	1.56409	2.65235	-0.134587	0.743871	2.35708	-0.561761	3.61096	-0.670486	1.39171	-0.731004	-0.045296	0.961631	-0.60726	-0.56113	-0.716156	2.37937	-0.511283	-0.745163	1.46016	1.06821	1.97921	-0.45306	2.51244	-0.17887	-0.621915	-0.659434	-0.520674	-0.3314	-0.686328	-0.017228	2.86017	3.5012	-0.580849	-0.478539	-0.596032	-0.613596
PLD6	-1.25983	-1.01583	3.03235	1.15824	0.535456	-1.00609	-0.93796	1.03333	-0.872829	0.385806	2.55386	2.16036	3.27934	0.891577	1.85195	1.25519	-0.860365	-0.606659	-0.848415	0.370157	1.47343	-1.02378	-0.411467	-0.637071	-0.807608	-0.893914	1.40627	-0.851818	-0.571709	-0.148824	-1.03182	0.940984	-1.07682	-0.642279	-0.79983	0.898528	-0.495589	-0.908569	1.82788	3.95763	-0.851976	1.47814	0.940494	-0.868078	3.36619	-0.867503	1.61648	-0.882686	-0.90025
LACC1	-1.09336	0.618084	2.05711	-0.75798	1.62314	2.87051	-0.823469	-0.735202	-0.788266	0.587542	-0.044833	-0.846655	-0.848555	0.178036	1.0643	0.501145	0.803985	-0.769796	-0.763852	-0.894651	-0.872577	0.566853	-0.459684	1.93536	-0.557	1.25565	-0.591204	-0.571529	-0.547616	1.19466	2.45665	-0.780663	0.290521	-0.895669	-0.715267	-0.041884	-0.735464	-0.682602	1.27154	-0.722765	-0.767413	2.49987	1.13513	-0.783515	0.776066	0.877393	0.774958	1.75199	1.60276
TDRD6	-2.59364	3.06683	0.684636	-1.68921	0.192267	0.527513	1.40389	-1.68239	-1.38235	-0.574822	-0.658568	0.778491	2.15243	0.970822	1.48973	-1.36079	0.736939	-1.04541	-2.19168	0.753983	1.88314	1.7482	0.966796	-1.24476	2.52835	0.450659	3.0867	1.00029	0.760569	1.77805	1.51205	2.18031	1.98581	0.310038	1.20992	2.25537	-2.13682	-1.03188	0.850994	2.13874	-2.08602	0.99792	1.57463	0.630329	2.19688	-1.22638	2.24572	1.28993	-0.160191
TSPYL5	2.33708	3.11616	2.67323	2.26195	1.28556	1.38742	0.956511	1.51618	0.026159	1.92942	2.43823	1.64177	2.39734	1.46838	2.35959	1.4639	-3.31727	-1.08684	-3.87434	0.863185	0.421135	1.53202	0.862306	1.46864	1.90646	1.50233	2.01655	1.35428	1.90046	1.66597	2.38946	2.86513	0.608461	2.14214	1.92189	2.17726	1.59918	1.45711	1.94053	2.14488	2.12013	1.55817	1.04265	1.16024	2.1209	2.19891	1.88465	1.56626	-1.04372
SHISA2	-1.71036	-1.58711	1.92847	2.83158	0.095486	2.53167	1.77047	-1.2703	-1.32337	2.53251	2.41832	-1.28658	0.927426	1.82337	-1.4414	-0.160483	2.04703	-1.3049	-1.19991	1.50873	0.073657	-1.47432	-1.40155	2.03509	1.02137	-1.34445	2.57068	0.313402	1.80367	0.559598	-1.48236	-1.31576	-1.10044	1.80672	1.71323	-1.44744	2.19199	1.74391	1.31909	-1.25787	1.53635	-0.701796	0.379482	2.50643	3.27289	-1.19328	0.938434	-1.33322	-1.35079
RAP2B	0.430358	-1.45459	1.81766	-0.14268	-0.248899	-1.32411	1.56784	1.60967	2.72482	0.737721	1.23432	-1.06189	-0.895931	-1.32094	2.8575	1.92125	-1.17838	1.41008	-1.16643	-0.419594	-0.349053	2.34341	0.665706	-0.164713	-1.12563	0.748142	2.90187	2.66	2.82767	0.372061	1.64239	1.91078	0.702281	0.126259	1.40206	-0.323443	2.95386	2.50745	-1.26411	-0.951903	-1.16999	-1.291	-1.35282	-0.187943	2.67243	0.572059	1.22226	-1.2007	-1.01399
PNMAL1	-1.89705	-1.77379	-0.481788	-0.11148	-1.62122	0.714774	2.98101	-1.45699	0.517046	1.57621	-1.47099	1.80294	1.20592	-1.64014	-1.62808	-1.51453	-1.49759	-1.49158	0.488959	3.51847	1.85139	-1.66101	0.648107	1.33486	2.8015	1.06284	-1.48501	2.45682	1.70136	-0.096278	2.55839	3.44751	0.825714	1.70229	-1.43705	0.869152	-1.45725	-1.54579	2.10341	2.55039	2.82877	2.32612	-1.07647	-0.371844	3.72666	-1.50473	1.95341	-0.435904	2.81444
DCAF4L1	2.08319	1.63908	0.428342	1.06936	1.23575	1.03103	1.15622	1.85597	1.32139	1.13524	0.940895	1.64167	2.09937	1.51794	0.993714	0.586081	-0.948638	0.698416	-5.01589	1.05644	1.03814	-0.52783	0.857592	0.356913	1.63357	0.524459	0.831607	0.852338	1.04244	1.28678	0.636341	1.27854	-0.097754	0.02331	1.816	1.84811	0.809431	2.30124	2.06016	0.929538	1.64288	1.21603	0.630033	0.924912	0.240037	0.87362	1.13513	0.453076	1.29215
CRIP2	-1.1726	-1.04935	0.906622	2.55115	-0.112305	1.82471	0.240417	1.96968	-0.785607	-0.929822	1.56817	2.13404	1.21759	0.680818	1.71869	0.337418	-0.773143	-0.767137	-0.591455	-0.891992	0.129506	-0.936563	0.548243	-0.895686	-0.720385	1.01145	1.49029	-0.607142	1.30034	1.35028	0.341866	-0.080588	-0.102674	1.61092	1.04247	-0.909675	-0.732805	-0.552091	-0.858866	-0.720106	0.475308	1.2774	0.605836	0.826181	1.23025	0.627612	0.437248	1.21915	-0.034713
RABIF	2.37296	-1.50968	-1.12125	-1.21565	-0.488124	-0.018401	-0.125197	2.80405	3.03774	1.85243	-1.31782	-0.009258	-0.093741	1.71158	-1.22797	0.143821	0.327524	3.20528	-1.22153	-1.35232	0.437536	-0.207683	0.98092	0.791012	0.191994	-1.10674	0.707021	1.4432	-0.813347	1.96426	2.09841	1.69059	-0.210748	-0.743183	-1.17294	0.703329	1.25943	1.64716	1.15121	-1.18044	-0.455799	2.60375	0.70865	-0.295472	2.65531	-1.15995	0.542664	0.583684	-1.27336
FAM101B	-0.88559	-0.762335	-0.526587	-0.468307	-0.609761	-0.354709	-0.563724	-0.445529	2.59478	0.069255	-0.480606	1.24562	1.24397	1.987	-0.212857	-0.503067	-0.486129	-0.480123	-0.474178	-0.604978	-0.434916	0.004736	0.52952	2.62846	-0.295406	0.895303	-0.473547	0.657448	-0.584793	2.89629	0.095184	1.91392	0.651678	-0.353622	-0.425594	2.83344	-0.445791	1.8872	-0.571851	-0.433091	-0.477739	0.771508	-0.66056	1.5355	-0.489276	-0.493266	0.174848	-0.50845	-0.313248
SUMO3	1.01937	3.2899	1.69835	-0.119698	-0.935145	1.17115	0.023915	1.63777	-0.171395	0.529339	1.03193	-0.802468	2.09911	-0.497645	1.26853	-0.745895	-0.202697	-0.203486	-1.14947	0.413296	0.45583	2.05949	-1.31872	0.246163	2.13357	-0.641448	0.075579	-0.685165	1.16276	1.32443	-0.14946	0.271212	-0.800695	-0.884125	-1.10089	1.51709	-1.04648	-0.597048	0.491987	1.70729	-0.58335	0.929139	0.626722	-0.828462	1.37405	0.96802	1.97658	0.062577	0.615898
PTRHD1	-0.471773	1.89609	2.47496	0.674487	1.24842	0.215384	1.76061	0.928133	-0.31097	1.61525	1.89683	0.766177	-0.456462	-1.08859	2.51597	-0.425253	-1.08784	0.893134	-1.31984	-1.45064	-0.220977	2.60522	2.23882	-1.45433	-1.27903	1.67356	0.160309	-1.261	0.389783	2.17245	1.66149	-0.441586	1.44331	-0.852362	1.61511	2.05107	-0.682613	0.222115	2.05441	1.7057	-1.3234	0.722303	1.41378	-0.901846	-1.33494	0.21907	0.728935	-1.35411	1.35834
TCN2	-1.35348	-1.23022	-0.731194	1.15617	-1.01943	-0.968959	1.38336	2.27954	0.215894	1.53767	0.391969	1.80465	-1.04127	1.3855	-0.497835	-0.932973	1.31097	1.61125	-0.942066	1.94728	-0.804616	0.809388	2.68171	2.15594	1.91192	-0.341008	2.35793	1.0195	-0.832527	-0.556821	1.22568	-0.958877	-0.289597	-1.05317	-0.492051	0.043675	2.14278	-1.00222	-0.612357	-0.844799	0.521552	-0.779156	0.131517	0.971771	-0.562888	1.49202	0.159069	-0.909272	-0.352581
THNSL1	-1.18568	-1.06242	0.550661	3.71188	1.36802	-0.841064	-0.863811	4.67636	1.40809	1.77643	-0.910281	-0.031052	-0.377468	1.59699	-0.362289	-0.803155	-0.378274	-0.78021	-0.774266	-0.743658	-0.122037	0.322472	-0.943509	-0.908759	-0.149435	0.611243	-0.773635	4.14236	-0.253433	-0.211055	-0.957668	1.94219	-1.00267	-0.464051	-0.725681	1.5932	1.42247	-0.086908	1.81427	-0.6216	2.92267	-0.379841	-0.773062	2.39346	2.33719	1.45365	2.7765	3.96725	-0.291784
INSIG1	-0.745195	-1.48253	2.86797	1.49624	-1.23615	2.2249	-0.020928	0.488527	-1.12402	-0.901103	2.09793	-0.968969	-0.315316	1.5543	1.28308	-1.22326	-0.925937	0.376814	-1.19437	-0.688084	-0.693603	1.02541	0.589489	-0.230355	3.03258	-1.17127	-1.19374	2.08519	1.59759	2.2731	-0.800322	-1.21118	0.810391	-0.568544	-0.164317	2.04677	-1.01441	2.74663	0.933867	0.77501	-1.19793	-0.066804	1.59272	-0.935195	-0.897624	0.41921	1.31246	0.977378	-1.24621
FAM92A1	-1.15096	3.59655	0.346575	-0.733679	0.42173	0.525314	0.227467	-0.69136	-0.570954	0.906261	-0.875566	1.1649	0.252689	-0.794932	1.58953	-0.72155	-0.692138	0.556505	-0.739551	-0.677517	-0.640645	0.932895	0.854094	0.804346	0.913305	-0.427792	-0.73892	-0.747389	1.20821	1.37779	-0.31824	0.497372	0.725831	1.8213	-0.690966	1.11204	2.14843	0.201319	-0.766324	-0.117207	1.77193	0.699532	1.05689	1.26948	-0.709576	1.24721	-0.670226	0.016575	1.76739
RPL14	1.84127	-1.1931	1.51195	0.448385	0.879884	-0.589093	-0.720025	1.84739	0.693084	0.812574	0.030317	-0.558672	0.453679	1.08896	0.018982	-0.106475	1.72903	0.092564	1.26761	-1.2528	0.083918	0.962427	1.34457	0.173347	-1.32348	1.19947	0.410602	0.866684	0.207066	0.103507	0.027652	1.27512	0.225171	-0.320274	-1.40912	0.351195	0.667254	-1.11994	-0.867764	-0.396158	0.017536	-0.233913	0.464018	0.593115	1.26466	0.398666	-1.3708	0.272327	0.067392
BEND4	0.679131	1.0737	-0.134237	-0.082092	-0.190017	1.47742	1.00203	1.98226	-0.363942	1.14797	-0.418502	1.21956	0.037981	1.1269	0.152957	0.449141	-0.216474	2.16019	-1.80238	1.07884	0.49959	0.020154	-0.774997	1.53706	-1.56996	1.58674	-1.17547	0.652282	0.91599	0.544515	0.652595	0.608719	0.768488	0.64468	2.47447	0.087914	0.945239	0.160369	2.23318	-0.119982	0.912866	0.98503	0.72962	-1.25222	0.950894	0.005016	0.978162	0.278526	-0.412789
NKAPL	4.4044	-1.12585	3.31023	-0.343038	-1.11428	2.30417	3.22162	-0.95005	-1.00311	0.550696	-1.11471	1.35379	1.61561	2.04718	2.24779	-1.00759	2.72247	-0.984644	-0.978699	3.09977	-0.317142	-0.836807	3.28366	-1.11319	-0.507326	-1.0242	-0.163502	-1.13309	-1.08931	-0.182358	-1.1621	-0.995511	2.33249	0.481977	-0.930115	-1.12718	-0.950312	2.47512	1.05058	-0.937613	-0.982261	4.04019	-0.349813	2.72347	-0.612853	2.80494	-0.474081	0.810062	-1.03053
FAM150B	-0.236812	-1.30432	0.065327	1.04469	-0.203085	1.83467	1.30588	1.91113	-1.04058	-0.086859	1.69518	2.01153	1.43598	1.32924	1.19972	1.8133	-0.925131	-1.02211	-0.756424	1.56238	-1.12489	-1.19153	1.26499	0.493964	0.55204	-0.442822	1.8877	-0.923744	-0.999785	1.7435	0.620632	2.2416	-0.359898	-0.801309	3.34483	-0.742618	-0.987776	-1.07632	-0.030455	2.14877	0.429991	2.28076	1.50526	-0.14499	-1.03126	0.040453	-1.04733	1.17292	-0.926418
TUBB	-2.7063	-0.590425	0.992131	3.40356	1.88207	2.26864	1.60871	-1.94891	0.97327	1.58313	1.76519	-1.52222	0.422004	2.48777	-1.82147	2.12995	1.42375	1.9224	-0.361745	2.26875	-1.19004	1.81234	-0.589906	-0.074635	-2.09813	1.10338	1.35947	1.67898	1.10992	1.83225	2.26975	1.83593	0.648773	1.12569	2.14124	1.40816	1.57629	1.56472	2.01832	1.81372	0.05361	-0.105031	-0.387957	-0.850687	-0.308733	1.9853	0.750023	-0.511896	0.027011
SUPT5H	2.0255	-0.300138	-0.091414	1.54518	0.212968	-0.382059	0.01198	1.69281	1.89868	-0.265933	1.01773	0.713004	0.398714	0.097812	0.242554	1.28263	0.948491	0.721058	-1.5076	0.991933	0.990577	0.389936	-0.680801	0.139277	0.760251	0.448177	-0.082476	0.006198	0.935153	1.16919	0.605332	0.083533	-0.34453	1.05972	0.436908	0.99211	-0.698581	0.336076	0.918757	0.298192	1.53116	0.246575	0.344143	0.073371	0.791421	1.64715	0.533017	-0.135842	-0.464595
STK31	4.79244	-0.523124	-0.810024	1.52511	1.13288	0.040438	1.46975	0.090127	-0.143052	-0.188184	1.47222	-0.012413	1.29272	0.155416	1.30952	2.06014	-0.869393	-0.970798	-1.4494	0.151718	0.569098	0.775251	0.4266	1.01172	0.796027	0.67771	-0.164354	-0.202061	-0.573526	0.73116	0.458853	-0.43189	-0.887354	0.031899	0.727801	0.652938	0.941487	0.957227	0.568639	1.2723	0.705843	1.12067	0.89342	0.293175	1.18562	-1.33154	0.141576	-1.27521	-0.108201
NUDT11	4.8959	1.97575	0.960526	1.84805	2.22871	2.05442	-0.607489	4.73045	-0.833439	3.18872	1.8715	1.53666	-0.276833	0.924656	0.155917	3.28009	-0.820975	-0.814969	-0.809025	-0.939824	-0.293782	-0.738514	1.44674	0.954824	-0.768217	-0.854524	1.87046	1.76792	0.783385	0.545544	-0.677889	3.40636	-0.965731	0.264798	-0.76044	-0.957507	-0.780637	-0.169289	0.67469	-0.767938	-0.69226	-0.299109	1.53828	-0.828688	-0.824123	-0.828113	-0.840192	0.37108	-0.66642
YRDC	0.776155	1.50991	2.86286	-1.3659	-0.413049	-0.632177	0.288654	2.45652	1.48607	-0.296552	0.194204	0.607767	0.863664	1.90185	0.195292	-1.13682	-1.38372	-1.37771	-1.37177	-0.990476	3.35426	0.656176	1.3064	-1.06209	-1.17545	-1.41727	0.19807	0.504323	1.46867	0.744611	-0.223761	-1.38858	0.328961	0.618248	0.903736	-0.946022	1.21116	-0.521398	2.6724	-0.576103	1.67304	-0.586346	0.580028	2.07303	2.66056	2.81478	1.60673	-1.40604	0.783548
ANKRD20A19P	-1.17538	3.43618	-0.741775	-0.758098	2.43744	-0.921644	1.07088	2.06167	-0.788383	-0.932599	-0.378255	3.74467	-0.797802	-0.452059	-0.906412	3.97747	-0.77592	2.89579	-0.763969	-0.894769	-0.872695	3.46068	-0.933212	-0.898463	-0.723162	-0.693963	-0.763338	1.91264	-0.874584	-0.891449	-0.947372	-0.780781	-0.926823	-0.783861	-0.715385	-0.912451	-0.735582	-0.680924	-0.011138	4.60496	2.12366	1.81036	0.471113	-0.783633	2.04084	-0.671218	-0.795137	-0.798241	1.16656
TRAPPC4	-0.505308	-2.17849	-0.083437	3.03853	1.67594	-1.92088	0.475098	-1.69172	2.29806	1.27329	2.09253	0.100467	1.70178	1.25277	1.35892	-1.91922	0.027137	1.91693	-1.89033	2.66629	1.88583	0.951349	1.6625	2.31309	-1.52979	-1.93583	-1.71092	1.21599	1.62727	-0.043272	0.871999	-1.73485	0.864469	1.54005	0.321114	-0.679083	-1.09115	2.84199	1.66061	-1.84925	-0.157572	0.441556	-0.388455	2.00341	-1.80269	2.06753	1.44425	0.211936	-1.35155
ZFP62	-1.05306	-1.06005	0.457333	-0.877779	-0.588987	-1.04133	-0.47191	-0.855001	-0.417062	-0.407698	-0.359604	-0.966454	-1.02049	2.50563	-1.02609	-0.91254	-0.895601	4.46213	-0.81512	-0.351805	3.47127	3.04677	-0.990056	0.420532	-0.842843	0.514169	2.06375	-0.402631	2.04217	3.36063	0.170606	3.05134	2.77028	-0.98466	-0.835066	2.15639	-0.855263	2.7802	-0.981324	-0.683215	0.605301	-0.703988	-0.806164	-0.855635	-0.421739	1.06993	0.726565	-0.109601	-0.589459
ZNF700	-1.01024	-0.886984	1.69948	-0.19772	-0.710853	-0.202223	0.68362	-0.344576	-0.623241	-0.767457	0.873625	-0.681631	1.62875	0.137285	3.06316	3.35802	1.33519	2.71475	-0.598827	0.622058	-0.707553	-0.774198	-0.750966	0.759468	-0.55802	-0.644327	-0.598196	2.47188	-0.451902	0.265006	2.28042	1.09746	-0.021709	-0.697896	-0.527401	-0.747309	-0.57044	2.40972	0.346399	-0.55774	-0.602388	-0.117786	-0.785209	0.718058	-0.556481	-0.553508	2.11709	1.01403	-0.111331
GMFB	-0.664474	-1.02687	1.35271	-0.732844	-0.874297	0.065876	1.12901	-0.710066	0.974898	2.37448	1.61391	2.45909	-0.823639	-0.510014	-0.881158	0.013209	-0.358863	0.548136	-0.738715	-0.869514	0.548235	-0.914086	-0.878262	0.287304	-0.697908	1.85835	0.902484	2.1728	1.73328	-0.866195	-0.881586	3.01508	2.55257	1.97769	-0.690131	-0.412171	-0.412811	-0.235747	-0.836388	-0.620403	1.1548	-0.799272	1.7374	-0.758379	0.399718	-0.757803	-0.623261	-0.772987	-0.398254
PIWIL2	1.74187	2.78455	1.25602	1.328	0.462068	1.42851	1.14952	-0.712576	1.21064	1.23688	1.52167	-0.790967	-0.175806	1.28664	0.490858	0.19313	1.53487	-0.241769	-1.32829	-0.264816	0.44748	-0.020502	1.00316	0.665748	-0.553754	0.196324	-1.26295	0.580805	1.53712	1.11718	0.262804	0.706659	-1.1553	0.139871	0.402081	-0.86683	1.57758	-0.142918	1.09839	-0.373594	2.4089	-0.168394	0.077698	1.26624	1.58213	0.976908	2.03102	0.16022	-1.04709
TOPORS	2.57703	2.90985	-0.819097	0.113439	3.66567	1.46793	1.11141	-1.39662	-1.41589	1.27585	1.41142	-1.50808	0.563342	0.812645	3.19921	-1.39035	1.10185	1.41305	-1.42527	0.212932	-1.534	0.437304	0.354075	2.99506	-1.3136	-1.39969	-1.42464	1.94032	2.12461	0.023076	-0.644906	-1.44208	-0.818868	0.87993	-1.23835	-1.57375	0.540845	-1.39684	0.725254	1.75694	-1.36106	1.61457	-0.24488	3.53235	0.073323	-0.558968	0.06503	2.02237	2.00546
SPTAN1	0.22065	1.45387	1.81982	0.53737	0.241642	0.006174	1.75065	0.064085	0.836381	0.557567	0.224403	0.151976	-0.007901	1.03392	0.058772	1.14255	0.36447	0.942737	-1.23779	1.55715	0.344651	-0.245702	0.955468	-1.31537	-0.632969	0.705531	0.620478	0.56803	-0.644707	0.277314	1.2505	1.26693	0.508429	0.994394	0.589729	1.04273	1.12183	0.828498	0.881223	-0.430518	1.55124	1.29045	-0.254547	0.971458	2.20132	1.09108	-0.236098	-0.807242	-0.361925
RPL12	1.19922	-1.38695	-0.23807	0.045018	1.10047	1.15238	-0.739327	2.31468	-0.560211	0.952741	1.25969	0.30644	0.215971	0.225962	1.12314	0.14947	-1.0635	-0.929679	1.57225	-1.11111	0.33699	1.58883	1.61032	1.28506	0.773124	1.0086	0.56795	-0.869277	1.178	0.439569	1.13228	1.02459	0.576541	1.74355	0.987882	0.71771	-0.239552	-0.359082	0.369472	0.722527	-0.742121	0.22807	-1.37941	-1.74082	-0.076798	0.213856	-1.23486	-0.437406	-0.571105
RPS4X	2.99794	3.59265	0.302151	2.14557	1.69904	0.569219	1.57725	0.379325	-0.402543	0.804499	0.606994	2.30631	-0.319559	1.4359	2.14464	-0.566131	0.698138	1.59464	2.55992	0.973605	0.257141	0.810959	2.04454	0.87548	1.89479	-0.760667	-0.510756	-0.978544	2.22462	1.86858	2.22589	-0.918124	-1.10733	-1.03313	2.61684	2.53426	-0.700123	-0.911294	0.420912	-0.860226	-0.095586	0.878108	1.32127	-0.920977	-0.916411	-0.920401	-0.932481	-0.097673	-0.953148
ZNF770	-2.19251	-2.06925	-1.67752	0.002168	1.53694	2.96714	2.9913	-0.666557	-1.76484	1.00893	2.68906	-1.8013	-1.84207	-0.232717	0.373509	-1.41975	3.25529	0.023239	-1.7811	1.16974	-1.88982	2.28976	-1.90672	-0.980618	3.14627	2.98516	1.99229	-1.30855	3.72728	1.34091	1.66866	-1.61631	1.45949	-1.52549	-1.6197	1.51774	-1.56622	-0.666638	2.72627	-1.6278	3.4189	3.94685	1.40061	1.06622	0.831019	0.135882	2.70675	0.021075	1.09899
PEG3	-2.11371	2.39407	1.27398	1.45968	0.675924	0.337358	1.41579	-1.5943	1.44246	-0.362631	-0.392927	1.29919	1.0225	-0.476467	0.277614	-1.24543	0.666027	0.715151	3.0839	0.199869	2.02695	-1.71593	0.287364	0.31493	-0.727562	1.36966	0.677668	1.25382	0.560441	-0.265252	1.69515	-1.26348	-0.867302	0.352243	0.921914	1.98513	-1.70926	1.02845	-1.39325	-0.829059	1.43752	-0.936015	0.363615	0.469425	1.11849	-0.344474	-0.34605	-0.299855	0.550956
ZKSCAN8	-1.28675	1.92446	0.619113	1.01254	0.339945	1.6884	-0.915444	0.945173	-0.876515	1.98171	1.66786	-0.922207	-0.053956	0.148636	-0.162968	-0.904225	-0.887287	1.36267	-0.875336	-1.00614	3.10876	-0.067709	-0.903513	-1.00983	-0.834529	0.432796	-0.79934	-0.533854	-0.985951	0.313216	0.120645	0.025622	1.00275	1.8293	-0.826752	-0.21275	1.27808	0.94768	2.32272	-0.834249	-0.878897	0.951147	0.964271	-0.720937	1.78968	1.35898	0.598838	2.6431	-0.251263
HYLS1	-0.067764	-1.23574	1.55327	-0.993477	1.99349	1.80541	-1.11664	3.56567	-0.608476	2.22409	1.72303	-0.505675	-0.377012	-0.509723	2.89121	-1.05598	1.65485	-0.35716	-0.932427	1.63522	-1.13582	0.306143	0.809205	1.42967	-0.841904	2.69264	-0.986903	0.112511	-1.13771	-0.74148	0.011405	1.68658	0.541101	-1.15891	-0.978509	2.06654	1.7527	1.16299	-0.931435	-0.986007	3.19369	-1.04354	2.00051	2.74382	1.39873	-1.04618	-0.930404	-0.713407	-0.731872
BZW1P2	-1.44057	-1.31732	0.633133	-0.122061	1.96273	-0.109469	1.83149	-1.00051	1.09352	0.413051	0.09257	-1.11196	0.718497	0.894469	-0.2519	1.87102	-1.04111	-1.0351	-1.02916	-0.376613	1.39649	0.350486	1.59514	1.81379	-0.988353	0.451452	0.958461	1.40808	1.76622	0.535653	0.919161	-0.194407	0.530879	-0.005217	-0.980576	1.21373	-1.00077	0.093491	1.55093	0.236687	0.454936	1.13928	0.772535	-0.190668	0.927701	0.779387	-1.06033	1.04218	0.828844
MGEA5	1.76099	0.440183	-1.05101	1.80552	0.96552	1.06221	-1.18767	1.61488	1.77437	-0.333167	-0.612381	-0.447451	-0.29182	-1.52269	0.290063	-0.96279	0.388465	0.047171	2.25494	0.32959	-0.289306	0.325629	1.14289	-0.044245	0.337782	1.65471	0.737024	-0.588005	0.855328	-1.05407	0.073607	0.486547	0.550544	0.170829	2.17198	0.323204	-0.71208	-0.723999	-1.11928	1.81053	0.602343	1.67353	1.09407	0.888949	1.7932	1.68552	1.81092	1.28069	0.847685
TATDN2P1	-1.23882	-1.11556	3.03665	-0.634558	-0.962989	1.35609	-0.916952	-0.798757	-0.425674	1.59258	0.820695	0.16465	0.341585	-0.66824	-0.477495	-0.856295	1.51344	1.839	-0.827406	3.62937	1.1853	-0.769664	3.8968	1.49676	-0.786599	0.84175	4.5846	-0.665492	-0.938021	-0.954886	0.93581	2.19203	2.84219	-0.790693	-0.778822	-0.676593	5.62213	1.26842	-0.925079	-0.08644	-0.830967	1.8219	-0.37944	-0.84707	3.16699	-0.846494	-0.858574	2.24245	-0.879241
ECI2	1.27327	-0.245868	-0.398305	-1.05306	-0.170256	-1.1699	1.92159	-1.03028	-0.929855	0.947277	1.80684	0.455119	-1.11996	2.34294	1.04899	2.54254	-1.07088	0.478634	-1.05893	1.85132	-1.16766	-1.2343	0.192703	-0.027608	-0.818039	-1.10443	-1.0583	1.63439	0.589025	2.26093	-0.377089	-1.07574	0.268188	2.00843	0.317911	1.51763	0.764392	2.34532	0.581061	-0.905709	-0.026173	1.47589	-0.228964	-0.923536	-0.62132	-0.751207	2.62132	2.65511	-0.7073
MT-ND2	-5.66507	-5.54181	-0.390775	-4.86939	0.828191	1.79346	1.22926	1.55994	1.14377	1.50899	2.03078	2.13116	2.16509	1.7382	2.04325	1.34432	1.51154	1.84431	-5.25366	1.81725	1.49994	2.02001	2.20654	1.96712	2.7109	2.71736	2.29706	2.22126	2.47602	2.49709	2.50067	2.68163	1.03917	2.28214	2.91055	2.76197	2.51947	2.99599	2.45391	2.68514	3.10285	2.86621	2.7313	2.54559	3.36202	3.19778	3.34807	3.2717	3.45537
ZNF830	-1.52784	-1.40458	1.00238	-0.85651	3.0143	-1.2741	2.31353	3.88957	4.26297	2.31655	0.191144	-1.19923	1.5281	3.61679	2.63959	-1.14532	-1.12838	3.88175	-1.11643	1.69634	-1.22515	-1.2918	0.999966	-0.884706	-1.07562	4.76723	-1.1158	1.12201	-1.22704	2.23888	-1.29983	0.19891	1.90621	0.611617	-1.06784	-1.26491	2.97633	-1.17658	-1.2141	5.31054	-1.11999	-0.225449	-0.493613	-1.13609	-1.13152	-0.719414	1.69295	-0.15323	-1.16826
MT-CO1	-6.2271	-6.10385	-0.097359	-0.806274	0.75749	1.18286	0.301293	-0.397428	1.39234	1.74596	1.22834	1.6526	1.68024	2.08446	2.16531	2.02292	1.95138	1.9348	-5.81569	1.84815	2.02483	2.22547	2.46762	2.47782	2.28815	1.96438	2.57793	2.59173	2.62323	3.01658	2.87464	2.75261	1.10139	2.90827	3.11167	3.04771	2.91834	2.8884	3.25126	2.79965	3.06432	3.12369	3.18506	3.33898	3.34506	3.54329	3.47249	3.46246	3.55854
DCAF12	2.11177	2.58309	0.010679	1.37715	-0.188522	0.385864	1.11508	0.395075	0.31716	0.711479	0.495859	0.976518	1.10825	0.597363	1.46741	-0.630276	1.47808	2.36969	-1.37041	0.732464	-0.265719	0.303699	-1.03963	1.06473	-0.04213	1.51781	0.667617	0.25471	1.80474	0.329902	0.609668	1.5714	0.314747	-1.33014	-1.06747	0.938017	-1.16063	0.600042	1.67251	-0.254423	0.459631	1.09513	0.395004	1.13927	0.037598	-1.21754	1.45816	0.843457	1.00607
MT-ND1	-5.53645	-5.41319	0.897495	-3.61305	1.33819	0.623905	1.20785	0.818498	1.91275	0.427644	2.19243	1.9763	0.327367	1.63447	1.75027	1.79685	2.19747	1.60745	-5.12504	1.75157	-0.08576	2.01546	2.31625	2.15863	2.13166	3.0325	2.45684	2.34188	2.95944	2.71993	2.33907	2.83355	1.03169	2.22431	2.05327	2.23253	2.785	2.36329	2.71853	3.17282	3.27212	2.9195	2.51172	2.37758	2.65955	3.08955	3.54296	3.43726	2.84647
DCAF12L1	-1.41807	2.23398	1.51212	4.2399	-0.946901	2.47718	-1.20361	-0.913393	-1.13847	-1.28269	-1.25007	3.28826	1.34742	-0.175863	1.43073	4.15008	-1.12601	-1.12	-1.11406	1.79451	-0.785357	-1.12684	-1.2833	-1.24855	-1.07325	1.5166	-0.529371	-1.26846	2.21954	1.22434	1.3536	-0.956506	-0.03857	1.15199	-0.907307	0.344711	-1.08567	1.35593	3.20849	-1.07297	0.803872	-0.361894	3.09922	-1.13372	-0.930915	-1.13315	1.4248	1.6822	1.56027
CHML	-1.55363	-1.43037	-1.19463	2.98102	1.69834	0.510209	3.91844	-1.11357	1.94013	1.56692	-1.22159	-0.627816	1.71928	-0.749738	2.8587	2.06256	2.44221	-0.657185	-1.14222	2.68486	-0.82085	-1.31759	-1.25069	-1.27671	-0.983973	3.3422	-0.885897	-1.29661	-1.16766	-0.638798	1.13071	-1.15903	2.4882	2.35067	-0.869096	-1.2907	4.90928	-1.20237	-1.23989	2.57225	-1.14578	-1.26678	0.353305	1.56872	1.92101	2.62853	-1.17338	1.16678	2.83344
BRD2	0.53987	2.08608	1.71808	0.564798	0.150267	0.75823	1.09626	-0.07376	0.968818	0.728896	1.93187	1.34927	1.52146	0.802932	1.94685	-0.373015	0.873372	-0.853032	-2.43255	0.214219	-0.421038	-0.399865	0.300081	0.203913	-0.168334	0.834597	0.350907	0.78089	-0.267911	1.43494	1.71594	0.163397	0.465947	1.17624	1.18547	0.735687	-0.192096	0.572365	-0.27391	-0.342088	1.86891	-0.499474	0.506039	-0.122256	1.71857	-0.814467	1.78547	0.348042	0.029229
BAG6	-1.67609	-0.35813	0.252679	2.19841	0.789042	-0.74208	1.32013	-0.754644	1.96755	1.48138	0.274942	-0.814119	1.45127	0.829647	1.24799	-0.206006	2.78337	-1.27062	-1.15573	-0.75517	-1.3734	0.201035	0.277911	-0.381027	2.55761	0.445384	0.113478	0.980464	-0.747173	1.6181	-0.474925	0.56822	-0.160271	0.499956	0.147281	-0.629617	2.12169	0.939185	2.1411	-0.864655	-0.336398	-0.342365	0.046777	-0.854447	-0.559188	0.920585	-1.06887	0.398042	1.8014
DHX16	-1.40586	-1.28261	1.65886	-0.988578	0.312145	-0.863526	1.80405	-0.933662	1.75281	-0.850283	1.56351	1.16552	-0.771545	2.11933	1.36793	-0.581105	-0.957027	3.43273	-0.994449	2.71095	1.55844	-1.16982	2.79322	-0.496091	-0.953642	1.57446	-0.927077	0.194035	-0.675209	2.64852	0.36906	-1.01126	-0.743877	0.860792	0.876799	-1.10291	-0.164712	2.76096	1.31966	-0.953363	3.04534	-0.413266	1.05949	2.10941	-0.901181	-0.971506	-1.02562	-1.02872	-0.977724
PPP1R10	-1.2845	-1.23213	0.377367	2.45686	1.58461	0.060048	-0.497828	-0.915328	1.51413	1.27776	-0.070676	-0.625379	0.731173	1.54164	-0.325672	0.978644	0.938089	0.166184	-0.130292	-0.618965	-1.0527	-1.11935	1.47243	0.590241	2.13442	1.05224	0.724849	1.41004	1.00033	1.02975	1.80702	-0.207593	0.293878	0.060248	-0.83221	2.02013	-0.62598	2.96698	-0.977271	-0.84005	-0.947538	-0.197915	0.732433	1.80421	-0.959075	-0.376321	0.812472	1.02104	-0.995812
GNB2L1	0.349248	0.842549	1.08894	-0.61018	0.80337	0.614074	1.12475	2.37627	-1.32755	1.62371	1.89341	0.210046	1.13368	0.226476	1.72514	1.3469	0.732842	0.991522	2.61593	0.470284	1.22726	2.08748	0.298363	1.28485	-1.33773	0.965302	0.05071	1.47488	2.03894	1.36411	0.986731	1.35538	-1.61853	-2.4609	-0.098516	2.15246	1.66858	-0.712851	1.15858	1.64111	0.13754	1.0691	1.43919	-2.19416	0.151679	1.54115	-1.97422	1.01039	0.171096
CNEP1R1	2.57146	4.48091	-1.79093	1.84565	1.09924	-0.587038	-1.27584	3.14968	2.61822	0.574581	-0.611164	0.532667	0.392325	0.44374	0.456655	-1.13946	0.042838	1.03428	-1.73852	0.193275	0.369238	-1.86676	-1.26098	2.01589	0.921873	0.023293	0.171178	1.15683	-0.630612	-0.444935	0.397317	-0.064091	-1.75856	-1.39569	0.783904	0.5791	0.69977	-0.182011	2.03492	-0.315829	2.00299	-0.874448	-0.072666	-0.19113	-0.642461	-0.651294	1.20114	-1.66679	0.579833
RNPS1	-0.514309	-1.67172	0.92174	0.359529	-0.470274	0.26075	0.696741	2.13077	0.230385	0.542889	0.83197	0.178513	0.658531	0.645345	-0.993539	0.409786	-0.251764	-1.15882	-1.9291	0.594459	-1.2869	0.774826	0.58443	0.061973	1.77666	1.21863	0.312574	0.074502	-0.251734	0.360413	-0.068216	0.973125	-1.08586	1.49243	1.72916	0.420995	0.622204	-0.23139	0.221509	0.394691	1.19652	0.393388	0.217981	0.603147	0.822365	0.780311	0.525621	-0.882748	0.867669
SNORA12	-1.59921	-0.486997	1.75739	-1.18193	1.93507	3.4752	2.49278	-1.15915	-1.21221	-1.35643	2.56182	-1.2706	2.84977	2.24274	1.7226	-1.21669	-1.19975	1.21987	-1.1878	-1.3186	2.78474	2.48254	2.25931	0.467006	1.41795	-1.2333	-1.18717	2.53312	0.9593	0.33986	2.37596	-1.20461	-1.4162	0.60048	-1.13921	1.15406	4.44462	-1.24795	-1.28547	1.69069	-1.19136	-1.31237	3.2242	2.41276	2.76167	-1.20689	-1.21897	-1.22207	4.42845
PPP1R2P10	-1.03942	1.00662	-0.680417	-0.622137	-0.763591	-0.785683	-0.717554	-0.599359	4.66038	-0.131009	-0.764023	-0.710812	-0.764849	-0.782516	-0.770451	-0.656897	-0.639959	-0.633953	-0.628008	-0.758808	-0.736734	2.62498	4.66247	-0.762502	3.26194	-0.673508	0.140546	-0.782404	-0.738623	1.85104	0.816135	-0.644819	-0.856413	-0.759826	0.112835	4.8771	3.18098	2.08181	-0.725681	-0.586921	-0.631569	-0.752575	-0.81439	-0.647672	0.179852	-0.647096	-0.659176	-0.66228	0.536765
RBMXL1	2.88162	-0.780242	0.465413	-1.29097	-1.30482	1.72859	-1.20597	0.797219	-1.29115	0.603484	1.33752	-1.33317	-0.776753	1.59168	1.76823	-0.49758	-1.10671	-1.19776	-1.29684	0.488903	3.1761	1.18322	-0.323638	1.87023	1.66188	0.770535	2.72315	2.55389	-1.36192	1.21443	-0.146833	-1.31366	-1.06783	-1.42866	2.66539	2.37776	-0.705981	0.743092	-1.39452	-1.25576	-0.547856	-0.559233	1.47137	1.08938	-1.31194	0.998324	-0.970266	-1.0573	-1.24913
ZNF134	-1.5568	4.32781	1.30072	2.87348	-1.28097	1.90736	2.98773	-1.04787	3.9502	-1.19771	-1.23719	-0.507257	-1.12364	2.2137	0.612547	0.92968	-0.717496	-1.15134	-1.14539	3.25528	2.00048	1.33338	-1.17852	3.09248	-1.10458	-1.19089	-1.14476	-1.12575	-1.18931	2.44501	2.46646	0.972359	1.99562	-0.801186	-1.03374	-1.20849	-1.01107	-0.987322	2.26115	0.957696	1.6264	-1.26996	0.335885	-1.16506	2.91088	-0.248401	0.710854	-0.909021	-0.927312
MAGEB1	-1.21563	-1.09237	-0.227651	-0.798345	-0.939799	-0.961892	2.52086	0.863366	-0.828631	2.40962	2.12091	1.28011	0.955283	-0.958725	1.08193	-0.742135	-0.816167	1.61109	-0.804217	-0.935016	-0.912942	2.01988	-0.695651	-0.938711	4.1564	-0.572503	2.29927	3.23774	-0.914832	2.59341	2.74696	-0.821028	1.04822	0.056995	-0.755632	-0.695234	3.04289	2.72137	0.499519	2.37391	-0.711241	0.652812	0.836929	1.87783	-0.819315	3.0334	-0.70452	-0.838488	-0.856052
ALG3	-1.25107	3.75771	-0.748456	-0.709591	1.27116	0.954548	1.53426	-0.440289	-0.61347	-0.933525	-0.975679	-0.386432	3.08962	1.46237	2.49936	-0.868553	0.319469	-0.845608	-0.679776	-0.970463	-0.948389	0.270696	-0.326334	3.15735	-0.798857	1.50247	-0.221928	-0.881039	-0.422871	0.000405	-1.02307	-0.856475	1.84935	2.28553	3.25287	3.22459	-0.811276	-0.521053	2.17119	-0.798577	-0.843225	3.18518	1.9881	-0.859328	2.54087	-0.858752	-0.870831	-0.295915	-0.71333
TMEM167B	-1.18531	0.349963	1.41408	-0.768032	-0.438617	-0.694953	-0.802917	-0.745254	-0.798318	0.063874	3.19189	1.20344	0.285759	0.224556	-0.916347	3.52068	-0.653638	0.477603	-0.773904	3.16731	-0.882629	1.81891	-0.943147	-0.908397	3.31896	0.706132	0.333314	3.26589	1.75866	2.82828	2.64229	-0.790715	-0.759705	0.03424	2.2008	-0.922386	-0.745516	-0.173466	-0.871577	-0.732817	-0.665856	1.5557	-0.960286	-0.793567	-0.511624	-0.792992	-0.805071	-0.473407	-0.825739
MAGEA3	-0.938159	-0.814904	-0.579156	-0.520876	1.59276	-0.684422	2.33363	-0.498098	-0.551161	1.2217	0.339264	-0.303489	-0.663588	-0.681255	0.306393	0.609032	-0.092861	-0.532692	-0.526747	-0.506716	1.58521	-0.702118	1.08615	-0.318804	-0.086159	-0.572247	-0.35088	3.0755	1.72754	0.718974	1.1235	0.284	0.759197	0.12635	-0.478163	-0.470975	-0.49836	1.71463	1.62013	1.93052	0.604873	0.857833	0.289679	-0.546411	0.660882	-0.545835	-0.557915	1.18658	-0.578582
MSL3P1	-1.48617	4.5726	-0.75942	0.11038	2.92209	3.65	-0.155926	0.554514	-1.26051	3.47791	1.5768	2.41014	3.15486	-1.51922	2.28569	-0.674644	-1.37666	-0.967053	-1.36471	1.85047	1.50473	4.00712	-0.51541	-1.28117	-1.32391	-0.947564	4.75788	-0.239602	-1.47533	-1.30413	-0.585478	2.18069	-1.44233	-1.36353	-1.13593	0.635149	-1.04442	4.3171	0.647499	-0.99238	-1.36827	1.07284	2.85561	-1.38438	-1.37981	0.329684	4.67702	3.80766	-0.75393
SMEK3P	-0.922314	-0.799059	-0.563312	1.72135	-0.246665	-0.668578	1.53936	-0.250384	-0.535317	4.0847	2.00881	5.44982	-0.647743	-0.665411	-0.653346	-0.539792	-0.18325	-0.516847	-0.510903	-0.641702	3.5849	-0.686273	-0.680146	1.04273	-0.470096	0.877274	-0.510272	0.568762	2.76361	4.98963	0.845095	-0.527714	0.125514	-0.64272	-0.462318	-0.659385	-0.482515	-0.571057	1.4457	-0.469816	-0.514464	-0.63547	-0.093935	-0.530567	4.7194	-0.529991	-0.54207	-0.545174	-0.113569
RP11-70C1.1	-0.984096	-0.860841	0.703646	-0.566813	-0.708267	-0.730359	-0.66223	-0.544035	-0.469122	0.886694	-0.580842	2.33579	1.88906	0.367433	0.773867	-0.601573	0.881813	-0.578629	-0.572684	-0.703484	-0.68141	-0.563766	1.9906	1.40548	-0.531877	3.97708	2.65964	1.62088	-0.683299	1.04618	-0.756087	-0.589495	-0.80109	-0.704502	-0.5241	1.64741	-0.544297	1.39822	2.01182	0.409384	0.59556	1.5732	0.557663	0.151613	-0.587782	-0.591772	2.47552	-0.606956	-0.624519
AC010970.2	-1.49164	-2.09045	0.394421	1.40706	0.361151	0.390884	1.0642	0.846876	1.13801	0.642019	1.0782	0.45432	0.22891	-0.172065	-0.028777	-0.320087	0.191069	1.11495	0.155576	0.8254	0.54344	0.822781	0.500174	0.361656	0.289535	0.100525	0.425042	0.301552	0.140515	0.524265	0.552636	1.08541	0.184834	0.782023	0.319766	0.88151	0.49367	0.393537	0.680151	0.824076	1.0288	0.484615	-1.35	0.731402	-0.122187	0.462141	-0.183298	-0.45317	-0.230546
RPL10AP6	-0.843318	-0.720063	1.46288	-0.426035	0.095077	-0.589581	-0.001119	-0.403257	-0.456321	0.677368	0.249731	0.171164	0.656488	-0.586414	2.84557	-0.460796	-0.443857	-0.437851	-0.431906	0.959993	0.824684	1.13193	0.510874	1.61603	-0.391099	-0.477406	-0.431275	-0.586302	0.532552	-0.559386	1.40411	-0.448718	-0.100216	0.724152	-0.383322	0.670887	-0.403519	-0.492061	-0.529579	-0.39082	-0.435467	1.38468	-0.618288	3.3331	0.756308	0.386885	1.38464	2.32024	-0.483741
RP11-142L4.3	-1.19885	-1.07559	-0.839844	1.89378	3.01418	1.6355	1.54519	-0.758786	-0.811849	2.09791	0.212815	-0.870238	0.465876	2.51848	1.22242	3.00443	-0.799385	-0.79338	-0.787435	2.53848	-0.89616	-0.962806	1.64661	0.41795	0.009851	0.351434	3.02128	-0.941831	-0.89805	-0.914915	1.63066	-0.804246	2.48094	-0.919252	1.10649	-0.221646	-0.759047	-0.847589	2.83745	-0.746348	0.880202	-0.912002	2.51557	0.190751	1.1211	-0.806523	-0.818602	1.04291	-0.83927
RP11-742N3.1	0.433131	-0.871149	0.888441	1.43635	1.43535	1.06628	1.10152	0.843646	1.44815	0.354124	0.800725	1.11871	-0.350411	0.499991	-0.023119	-0.3593	1.26856	-1.48782	1.61009	0.977023	-0.266076	1.04606	1.55291	1.12362	-0.18765	0.243982	-0.12626	0.193163	1.43912	1.15354	1.57693	0.777022	-0.173115	-0.323634	0.103058	0.505612	0.370928	0.274513	0.777954	1.4435	1.3662	0.256474	0.076059	0.213743	0.91669	1.06444	-0.317048	-1.5586	0.515362
RP11-864N7.2	1.3797	0.965694	1.4355	1.01631	0.83564	-0.662849	0.926497	1.24486	-0.627731	0.723402	0.87819	0.395368	1.06605	0.129893	1.10739	1.18278	0.412672	0.774372	0.21687	0.06973	0.264458	0.562463	0.688125	0.461445	1.11775	0.519165	0.539033	0.138456	0.885441	0.625817	1.32671	0.914275	0.42776	0.402962	0.263133	0.541882	0.721447	0.451989	1.71524	1.24816	0.516818	0.525543	0.518003	0.296126	-0.169368	0.261504	0.988575	-1.75909	-0.26312
ATP5A1P2	-1.04975	-0.926495	0.993759	0.927538	-0.773921	4.77361	-0.727884	-0.609689	-0.662752	2.50649	0.669002	-0.721141	-0.775178	-0.792846	1.75534	0.744547	1.53655	-0.644283	-0.638338	0.950525	0.806679	1.29035	1.01975	-0.772832	-0.597531	-0.683838	1.56914	0.689103	0.49452	-0.765818	0.398094	1.1659	0.204771	1.27262	1.14338	-0.78682	1.58696	0.980997	1.01309	2.10391	-0.641899	-0.762905	2.40575	0.628204	-0.653436	-0.657426	-0.669506	-0.67261	-0.690173
C1orf233	-0.914915	-0.679189	1.05883	-0.497632	-0.639086	1.33927	2.10659	1.54701	-0.347254	-0.672133	1.35247	-0.586307	3.05121	-0.658011	3.75304	2.42343	-0.515454	-0.509448	-0.503503	-0.634303	-0.612229	0.097692	-0.672746	-0.336799	-0.462696	-0.549003	-0.502873	1.48065	-0.614118	-0.630983	-0.227092	-0.245216	-0.346925	-0.635321	-0.454919	1.38027	-0.475116	1.63398	4.5071	-0.462417	3.01089	-0.245215	-0.689885	-0.523167	-0.518602	-0.522592	-0.534671	3.19519	-0.555338
RP11-567G24.1	-0.199412	-0.89492	1.01253	0.908486	0.681662	-0.233809	-0.696309	1.21742	1.21135	0.820073	-0.268696	-0.477499	-0.120489	-0.486864	-0.749207	0.374335	-0.064092	-0.612708	-0.606764	0.537167	1.59603	-0.57921	0.412619	0.489788	1.14598	0.313351	0.654368	0.876865	1.16242	0.456072	0.681433	1.2609	0.056767	0.683619	0.528784	0.768221	3.17372	-0.069165	0.596177	-0.565677	0.542525	-0.731331	-0.793146	0.373741	-0.013086	-0.625852	0.632557	0.300479	-0.240093
PABPC1P3	-0.85139	-1.5498	1.33236	1.64941	0.208423	0.125583	1.55405	1.66443	0.269042	0.72216	0.959758	0.110294	0.227523	0.489112	1.45376	-0.230334	0.575052	0.677397	-1.19389	1.34973	1.27548	1.2947	0.812812	1.38842	-1.6531	1.05914	-0.308186	0.806782	0.786109	1.17349	3.40034	0.199371	0.332387	1.15206	2.03904	0.877275	1.26682	-0.523314	0.045334	0.16315	1.26506	0.632065	-1.88029	0.93226	0.322119	-0.159957	0.889014	0.86382	0.580453
YY2	-1.36132	-0.594303	-0.524483	-0.944041	0.613934	-1.10759	2.55945	-0.532817	-0.974326	2.24597	-0.945754	2.42389	0.818437	1.5893	-1.09235	-0.978801	-0.961863	1.60941	-0.949912	2.03412	-0.760811	-1.12528	-0.723489	-1.08441	0.166125	1.93596	0.885926	0.929674	-0.194515	1.21062	-1.13332	-0.422875	2.61493	2.83686	0.642762	-1.09839	-0.921525	1.10689	-0.68166	0.368135	0.82413	-0.538187	0.699972	-0.289204	-0.96501	-0.969	-0.98108	-0.567256	1.10481
RP11-175O19.4	-1.00656	-0.883308	1.23663	-0.461292	0.340926	-0.752826	1.34257	4.01021	3.22284	-0.763781	-0.520085	-0.365976	-0.731992	2.49734	-0.737594	-0.624041	-0.607102	-0.601096	-0.595151	-0.033413	-0.703877	0.238687	3.13022	-0.729645	-0.554344	1.59133	4.0252	-0.52874	-0.705766	-0.559397	2.94471	-0.611963	2.5107	1.80522	-0.390235	1.85997	-0.311737	-0.655306	-0.692824	-0.554065	-0.598712	0.806808	-0.781533	-0.614815	-0.414264	-0.396221	2.61204	-0.629423	-0.05618
SC22CB-1E7.1	-1.44994	-1.32669	-1.09094	-1.03266	1.84977	-1.19621	0.03099	-1.00988	0.33408	-0.338988	-0.067052	-1.12134	3.49697	0.459526	1.94845	-1.06742	-1.05048	3.10609	-0.489463	-1.16933	0.057645	1.2306	4.07608	-0.143204	-0.997725	0.070918	-0.048758	3.54271	2.70909	3.38024	2.5007	-1.05534	-0.477199	-0.451866	-0.989948	-1.18701	3.32267	-1.09869	1.80052	-0.997446	-1.04209	-1.1631	1.1862	-1.0582	4.8668	-1.05762	1.1882	0.427664	-1.09037
GPX1	2.43185	-1.89694	2.93928	0.08986	0.726921	1.77221	-0.803231	-1.7407	1.11768	-0.003106	-1.01043	0.452256	1.25327	2.61747	-1.19853	0.824417	2.15503	1.56716	1.68754	1.37403	1.10178	1.86708	3.10112	1.66445	1.97553	-1.81485	-1.76872	-0.386528	-1.51423	0.718064	-1.95275	-0.456451	1.46544	-1.90117	-1.72077	0.553995	1.19759	1.77906	0.870473	1.98016	3.39377	1.58411	-1.06006	0.636737	1.6957	-1.3184	-1.80052	-0.42107	1.69735
TATDN1P1	-0.783298	-0.660043	0.06316	2.69922	1.97768	0.906807	0.636502	0.204968	-0.015564	-0.540516	-0.507901	0.438256	1.93875	-0.526394	0.950919	1.79569	-0.383837	-0.377831	-0.371886	-0.502686	-0.480612	-0.547257	-0.541129	0.737038	-0.331079	-0.417386	-0.371255	1.84709	-0.482501	0.630589	1.58636	1.6485	1.08527	1.40773	0.975912	1.19595	-0.343499	-0.432041	-0.469559	-0.3308	-0.375447	1.88532	-0.558268	-0.39155	-0.386984	2.61439	-0.403054	0.546024	-0.423721
JRK	-1.35363	-1.23038	-0.634286	2.22411	-0.422955	-0.482331	1.3157	-0.78897	2.39397	0.69679	-0.38033	0.859511	-0.283635	1.10696	-1.08466	0.349032	1.00406	0.305034	-0.942221	1.10379	-0.392893	0.899392	1.59434	0.67826	1.42206	2.53408	-0.316024	0.461579	1.53269	-0.642359	0.824993	-0.959032	0.655925	-0.222146	3.23014	-0.125338	-0.759925	-0.659876	1.77026	-0.901134	1.83188	-1.06679	0.838363	0.457157	-0.957319	2.33406	0.782146	-0.155593	0.219159
H3F3AP4	-0.198441	-0.232029	-0.458541	0.980802	0.407263	-0.342242	0.465874	0.451663	-0.867283	1.27184	0.362669	0.495891	-0.97971	-0.011295	-0.088825	1.77887	-0.85482	-0.848814	-0.842869	1.45032	1.06507	1.08409	-0.178434	1.42405	1.54865	-0.888369	0.630919	0.268492	1.58799	1.65348	1.2077	-0.85968	1.24138	1.3069	0.828683	0.613874	-0.814482	-0.166544	0.274389	1.40547	-0.84643	0.09841	0.588289	-0.862533	0.521897	-0.861957	-0.114774	0.451195	0.982085
RP11-446E9.1	-1.3855	-1.26225	-1.0265	-0.968222	1.76718	-0.536412	1.87435	1.95801	-0.118271	0.082434	0.133363	-1.0569	1.45876	1.62385	-1.11654	-1.00298	1.44229	1.95892	1.05633	0.398236	1.36524	1.28945	0.811752	1.54137	-0.933286	0.819916	0.235518	1.36626	0.680085	1.81911	0.483692	0.349744	0.52073	0.163853	-0.925509	-1.12258	-0.945706	0.715709	0.748848	-0.933007	-0.435472	1.21822	1.12434	-0.993757	-0.488702	1.35827	3.26439	2.00668	-1.02593
hsa-mir-6723	-1.83579	-1.71253	-1.47679	-1.41851	-0.466193	-0.174754	-0.890508	-1.04393	-0.721115	0.018722	-0.603417	-0.142365	0.324221	0.303028	-0.893342	0.272286	-0.600497	-0.067333	-1.42438	-0.260263	-0.29035	0.338835	1.48338	1.61069	2.0599	-0.469168	0.424063	1.13271	0.368503	0.607277	0.777351	0.440195	-0.833409	1.24894	0.987246	0.418448	1.30384	0.620833	0.894194	0.580235	0.728544	0.439367	1.30138	1.55391	1.43665	2.00585	1.36647	1.45693	1.61803
RPS4XP22	1.43438	1.93109	0.637328	1.92919	1.46686	-0.023517	0.855112	0.832067	-0.687996	0.840851	0.150645	1.28048	-0.104702	0.86911	2.36424	-0.692471	1.14416	1.49032	0.527488	-0.235288	0.998665	0.371092	2.15095	0.259386	1.88744	0.049063	-0.662951	-0.817977	1.66706	1.64016	2.17374	-0.680393	-0.891987	-0.795399	2.70468	2.48627	-0.635194	-0.723736	1.40934	-0.622495	-0.667143	1.34973	0.443985	-0.683245	-0.67868	-0.68267	-0.694749	0.835922	-0.715417
L1TD1	-2.14193	-2.01868	2.01546	2.23495	3.2325	0.320797	1.88935	-0.935219	0.705667	3.25551	1.09189	-0.837837	1.27589	1.33586	-1.35538	2.74641	1.18231	0.117455	-1.65389	-0.312383	-1.51686	2.67563	3.51899	2.17647	0.599921	-0.981434	1.01826	1.15837	0.321689	0.153345	0.806744	-0.486587	0.34173	-0.556743	1.98639	1.99781	-0.984833	0.882017	2.63091	0.937146	0.539162	1.93084	1.47735	1.48112	1.4404	-0.84701	-0.066406	1.08987	-1.38714
AD000092.3	0.042628	-0.713936	1.23992	-0.769472	1.11712	0.14425	0.489197	-1.24182	0.661171	0.268121	0.467464	1.14548	0.239923	0.066699	3.65975	0.695	-0.428951	-0.177981	-0.93536	-0.194286	0.616382	0.771299	0.40651	0.65657	0.282688	0.198827	0.45201	0.304617	0.54879	1.13959	1.06307	0.401582	-0.662085	-0.403084	0.381573	1.29805	-0.382087	-0.419421	0.076002	0.195746	1.02921	1.03875	0.418144	-1.29014	-0.176366	-0.527287	-0.364339	-0.241557	4.23799
ETV5	-0.872093	0.333506	1.37471	0.363776	1.74209	0.920744	0.044458	2.55367	-0.645158	-0.303166	1.24989	0.771324	0.049117	0.446931	-0.260983	1.75496	0.673585	1.29443	-0.15531	-0.777015	1.62779	1.47388	1.92362	2.18031	0.411155	-0.651086	-0.603527	0.972823	-0.727767	-0.579856	0.150145	0.865211	-0.324077	-0.22685	0.659279	1.26723	-0.556059	0.04142	-0.306482	0.122574	-0.649777	-0.437857	0.308097	-0.317101	0.224377	1.20705	-0.574023	0.126189	-0.654833
AC096772.6	3.07353	-1.31921	2.01562	-1.02519	1.1467	1.1144	-1.1206	-1.00241	0.476316	0.758046	-0.418148	-0.279878	3.91996	3.45606	3.35023	-1.05994	-1.04301	-1.037	-1.03106	-1.16186	0.298298	-1.20643	-1.2003	-0.477258	-0.990249	2.73538	-1.03042	-1.18545	-0.148172	-1.15854	-0.410831	-0.198436	3.44842	-1.16287	-0.982472	-1.17954	-1.00267	-1.09121	0.647895	2.77821	2.63209	0.299674	-1.21744	0.656302	-1.04615	1.85853	-1.06222	0.509967	-1.08289
RP11-333E13.2	-1.10865	4.67162	1.28724	1.91091	0.543908	-1.65073	1.63701	1.27364	-0.679944	1.17605	2.21739	-0.464057	0.763969	0.216974	1.0807	-1.52195	-1.50501	-1.499	-1.49306	1.01407	1.17667	1.24848	2.22679	1.22229	-1.45225	-0.201253	-0.334854	1.04487	0.341211	1.07614	0.239886	-0.379763	0.613077	1.43737	1.20868	0.177157	0.906589	0.534148	0.571387	1.32061	0.351324	0.352995	-1.67944	-0.374837	0.254014	-0.199899	0.02077	1.14708	-1.54489
RP11-529H22.1	-1.24636	-1.12311	-0.88736	0.421642	-0.970534	2.20693	2.86886	-0.806302	-0.859365	-1.00358	1.17013	-0.917755	-0.268927	2.00558	4.59573	-0.863841	3.63989	4.79074	-0.834951	-0.965751	-0.943677	0.872247	-1.00419	2.20323	3.68509	-0.880451	0.190919	0.488462	-0.945566	0.656285	-1.01835	1.57329	0.004731	3.88854	-0.786367	-0.983433	-0.806564	-0.000362	-0.932624	1.67021	-0.838512	0.301631	3.15981	-0.854615	-0.850049	-0.854039	2.08504	-0.869223	-0.886786
TUG1	-2.49533	-3.07744	2.38856	-0.000204	0.864293	0.812567	1.15694	1.26322	1.60644	1.55469	-1.09259	-0.426398	1.66002	1.36546	0.772732	2.51246	0.209863	-0.117549	-1.32264	0.753649	1.92335	1.62314	0.857054	-0.994647	0.07175	2.06028	1.49937	0.913935	0.518403	1.96592	2.00018	0.082176	1.74305	-0.184903	2.42476	0.822875	-0.296278	1.16436	1.23984	2.08954	1.81905	1.80456	1.65048	0.804064	1.56407	-0.029375	-0.276878	-0.666774	1.75158
RP11-110G21.2	3.40534	-1.53426	-1.29851	-1.24023	-1.38168	0.310929	-1.33565	-1.21745	-1.27052	-0.561946	1.09054	0.995756	1.1229	1.02182	2.78364	1.7173	2.89625	2.44575	-1.2461	-1.3769	-1.35483	3.04874	-1.41535	-0.367837	-1.2053	0.703095	-0.272994	-1.4005	2.89531	0.007157	2.02286	-1.26291	1.44691	1.82255	2.78355	-1.39458	3.61384	-1.30626	-1.34377	-1.20501	-1.24966	-1.37067	3.00987	3.274	-1.2612	2.1239	-1.27727	2.73192	4.18728
ATXN7L3B	-1.69443	-1.54087	0.492388	-1.38705	1.81052	1.22405	1.00462	-1.36427	0.286705	1.75276	1.01096	1.64631	-0.14638	-1.54743	0.526855	2.24517	-0.084518	-1.05727	-1.39292	3.0502	1.40777	-0.415861	-0.407399	0.955282	0.523214	2.457	0.87039	-1.54732	2.38414	1.721	-0.972847	-1.40973	0.432467	-0.752339	-0.666186	0.548692	1.6794	0.971576	0.696978	0.293131	-0.276943	3.66065	0.664835	1.35435	-0.221422	2.03788	0.52316	1.60235	1.02129
UTP14C	-1.01727	1.94938	-0.344001	-0.692874	-0.834328	-0.754905	-0.788291	-0.670096	-0.677865	-0.867375	-0.044691	2.30884	1.81137	-0.396876	-0.841188	-0.727634	1.65181	-0.70469	-0.698745	0.577066	0.188598	1.29618	-0.867988	1.31466	1.40006	2.24482	-0.698114	0.811309	3.05222	-0.338471	-0.640601	3.49939	0.92672	0.305033	0.784851	-0.353166	-0.670358	-0.7589	-0.555944	0.186385	2.25474	0.104191	-0.885127	2.21355	-0.420303	1.88306	2.00915	-0.585342	-0.603326
RP11-395G23.3	-0.678417	-0.814152	-0.578404	-0.520124	-0.661578	0.641662	-0.615541	-0.497346	-0.550409	-0.694625	3.51318	-0.39923	-0.412484	-0.680503	2.71654	-0.302471	-0.226205	-0.098423	-0.525995	1.88168	-0.634721	-0.701366	-0.695238	-0.660489	-0.485188	-0.571495	0.651677	-0.406797	0.552206	2.65785	-0.709398	-0.542806	-0.327246	2.28714	0.965415	3.20122	-0.497608	-0.58615	-0.623668	2.81629	-0.529556	1.34443	1.96077	3.17342	-0.541093	0.112839	-0.557163	-0.560267	-0.57783
CHMP1B	2.80295	-1.05715	2.92185	-0.763121	3.08379	1.09438	0.644966	-0.740343	-0.793406	-0.937622	-0.905007	3.4206	4.00518	-0.9235	-0.911435	-0.797881	-0.780943	0.309876	0.0152	-0.899791	-0.218068	2.01232	1.00102	0.452219	-0.474474	-0.044928	2.05037	-0.923388	1.64918	3.12564	2.05969	-0.785803	-0.997397	-0.369866	-0.720408	-0.192232	-0.740604	-0.518518	-0.866665	-0.727905	-0.772553	0.05899	0.52178	0.139867	3.18163	-0.78808	-0.80016	-0.803264	0.226987
EID3	-1.65876	-1.24353	-0.731825	4.27258	3.88678	2.65928	-1.07146	-0.582788	-1.02334	0.789161	0.948485	-1.33015	1.97784	1.31147	1.61813	-1.27624	-1.2593	2.89486	-1.24735	0.860556	-0.274735	-1.07348	3.95339	2.00364	-1.20654	2.02465	-1.24672	0.236619	-1.35796	2.89583	-1.08312	3.79521	1.06614	1.61645	-1.19877	-0.415024	-1.21896	-1.3075	-1.34502	1.58676	1.99691	0.893624	2.7103	2.56515	2.22384	-1.26644	-1.27852	3.80457	-0.623416
PABPC1P4	-1.00355	-0.880291	0.381869	0.118025	-0.444957	0.359063	0.38264	1.07814	0.475947	0.463262	0.363689	-0.674938	0.916107	0.689953	0.481118	0.197045	-0.604085	-0.598079	-0.592135	0.08643	0.814297	0.889353	0.300619	0.356605	-0.551327	0.026983	-0.591504	1.26511	0.282318	-0.432986	0.305416	-0.608946	-0.105451	0.65398	0.95707	0.65472	-0.563747	0.563624	-0.191507	0.872058	0.257606	-0.005016	-0.035999	4.48671	-0.266977	-0.611223	-0.623302	-0.063246	-0.64397
NBEAP1	-0.385412	1.20826	-0.240688	-0.304398	1.10556	1.09081	-0.47427	-0.395671	-0.71978	0.860302	-0.351781	1.47252	0.458595	0.02455	-0.453213	0.294719	0.836051	0.952542	-1.22463	-0.133859	-0.399159	0.681952	1.51114	0.464102	0.586495	0.839572	2.27219	1.27154	0.342918	0.432175	0.037378	0.738707	-0.86777	-0.202948	0.022787	0.426663	-0.06885	0.939112	0.873785	-0.208722	0.013955	0.865063	1.06304	1.01692	0.180123	1.08661	-1.21874	-0.492515	-0.601129
RP11-156E6.1	-3.0638	-1.88846	1.34441	2.0942	-0.166464	0.037506	2.40663	1.65363	-2.06408	2.4933	-0.113314	2.0364	0.718657	1.91243	2.18007	3.30521	-2.66434	2.57717	-2.65239	1.73353	-0.838049	-0.079216	2.67709	2.14444	2.26163	0.170477	3.00193	1.85179	2.192	1.62079	0.309438	-0.091395	3.01103	2.2681	-2.41922	-2.80087	-0.072054	0.423933	1.97748	-2.6113	2.33452	2.86314	1.07982	1.24465	-2.24961	2.87963	3.2515	0.115829	0.329774
RP11-553L6.5	-1.09145	4.24509	-1.10839	-1.05011	-1.19157	2.75973	1.61724	1.79916	0.984566	-1.22462	0.048258	-1.13879	4.77923	-0.797376	-0.565453	-0.203622	-1.06794	1.13718	-1.05598	-1.18678	-0.171792	1.89839	-0.990846	0.886898	4.0209	-1.10148	-0.25415	4.4902	-1.1666	1.31142	-0.694193	-1.0728	-1.28439	0.774589	3.91656	1.85634	-1.0276	-1.11614	-1.15366	-1.0149	-1.05955	0.439795	3.77513	-1.07565	-0.426475	-1.07507	1.96047	1.58471	0.366396
RP5-1085F17.3	0.96811	1.19809	1.57768	1.4141	-1.50158	1.65331	2.02045	2.83982	2.97048	1.33607	0.608935	1.97033	1.99511	2.10122	0.392999	-2.33736	1.37649	1.02587	-2.96367	0.893803	-1.60531	2.34479	2.14532	-3.09816	2.42127	2.33809	1.75499	1.98984	1.65192	1.47313	0.423088	-2.40826	0.234583	-3.09549	2.44725	1.16926	2.5557	2.04567	1.2227	1.93026	1.34852	1.67902	1.4431	0.782047	-2.97877	2.77938	0.616245	0.690225	1.54086
CTD-2336H13.1	-2.80524	-2.68199	-2.44624	-0.713272	3.28083	3.66735	0.185603	-2.36518	-1.36459	3.10592	-2.52985	3.02159	1.09789	2.96155	-2.53627	2.69469	-2.40578	2.91846	-2.39383	-2.52463	-2.50256	0.299485	1.73066	-2.52833	-2.35302	1.30709	-2.3932	3.49726	3.74419	-1.85929	3.59689	2.33015	-1.71528	-0.433884	1.98878	-1.30295	5.22867	0.424093	3.34504	4.79647	-2.39739	3.46203	3.37059	4.55982	4.59643	-1.5845	3.52298	-1.28432	0.178447
RP11-989E6.10	-1.16101	-0.977132	-0.189165	1.07914	-0.741691	1.35767	1.82368	-0.720954	-0.774017	1.51048	1.60009	0.489558	0.860749	1.26905	0.28371	0.382166	-0.350933	1.6576	-0.749603	-0.880402	-0.858328	0.654537	0.965775	1.30593	0.13821	1.97298	-0.748972	0.734915	0.089356	2.35962	-0.66564	0.772133	-0.497804	-0.88142	-0.701019	-0.711762	-0.306761	-0.562772	1.37569	0.315663	0.384881	0.029858	-0.517297	-0.613818	0.636974	2.26676	-0.150753	-0.24497	0.634532
RP11-283I3.6	-1.09112	-0.892485	0.148539	-0.673839	2.29622	3.80709	1.07682	-0.651061	1.01117	-0.84834	2.33611	0.528113	-0.414659	-0.594471	-0.438395	1.5147	-0.691661	-0.685655	-0.67971	-0.81051	-0.788436	-0.855081	-0.848953	-0.287389	0.232874	1.45124	3.25876	-0.592271	2.54881	0.864147	-0.408253	-0.696522	1.23982	-0.146336	-0.631126	-0.828193	1.55049	3.1678	-0.777383	-0.638624	-0.257153	4.08783	-0.866092	-0.699374	-0.694809	0.033067	0.658208	-0.713982	-0.731545
CTD-3195I5.1	1.26797	3.20375	0.88126	3.15568	3.31245	-0.849318	-1.15401	-1.03582	-0.626511	-0.506395	0.884821	2.69087	1.41254	-0.107752	-1.20691	-0.338782	0.145111	-1.07041	-1.06447	0.595081	-1.17319	2.89183	0.026367	1.14196	-1.02366	-0.759369	4.78496	2.97131	2.66851	-1.19195	4.22741	-1.08128	-1.29287	-1.19629	-0.767547	0.810188	-1.03608	-1.12462	0.192146	-0.578292	-0.280015	0.356989	-0.56777	0.34371	-0.771582	-1.08356	-1.09563	-0.584152	0.35489
C19orf84	-1.59045	1.16213	-1.01244	-0.98284	-1.31462	2.85243	0.859405	-0.533179	-0.309486	-1.34767	2.49212	3.31997	0.7012	2.90057	2.51599	2.87807	0.779489	2.44303	-1.17904	0.265815	-1.28777	-0.396535	0.15399	-1.31353	1.94526	0.435094	-0.915508	-0.146729	2.17073	1.39383	1.37037	0.580777	1.10621	1.4364	-0.711985	2.65505	3.67408	-1.2392	1.72264	-1.13795	0.092385	-0.309686	2.73909	1.04967	1.34235	0.894588	-1.21021	-1.21331	2.93874
UBBP4	-1.5615	3.72736	-0.446912	-0.569492	1.46949	-0.666322	-1.0542	1.93721	1.77887	3.03725	2.27876	-1.75512	3.13686	0.81999	3.24392	-0.539282	-0.349846	-0.039147	-1.67232	1.85621	-1.78105	-1.09055	3.10789	2.00129	-0.519734	-0.91685	0.366516	-0.066506	-1.52748	3.16449	-1.24352	1.77171	2.27837	-1.221	-1.62374	2.02709	-1.64393	-0.798841	3.00134	-0.892762	-1.34693	3.40377	2.15654	-1.21091	-1.3862	3.77044	3.66898	-1.20229	1.20185
MIR3655	-1.0328	-0.909545	-0.673797	1.91407	2.38488	1.74426	1.75071	-0.592739	-0.645802	-0.790018	1.63488	2.09815	-0.758228	-0.775896	-0.763831	4.17758	-0.633338	-0.627333	-0.621388	1.96113	-0.730113	1.95981	1.66776	-0.755882	-0.580581	-0.666887	-0.620757	-0.775784	2.0507	2.02352	1.31536	1.55397	-0.849793	-0.753205	-0.572804	-0.76987	1.99362	-0.681542	-0.719061	3.69858	-0.624949	-0.745955	-0.80777	1.56132	-0.636486	-0.640476	-0.652555	3.30037	-0.673223
RP11-344E13.4	-1.17115	1.80173	-0.812149	-0.753868	1.77175	-0.917415	2.83773	-0.731091	-0.784154	-0.92837	1.52203	2.4787	-0.444586	3.57734	-0.902183	-0.788629	-0.77169	-0.765685	-0.75974	1.10932	-0.868465	-0.93511	1.55507	3.20491	-0.718933	1.56248	-0.759109	1.49405	2.41369	-0.88722	-0.943142	2.79714	-0.683006	-0.891557	-0.711156	-0.442737	4.42435	-0.819894	-0.857413	-0.718653	-0.763301	-0.001465	3.44539	-0.779404	4.41453	-0.294409	-0.790907	-0.794011	-0.103398
AC007382.1	-1.26558	-1.14233	-0.906581	-0.848301	2.7726	2.35545	0.213667	-0.825523	-0.878586	-1.0228	4.10199	0.486074	-0.991013	-1.00868	-0.996615	-0.883061	-0.866123	-0.860117	-0.854172	-0.984972	4.31919	-1.02954	-1.02341	1.11359	-0.813365	-0.899672	-0.853541	-1.00857	-0.964787	-0.981652	-1.03757	-0.870984	-1.08258	-0.98599	4.23983	4.41015	-0.825785	0.9503	-0.951845	4.75361	-0.857733	-0.97874	3.76721	-0.873836	-0.86927	-0.87326	4.26122	2.472	3.8113
ITGB1P1	-1.15448	-0.689373	-0.795477	-0.737197	-0.878651	-0.900743	1.58606	2.84617	-0.767482	1.78695	-0.879083	1.16618	0.93647	-0.017845	0.348498	1.24253	3.4529	-0.749013	1.37733	-0.873868	2.34369	-0.918439	1.28604	1.77826	0.193118	-0.788568	0.438508	1.19691	-0.853683	0.532076	0.864728	1.50947	-0.971474	-0.874886	-0.694484	2.60651	-0.714681	1.82055	0.254088	1.21772	-0.746629	1.63209	0.549982	1.26276	-0.758166	-0.762156	2.12543	0.955463	-0.794903
AC004257.3	2.21259	-1.95193	-2.126	-2.06772	-2.20917	0.140319	-0.050973	-0.438902	-2.098	1.95434	4.2277	-1.31857	1.2861	2.90336	-2.21603	2.96809	4.60075	-0.680256	-2.07359	0.90751	-2.18231	3.54467	1.48831	1.12127	-2.03278	0.828315	3.28754	3.75712	-2.1842	2.22449	3.56484	2.58659	0.182069	1.24659	2.03492	4.09458	-2.0452	1.96113	4.46179	4.84241	-2.07715	2.50385	3.45836	-2.09325	3.63663	-2.09267	4.92689	-2.10786	2.47054
SNORD109A	-1.03514	-0.911883	-0.676135	-0.617854	-0.759308	1.35301	0.571212	-0.595076	-0.64814	-0.792356	3.03767	1.27959	-0.760566	2.6086	-0.766169	-0.652615	-0.635676	-0.62967	-0.623726	-0.754525	-0.732451	1.76396	2.53578	-0.75822	-0.582919	-0.669225	-0.623095	2.49743	-0.734341	-0.751206	2.4045	2.64939	-0.852131	-0.755543	-0.575142	0.180065	-0.595338	3.29114	-0.721399	-0.582639	-0.627287	-0.748293	3.37424	-0.64339	-0.638824	-0.642814	0.530936	-0.657997	2.68003
RP11-123C21.2	-1.3521	-1.22885	2.88583	-0.934821	-1.07628	1.03708	-1.03024	-0.912043	-0.965107	-1.10932	-1.07671	-1.0235	2.88542	-1.0952	-1.08314	-0.969582	-0.00479	-0.946637	-0.940693	-1.07149	-1.04942	1.67795	2.7952	-1.07519	-0.899886	-0.986192	-0.940062	3.38223	1.98006	3.25115	3.24813	-0.957504	-1.1691	-1.07251	-0.892108	-1.08918	4.4441	-1.00085	3.75404	-0.899606	-0.944254	2.16913	-1.12708	4.53622	0.262761	-0.959781	-0.97186	-0.974964	3.83637
RP4-635E18.8	-1.63657	-0.22567	3.95075	-0.869858	2.85413	3.54989	-1.2949	-1.58984	1.58401	0.641966	-1.08762	0.659685	2.96177	1.9756	0.295485	3.47331	-1.63044	-1.62444	-1.05937	2.10806	-1.72722	-1.79386	-1.78773	3.61743	4.81271	3.68063	-1.61786	-1.77289	1.54102	-1.74597	3.00228	-1.6353	0.510734	-1.35031	-1.04951	4.14723	2.25382	-0.855015	4.24124	-1.5774	2.27785	1.2529	0.919044	-1.63815	2.942	1.56469	-0.349305	-1.65276	-0.223513
RP11-91J19.4	-1.18498	-1.06173	-0.825981	-0.7677	-0.909154	2.06324	0.399436	-0.744922	-0.797986	3.68218	-0.188361	-0.856375	-0.16079	-0.024967	-0.916015	-0.159934	-0.533164	0.043593	-0.773572	-0.904371	0.270212	-0.948942	0.242864	-0.908066	0.281726	-0.819071	3.58024	-0.927968	-0.884187	3.19644	2.84617	-0.790383	-1.00198	3.10367	-0.724988	3.58207	1.58605	1.28082	-0.871245	-0.732485	2.62452	-0.898139	-0.497527	-0.793236	-0.78867	-0.79266	0.038176	0.957703	-0.825407
RP11-215G15.5	-0.979951	-0.856696	-0.137039	-0.562668	0.816969	3.61706	-0.034239	-0.53989	-0.592954	0.788458	-0.704554	0.549301	1.63378	-0.508931	-0.710982	2.68871	-0.333416	-0.574484	-0.568539	-0.699339	2.132	-0.128383	-0.517381	-0.703033	3.39969	-0.614039	2.63099	-0.722935	1.39997	-0.696019	-0.751942	-0.585351	-0.060359	2.92451	-0.519955	-0.513178	-0.540152	2.80533	-0.666213	-0.527453	0.825011	-0.693107	2.01295	-0.417896	-0.583638	1.96851	-0.599707	0.48607	-0.620375
RP1-257A7.5	-2.49286	3.68368	2.32278	-0.968192	-2.21703	0.902421	-2.171	-2.0528	-2.10586	3.07594	2.85036	-2.16425	2.71313	-0.124177	1.34525	3.86214	2.64248	1.39752	-2.08145	0.624406	3.64689	2.69914	1.74643	-2.21594	1.18782	3.80524	3.31482	1.64925	3.15439	-2.20893	2.69472	1.10973	0.206618	-2.21327	-2.03287	2.88247	-2.05306	-2.1416	-0.017939	-2.04036	-2.08501	0.384542	1.62436	0.286149	-2.09655	1.09817	3.05433	2.0424	-2.13328
RP11-391M1.4	2.33192	-0.898627	-0.873083	-0.814802	-0.702584	1.0667	-0.910219	-0.524613	2.48868	4.30443	-0.628296	3.11843	-0.404236	-0.975182	3.58698	1.9178	-0.832624	0.513434	-0.820674	1.57941	-0.929399	1.38396	-0.989917	-0.955168	-0.779867	0.387071	-0.14109	-0.97507	-0.294921	2.58238	2.66318	-0.837485	-0.841495	3.34878	-0.77209	-0.969156	-0.792286	3.17308	0.079417	0.391862	-0.490016	-0.945241	-1.00706	4.08852	2.72021	0.50067	-0.851841	-0.854945	-0.872509
RP11-458F8.4	-1.58756	-1.56987	3.02385	2.28697	-1.25342	-0.113202	1.40957	-1.25306	-1.09105	0.405398	-1.41773	3.9181	-1.41855	1.31909	-1.42416	-1.3106	3.42519	-0.280219	-1.28171	1.46727	2.99205	-0.820932	3.03214	-0.922174	1.79099	2.77795	-1.28108	-0.108393	0.106064	-1.40919	0.687248	2.1876	-0.200943	0.453862	-1.0739	0.46781	-0.787929	-0.263499	2.3286	-1.24063	-1.28527	0.399978	1.59538	2.23052	2.50873	2.8443	0.643961	-1.31598	1.73636
FMO1	0.31261	0.170418	-0.181717	-0.073554	-0.26489	-0.286983	-0.218853	-0.100658	-0.12121	-0.297938	-0.265323	-0.161959	-0.245446	-0.283816	-0.271751	-0.158197	-0.114715	-0.096124	4.2147	-0.244638	-0.164676	-0.288483	-0.298551	-0.263802	1.96573	-0.151475	-0.110503	-0.283703	-0.206896	-0.256788	-0.31271	-0.094621	-0.344736	-0.238549	-0.080723	-0.256322	-0.10092	-0.189462	-0.226981	-0.057191	-0.132869	-0.203278	-0.31569	-0.113954	-0.144406	1.16395	-0.160475	-0.090643	-0.181143
SDF4	-0.401642	-0.278388	-0.04264	0.046837	-0.086099	-0.147906	-0.079776	0.038419	-0.014645	-0.158861	-0.09934	-0.073034	-0.127071	-0.037164	-0.132674	0.21327	-0.002181	0.003825	0.009769	-0.12103	-0.098956	-0.165601	-0.159474	-0.124725	0.050576	-0.03573	0.0104	-0.144627	-0.100846	-0.117711	-0.134182	0.035687	-0.218636	0.148903	0.058353	0.099421	0.038157	-0.050385	-0.087904	0.050856	0.160681	-0.114798	-0.176613	-0.009895	-0.005329	-0.009319	-0.021398	-0.024502	0.461282
GNA11	-0.520721	2.06903	-0.161718	-0.103438	-0.204319	0.059447	-0.198855	-0.058916	0.044676	-0.277939	-0.231484	-0.192113	-0.24615	-0.263817	-0.251752	-0.111811	-0.055351	-0.115254	-0.109309	-0.240109	-0.218035	-0.244158	-0.206303	-0.243803	0.660434	-0.154809	-0.108678	-0.20675	-0.219924	-0.236789	-0.292712	-0.126121	-0.305167	2.13732	-0.060725	-0.178571	-0.080922	-0.169464	-0.166875	-0.068223	-0.11287	-0.233877	-0.16507	1.21738	-0.124407	-0.128397	-0.140477	-0.143581	-0.161144
RBM27	4.35873	0.910886	0.155265	-0.204875	-0.228881	0.887974	-0.3699	0.111929	-0.13819	-0.039109	0.285222	-0.476019	-0.394397	-0.18018	0.455798	-0.112365	0.214544	-0.447952	5.1813	-0.3314	-0.068135	-0.337358	-0.534025	-0.613204	0.21351	-0.452333	-0.545928	-0.128112	0.377099	-0.475072	-0.293553	0.157285	-0.499257	0.047123	0.207189	-0.519588	-0.518171	0.15771	0.454093	-0.471246	-0.449826	-0.259771	-0.645577	-0.021891	0.494759	0.589308	-0.441857	0.609525	0.20323
PCSK5	-0.3392	-0.281143	-0.120635	0.075077	-0.203808	-0.225901	-0.131696	-0.039577	-0.091765	-0.235664	-0.199879	-0.137499	-0.19844	-0.222734	-0.1321	-0.0871	-0.080177	-0.074171	-0.068226	-0.197788	-0.176951	-0.243597	-0.237469	-0.20272	-0.014415	-0.113726	-0.067595	-0.222622	-0.177508	-0.194387	-0.251629	-0.085037	-0.296631	-0.200043	-0.019642	0.307834	0.373801	-0.116657	-0.165899	-0.027139	-0.054092	-0.192793	0.0521	-0.08789	-0.083324	-0.087314	-0.099394	-0.099496	-0.120061
AXIN1	1.73948	-0.025763	0.124386	-0.06664	-0.208094	-0.230186	1.19352	-0.043862	0.153676	-0.232552	-0.19596	-0.135806	-0.209352	-0.227019	-0.214954	-0.101401	-0.084462	-0.055788	-0.072511	-0.203311	0.028404	-0.247882	-0.188797	-0.207005	-0.031704	-0.118011	0.110616	-0.226907	-0.183126	-0.199991	-0.246628	-0.089323	-0.29344	-0.146972	-0.023927	0.04077	-0.044124	-0.132666	-0.170184	-0.031425	-0.013524	-0.197079	-0.258893	-0.092175	0.294917	-0.091599	-0.002161	-0.106783	-0.021479
DDX50	2.42186	2.61532	0.651325	-1.02111	-0.247511	0.455101	-0.732541	-1.06937	0.17848	-0.657062	-0.93172	-0.053671	-0.586786	1.58516	-0.338532	0.764135	0.167736	0.311382	-1.09802	-1.19107	-0.442341	1.5117	0.224518	-1.1404	-0.483867	1.39715	-1.02467	0.076936	1.47813	0.381531	-0.916279	0.313797	0.018032	-0.724658	0.914292	1.79068	-0.257359	-1.02147	1.53379	-1.05693	-0.476421	-1.02914	-1.04392	0.38373	-0.163672	0.166101	-0.546814	-0.592502	-1.14985
STIM2	0.199606	-0.523381	-0.207497	-0.229353	0.25098	-0.3929	-0.32212	-0.206575	-0.259639	0.354189	-0.368783	-0.302818	-0.358137	-0.379542	0.95113	-0.264114	-0.217561	0.726583	5.12793	-0.247863	-0.085552	-0.403324	0.172194	-0.369718	-0.168461	-0.009729	1.65729	-0.344129	-0.249341	-0.167759	-0.200987	-0.143926	-0.237321	-0.367042	-0.035711	0.79502	-0.206837	-0.288767	-0.073547	0.589934	-0.238786	0.005375	-0.211403	-0.254888	-0.083741	0.837039	-0.266392	-0.269496	0.315084
HMGB1P1	-0.558771	-0.106033	-0.199769	-0.141488	0.391738	-0.305035	-0.236905	-0.11871	-0.171774	3.53431	-0.283375	-0.230163	-0.2842	-0.301867	-0.289803	-0.176249	-0.15931	-0.153304	0.236681	-0.278159	-0.256085	-0.32273	-0.316603	-0.281853	0.763393	-0.192859	-0.146729	-0.301755	0.833534	-0.27484	-0.330762	0.547851	-0.375765	-0.279177	-0.098775	-0.295842	-0.118972	-0.207514	-0.245033	-0.106273	-0.150921	-0.271927	-0.333742	-0.167023	-0.162458	-0.166448	-0.178527	-0.181631	0.970984
NCOR1	1.59104	2.71456	0.743221	0.474739	-0.296501	-0.897646	0.53788	-0.407861	-0.539559	-0.198032	-0.460966	0.104646	-0.671332	-0.398669	0.691213	-0.744994	0.486359	0.305225	1.57045	-0.902173	0.127023	-0.024563	0.066326	-0.86561	-0.788303	-0.486917	0.095952	-1.08018	-0.276616	-0.376467	-0.038398	-0.810261	-0.713684	-0.516963	-0.083542	0.009712	1.46586	0.044507	-0.903512	-0.861652	0.767739	0.249811	0.695567	-0.79669	0.844966	-0.282878	-0.080712	0.128787	-0.503079
SERPINH1	-0.476649	-0.30412	-0.117647	-0.015662	-0.20082	-0.222913	0.221137	-0.036589	0.8573	-0.233868	-0.201253	-0.089872	0.109375	-0.071229	-0.207681	0.04348	-0.077188	-0.071183	-0.065238	-0.196037	-0.173963	-0.240608	-0.234481	-0.199732	-0.024431	-0.03149	-0.064607	-0.219634	-0.175853	-0.192718	-0.24864	-0.082049	-0.125986	-0.197055	-0.016654	-0.21372	-0.03685	-0.125392	1.43672	-0.024151	-0.068799	-0.189805	-0.25162	-0.084902	-0.011895	-0.084326	-0.096405	0.621907	0.116833
PPP2R5E	-0.784995	3.25512	-0.436958	-0.153141	0.093601	-0.568037	-0.54323	1.15861	-0.463801	-0.440375	-0.589699	-0.532759	0.203539	-0.588418	-0.021846	-0.477984	-0.318734	-0.459629	4.79851	-0.574345	0.065365	0.144215	-0.490328	-0.588178	2.04721	-0.391985	0.425167	0.527335	-0.531907	-0.302014	-0.34998	-0.466665	-0.632132	-0.261197	-0.088173	1.4852	-0.0616	0.838144	-0.438306	-0.405754	-0.457245	-0.040356	-0.405728	0.921926	-0.468783	1.3739	0.22811	-0.479747	-0.374757
SNX22	-0.418289	-0.295034	-0.059286	-0.001006	-0.14246	-0.164552	-0.096423	0.021772	0.220523	-0.175507	0.354037	-0.089681	-0.143718	-0.161385	-0.14932	-0.035767	-0.018828	-0.012822	0.197666	-0.137677	-0.115603	-0.182248	0.092066	-0.141371	0.03393	-0.052377	-0.006246	-0.161273	-0.117492	-0.031874	-0.19028	-0.023689	-0.078471	-0.000332	0.041707	-0.155359	0.184315	-0.067032	-0.10455	0.034209	-0.010438	-0.131445	0.112779	-0.026541	-0.021976	-0.025965	-0.038045	0.760549	-0.058712
ZNF276	-0.42898	-0.305725	0.192592	-0.011697	-0.153151	-0.175243	-0.107114	0.011081	-0.041982	-0.132765	-0.076195	-0.039582	-0.116884	-0.091627	-0.160011	-0.046458	-0.029519	-0.023513	-0.017568	-0.12027	-0.126294	-0.192939	-0.186811	-0.152062	0.023239	0.132296	-0.016937	-0.171964	-0.128183	0.716114	-0.171721	-0.03438	-0.222379	-0.108496	0.031016	0.109553	0.192237	0.204106	-0.115241	0.023518	-0.021129	-0.142136	-0.20395	-0.037232	-0.032666	-0.036656	0.006375	0.192368	0.118586
ADAMTS13	-0.431655	-0.3084	-0.072652	-0.014372	0.463258	-0.003738	-0.109789	0.008406	-0.044657	-0.188873	-0.156258	-0.103046	-0.139823	-0.174751	-0.162686	-0.049132	-0.032194	0.09855	-0.020243	-0.151043	-0.128969	-0.195614	-0.189486	-0.154737	0.020564	-0.065743	0.08191	-0.174639	0.199353	-0.147723	-0.203646	-0.037054	-0.248648	-0.152061	0.028341	0.521093	0.008144	-0.080398	-0.117916	0.352646	-0.023804	-0.14481	-0.206625	-0.039907	-0.035341	0.068564	-0.051411	-0.054515	-0.072078
FAM133A	0.286143	-0.657604	-0.421856	-0.338833	-0.505029	-0.478558	0.317939	-0.340798	-0.393861	-0.08474	0.357007	-0.45225	-0.337036	-0.523955	0.104723	-0.023332	0.777658	-0.375392	1.5276	0.35803	0.909927	0.7336	-0.53869	-0.328703	0.018437	-0.066949	-0.075144	0.34437	-0.480062	0.004236	-0.100112	-0.386258	-0.585139	0.295773	-0.050483	0.467603	-0.341059	-0.373077	-0.46712	1.3377	-0.373008	-0.468913	-0.124278	0.527623	-0.186942	-0.388535	-0.313441	-0.403718	-0.134228
VARS	-0.530702	2.46344	0.339865	-0.113419	-0.254873	-0.276965	-0.208836	-0.090641	-0.143704	-0.28792	-0.255305	-0.202093	1.72506	-0.228265	-0.261733	-0.148179	-0.131241	-0.125235	-0.11929	1.18522	-0.228015	-0.294661	-0.288533	-0.253784	0.245574	-0.16479	-0.118659	-0.273686	-0.229905	-0.24677	-0.302693	-0.136101	-0.22303	0.330615	-0.070706	-0.267772	-0.090903	0.036779	-0.216963	-0.078203	-0.122851	-0.243857	-0.305672	-0.003635	-0.134388	0.752717	-0.150458	-0.153562	0.035906
METTL12	-0.48442	-0.361165	-0.125417	0.072912	-0.208591	-0.230683	-0.162554	-0.044359	0.024355	-0.07909	0.11893	-0.155812	-0.209849	0.011027	-0.215451	-0.101898	-0.084959	-0.078953	-0.073008	-0.203808	-0.181734	-0.248379	-0.242251	-0.207502	-0.032201	-0.118508	-0.072377	-0.227404	-0.003488	-0.200488	-0.256411	-0.08982	-0.301414	-0.204826	-0.024424	-0.221491	-0.044621	-0.133163	-0.170681	-0.031922	-0.076569	-0.197576	-0.25939	-0.092672	-0.088107	-0.092097	-0.104176	-0.10728	-0.124843
RP11-261C10.3	-0.489952	-0.366697	-0.130949	-0.072669	0.001836	-0.195444	-0.075261	-0.049891	-0.102954	-0.199148	-0.144921	0.107888	-0.215381	1.01334	-0.220983	-0.040537	-0.090491	-0.084485	-0.07854	-0.20934	-0.187266	-0.15226	0.093736	-0.181503	-0.037733	-0.12404	0.008399	-0.125222	-0.189155	-0.078485	-0.261943	-0.095352	-0.285772	-0.155764	-0.029956	-0.192089	-0.050153	-0.045878	-0.176213	0.012892	-0.011064	-0.203108	-0.17851	0.591221	0.193185	-0.025537	-0.109708	-0.112812	0.184972
NACAP1	-0.018875	-0.019205	-0.010492	-0.002223	-0.037262	-0.165769	-0.057671	0.020555	0.004622	-0.126451	-0.107015	-0.090897	-0.144934	-0.086853	-0.150537	0.033014	-0.020044	0.228179	0.445838	-0.138893	-0.033279	-0.12891	-0.099204	0.095313	0.110427	0.164095	-0.007463	-0.16249	-0.118709	-0.135574	-0.191497	-0.024905	-0.236499	-0.139911	0.093481	-0.01765	0.020294	-0.068249	0.094669	0.032993	0.062672	-0.132661	0.126428	0.031635	-0.023192	-0.027182	-0.039262	-0.042366	0.357511
RP11-144L1.8	-0.244164	-0.423677	-0.187929	-0.129648	-0.271102	-0.293195	-0.225065	0.363398	-0.159934	-0.30415	-0.271535	-0.218323	-0.27236	0.043818	2.40895	-0.164409	-0.14747	-0.141465	-0.006762	-0.027594	-0.244245	0.680268	-0.118576	0.021295	-0.094713	-0.181019	0.140627	0.298107	-0.246135	-0.010528	-0.318922	-0.152331	-0.363925	-0.267337	0.155293	-0.284002	-0.107132	-0.195674	-0.233193	-0.094433	-0.139081	-0.260087	0.744759	-0.155184	-0.150618	-0.154608	0.561914	0.333596	-0.187355
BRD7P5	-0.533735	-0.410481	-0.174733	-0.116452	-0.257906	-0.279999	-0.211869	-0.093674	-0.146738	-0.290954	2.15638	0.096947	-0.259164	-0.276832	-0.264767	-0.151213	-0.134274	-0.128268	-0.122324	-0.253123	-0.231049	-0.008116	-0.291567	-0.256818	-0.081517	-0.167823	-0.121693	-0.27672	-0.232939	-0.249804	-0.017527	-0.139135	-0.112746	-0.254141	-0.07374	-0.270806	-0.093936	6.14055	-0.219997	-0.081237	-0.125885	-0.246891	-0.308706	-0.141988	-0.137422	-0.141412	-0.153491	0.419013	-0.174159
PRMT5-AS1	-0.559914	-0.30353	-0.200911	-0.142631	-0.284085	3.6211	-0.179958	-0.119853	-0.118917	-0.317132	-0.23057	-0.231306	-0.09412	-0.30301	-0.290945	0.177051	-0.160453	0.028704	-0.148502	-0.279302	0.067307	-0.323873	-0.317745	-0.024133	-0.107695	-0.194002	2.78754	-0.302898	-0.259117	-0.275982	-0.180406	-0.080302	-0.092516	-0.28032	-0.099918	-0.296985	-0.120115	-0.208657	-0.246176	-0.107416	-0.152064	-0.27307	-0.334884	-0.082215	-0.163601	-0.167591	-0.17967	-0.182774	-0.200337
MTRNR2L3	-0.669717	-0.546462	-0.310715	-0.252434	-0.393888	-0.41598	-0.347851	-0.229656	-0.021493	-0.426936	-0.394321	-0.341109	-0.395146	-0.412813	-0.400749	-0.287195	-0.270256	-0.26425	0.099807	-0.389105	0.752283	-0.433676	0.06795	-0.392799	-0.217498	-0.303805	-0.257675	-0.412701	-0.368921	-0.385786	-0.441708	-0.275117	-0.183666	3.84941	-0.209721	-0.406788	-0.229918	4.13901	-0.355979	-0.217219	-0.261867	-0.382873	-0.444688	-0.277969	-0.273404	-0.277394	-0.289473	0.822719	-0.310141
RP11-320M16.1	0.482312	0.012823	-0.473733	-0.415452	-0.556906	-0.578998	-0.510869	-0.392674	-0.445738	-0.589953	-0.557338	-0.504127	-0.558164	-0.575831	-0.563766	-0.450213	-0.433274	-0.427268	-0.421323	-0.552123	-0.530049	-0.596694	-0.590566	-0.555817	-0.380516	-0.466823	-0.420693	-0.575719	-0.531938	0.085286	-0.604726	-0.438135	-0.121238	-0.07774	-0.372739	0.628293	-0.392936	-0.481478	0.482651	-0.380237	-0.424885	0.322669	-0.607705	0.623726	0.296431	0.355437	0.523012	0.648644	-0.473159
GCLC	-0.601375	-0.47812	-0.242373	-0.184092	-0.320437	-0.159579	0.068794	-0.161314	-0.210933	0.169763	-0.27884	-0.230695	0.046279	0.693508	-0.215551	2.22386	-0.201914	0.234304	5.42023	-0.320763	-0.298689	-0.365334	-0.355507	-0.282471	-0.149157	-0.22078	0.365262	-0.337136	-0.300579	-0.256886	-0.373366	-0.179554	-0.332166	0.511971	-0.141379	0.29845	-0.161576	0.382997	1.45415	-0.139051	-0.132097	-0.228877	0.722977	1.82421	-0.205062	-0.209052	-0.221131	-0.040672	0.786405
ENPP4	2.42221	-0.822091	-0.01507	2.3436	-0.119376	0.305144	1.50857	-0.360529	2.17486	-0.637375	0.452938	1.24313	-0.624915	-0.688442	0.621844	-0.472316	-0.073741	0.189716	-0.533934	-0.664733	0.892648	0.806464	-0.703177	0.22664	-0.392753	-0.579433	-0.454225	1.41769	3.47368	0.363944	-0.35469	-0.550745	-0.651507	-0.522805	-0.450416	4.15008	-0.505546	-0.124516	-0.631607	1.58655	-0.488319	-0.062417	-0.720316	-0.553598	-0.461961	-0.503108	-0.565101	-0.568205	-0.585769
ALS2	-0.888045	-0.764791	0.699276	0.150778	-0.185703	-0.471261	0.661088	-0.447985	0.547476	1.19915	0.09445	-0.061423	1.95581	-0.631142	0.322161	-0.505523	-0.348797	0.114111	0.555536	1.25536	-0.573635	0.708712	-0.640392	0.168866	-0.435827	-0.458376	-0.275808	1.67606	-0.102182	0.223978	0.172067	0.322331	-0.705039	-0.608451	-0.42805	0.015508	0.049431	1.23076	-0.574307	-0.378603	0.0063	-0.19136	0.945336	-0.210147	1.43975	0.480437	0.709223	0.845901	-0.267636
TFPI	0.556471	-0.348668	-0.106415	-0.096556	-0.23801	-0.260102	-0.191973	-0.073778	1.46479	-0.271058	-0.238443	-0.185231	-0.239268	0.136564	-0.244871	-0.131317	-0.104498	-0.108372	5.40679	-0.233227	-0.211153	-0.265816	-0.271671	-0.236921	-0.06162	-0.147927	0.290712	-0.256823	-0.03212	-0.229908	-0.28583	-0.119239	-0.330833	-0.23004	-0.053843	-0.25091	0.092125	0.672036	-0.200101	-0.061341	-0.07335	-0.208018	-0.103688	-0.122091	1.13736	-0.121516	-0.133595	-0.005976	-0.154263
RECQL	-0.870564	1.10974	0.647494	1.58227	-0.392245	-0.616828	1.51317	-0.430503	0.028028	1.91767	-0.582656	0.994544	-0.381423	-0.537949	1.42773	1.60405	0.864026	-0.465097	3.40767	-0.589952	-0.359057	-0.495247	-0.628396	-0.429011	0.612661	-0.504652	-0.377925	0.134043	1.54407	-0.567813	0.864009	-0.343988	0.256002	1.73353	-0.410569	-0.535797	-0.047625	0.81168	0.974232	-0.348431	0.231706	-0.257329	-0.237249	-0.478817	-0.474251	-0.40285	-0.389221	-0.451052	0.611082
MSL3	2.53057	2.21689	3.0339	-0.650114	-0.375527	1.79759	-0.772408	0.46772	0.290813	-0.573979	1.78174	-0.30548	1.23105	0.369567	-0.744381	0.409618	-0.357537	-0.607217	-0.682863	-0.660034	-0.738947	-0.461494	-0.827211	2.10464	2.01013	-0.679295	3.47518	0.070546	-0.793478	1.04791	-0.706731	0.018553	-0.304338	-0.81468	1.70286	0.379903	0.217227	0.320691	0.141531	0.020913	1.26393	1.0602	1.25826	-0.327153	-0.655671	-0.126659	0.038588	0.684688	-0.734698
MYCBP2	1.23138	3.10699	-0.343117	-0.925936	0.260717	-1.00219	0.492181	1.72255	0.257283	-0.004252	-0.323906	-0.170823	-0.561593	-0.337603	-0.166107	-0.830091	-0.26597	-0.819257	2.10615	-1.03325	-0.355775	-0.550539	0.244901	0.145492	-0.532614	-0.163552	0.867061	-0.213004	-0.003439	-0.845036	-0.81979	-0.25868	-0.755475	0.097568	0.444736	-0.5218	0.245365	-0.938609	-1.01923	-0.780255	1.09657	0.574149	0.215133	0.847274	1.32606	0.421926	0.046252	0.644482	-0.218869
SPATA20	-0.735146	-0.611891	-0.252838	-0.317863	0.187718	-0.48141	0.860386	-0.245491	-0.348149	0.161803	-0.45975	-0.31083	-0.401104	-0.478243	-0.466178	-0.352624	-0.335685	-0.329679	0.400774	-0.212379	0.983746	1.66423	0.879742	0.305142	-0.282928	1.20005	-0.323104	-0.478131	-0.386342	1.47113	-0.332967	-0.340546	-0.55214	1.25185	-0.27515	0.737303	2.14867	0.798049	-0.421408	-0.194343	-0.327296	-0.448302	0.968953	0.491643	0.823564	0.351539	0.137081	0.333815	0.132971
HEATR5B	-0.823658	-0.700403	0.455922	-0.406375	1.58763	0.648199	0.253556	-0.052343	-0.436661	-0.131237	-0.281381	0.65234	0.161139	1.72228	-0.541983	0.439565	1.51905	-0.036804	-0.412247	0.98359	-0.488697	-0.556445	-0.216986	0.58406	0.389787	-0.209086	-0.326431	0.503095	-0.522862	-0.395067	0.316838	0.782042	0.695193	0.739312	-0.348413	-0.39322	-0.075995	-0.175722	-0.479068	2.5193	1.79137	-0.440916	-0.419758	1.90036	-0.270006	-0.353344	-0.004515	-0.320324	0.299459
NCAPD2	-1.04738	-0.924129	1.01016	0.27212	-0.771555	-0.793647	-0.146649	-0.59061	2.11125	0.297911	2.08397	-0.718776	1.49862	1.07033	-0.778415	-0.664862	-0.647923	-0.004724	4.16786	-0.392379	0.368719	-0.749859	-0.727864	-0.04622	-0.528864	-0.65881	2.11666	-0.663905	-0.381842	2.44472	0.426321	2.87342	1.53757	0.219871	-0.587388	-0.432812	1.07111	0.920295	-0.391558	-0.594886	0.504056	0.438845	-0.822354	-0.320634	0.795493	2.37795	1.43613	0.055013	1.53172
NISCH	-1.19764	-1.07439	-0.338558	0.357912	-0.453483	-0.894958	-0.22015	0.120193	-0.622774	0.955041	0.285901	0.083161	-0.591982	0.100566	0.254927	0.067725	1.11343	-0.753527	-0.173682	-0.569439	-0.87021	1.1434	-0.932374	-0.828563	2.32246	2.13076	-0.015899	0.695629	0.198262	1.77696	0.375366	-0.785796	-0.24413	-0.072045	-0.737647	-0.12696	2.36365	0.63527	1.6809	-0.745144	-0.190435	-0.415716	0.78307	-0.599895	-0.781504	-0.639607	0.80612	0.258803	0.485301
FYN	-0.490396	-0.367141	0.198848	0.257111	0.553575	0.113923	-0.099937	-0.050335	-0.103398	-0.14483	0.11497	-0.152783	0.601967	-0.209601	-0.128472	-0.107874	-0.062948	0.664507	-0.078984	-0.209784	0.090875	-0.090517	-0.248227	0.266169	-0.038177	0.377369	-0.024972	0.066697	-0.021497	-0.189094	-0.212263	-0.086545	-0.30739	0.513889	0.64755	-0.216083	-0.050597	-0.093228	-0.176657	0.355634	-0.078602	-0.075241	0.402184	-0.098648	0.592911	-0.098072	-0.110152	0.005778	0.268504
RABGAP1	-0.434808	-0.261921	-0.189335	0.057515	0.818881	-0.004482	0.300494	0.196034	-0.32618	0.558083	-0.320481	-0.294051	0.174696	-0.385844	0.802293	0.04647	-0.046413	-0.290743	2.91356	0.284287	-0.408981	-0.479721	-0.430935	0.123809	-0.254974	0.565248	-0.306971	-0.365663	0.792721	-0.185897	-0.476805	-0.289134	-0.10442	0.402418	0.89588	0.98958	-0.283396	1.23645	0.236672	-0.270697	0.155067	-0.367618	0.787814	-0.299395	0.12998	-0.137178	-0.093528	0.088689	-0.34653
CEP68	1.04745	-1.21523	0.480628	-0.890394	-1.04285	-0.862744	-0.654918	0.859208	-0.712864	0.003525	-1.03652	-0.989119	-0.966461	2.30022	1.28055	0.515952	0.626248	0.647262	-0.92707	-0.438287	1.46853	1.47803	1.48731	1.22588	1.24858	-0.498563	1.51978	1.65707	-1.01736	-0.773132	-1.05259	-0.55585	1.53299	0.787172	2.69175	-1.04935	-0.898682	2.51226	1.63974	-0.709706	-0.930631	0.705055	0.463726	-0.946734	-0.490789	-0.918632	-0.921023	1.45701	-0.849275
NCDN	-0.587045	-0.618769	1.1173	-0.146115	-0.466194	-0.488287	-0.420158	-0.301963	-0.274148	0.727787	-0.385825	-0.413415	-0.390505	-0.48512	0.711515	-0.359501	0.072361	0.704068	-0.330612	1.32157	0.078918	1.52448	-0.499855	0.449291	-0.203645	1.15223	-0.262203	0.320883	-0.379008	0.467696	1.4868	-0.347423	-0.559017	-0.012954	-0.282028	-0.479094	-0.203263	-0.390767	1.22055	0.55446	1.63792	0.495539	-0.516994	-0.350276	-0.34571	3.51461	0.175359	0.179341	-0.382447
RUNX3	1.93648	-0.484295	0.025768	1.55091	-0.331721	0.094636	1.37441	-0.167489	-0.220553	0.308455	-0.31347	-0.278942	-0.332979	-0.28725	0.165485	-0.225028	0.484436	0.445964	-0.196139	-0.326938	0.675995	-0.362226	-0.358645	-0.319525	-0.155332	-0.241638	-0.195508	-0.350534	-0.123264	0.565238	-0.370308	-0.173487	-0.424544	-0.138418	-0.147554	-0.174087	-0.167751	1.35687	-0.293812	0.299915	1.63894	0.259074	-0.321482	-0.215802	-0.211237	0.446604	1.1117	1.02431	-0.247974
SPAST	2.82118	-0.554644	-0.359474	-0.281963	-0.100001	-0.470675	1.25576	1.64542	-0.337414	-0.452146	-0.449015	-0.395803	0.128902	0.157216	-0.394269	0.777147	-0.32495	0.556417	-0.313	-0.443799	1.78553	0.716532	-0.172435	-0.269476	-0.173994	0.703221	-0.241811	-0.021022	-0.377834	0.439087	-0.477171	1.35448	-0.033852	-0.337069	-0.264416	0.894442	-0.16228	-0.373154	-0.300991	-0.271913	-0.255755	0.554336	-0.090544	-0.332664	-0.157603	-0.332088	-0.344167	1.26741	-0.251267
FHL1	2.95713	2.52133	1.38697	2.05976	0.416892	-0.024337	-0.453016	0.379253	0.169229	-0.199049	-0.109346	1.43319	-0.942815	-0.35404	0.09592	-0.184086	1.63293	1.35786	-1.12806	0.096357	0.339272	-0.478348	1.24133	0.768557	0.168292	0.893649	1.21268	0.944466	0.094758	0.707448	-0.784007	0.766161	0.451425	-0.037571	1.2621	-0.349941	-0.298777	0.055928	0.134504	-1.08697	-1.11854	0.894178	-0.047402	0.245575	-0.371011	-1.03353	-0.387989	0.863721	-0.768899
GRAMD1B	-0.47941	2.94956	-0.098725	-0.062127	-0.203581	-0.189069	-0.123279	0.01035	-0.084361	-0.236628	0.009684	-0.14453	-0.204839	-0.222506	-0.087635	-0.096888	0.209425	-0.073943	1.64424	2.03372	-0.079224	-0.243369	-0.237241	-0.202492	0.288579	-0.014605	0.160357	-0.222394	0.166937	-0.195478	-0.18234	0.233584	-0.296404	-0.158777	0.301204	-0.185126	-0.039611	0.178922	-0.165671	-0.015413	-0.047126	-0.137005	-0.139898	-0.087662	-0.083096	0.818512	-0.076673	-0.088483	-0.106089
DEPDC1	-0.713586	-0.590331	-0.284328	0.352918	1.57809	1.2668	-0.39172	-0.273525	-0.326589	-0.446706	-0.438189	-0.384978	2.81563	-0.384868	3.00843	2.77048	-0.314125	-0.308119	-0.302174	0.38519	2.89591	0.366724	-0.132321	-0.160814	1.36606	-0.347674	0.288736	-0.28433	-0.412789	-0.109251	-0.485577	-0.318986	-0.53058	-0.433992	-0.25359	-0.450657	0.89245	1.30385	-0.399848	0.709117	-0.305736	-0.074973	0.471183	2.77783	-0.317273	-0.321263	0.834689	-0.336446	-0.354009
VIM	-1.45056	-1.32731	-0.660028	-1.03328	1.71565	-0.444559	2.3247	2.60686	3.1303	0.18199	-1.01242	4.18627	2.46921	-0.182767	2.89563	1.12566	-0.948547	-1.0451	3.06971	-1.16995	-1.05087	-1.15103	-1.11763	-1.17364	-0.998343	-0.370441	-0.967468	1.51641	0.293748	2.11684	1.87407	-1.05596	-1.26756	-0.451057	0.161039	-0.826035	-0.907098	-1.0993	1.3175	2.74259	2.86538	-0.222616	0.334755	-0.033284	-1.05425	2.28773	-1.07032	0.016681	2.16654
FAM13B	0.23289	3.12787	-0.234782	-0.449272	-0.168285	-0.042301	1.42021	-0.413714	-0.033587	0.227481	0.767873	0.630953	-0.18024	1.22728	-0.18287	1.83048	-0.471289	-0.052084	-0.459339	-0.516071	-0.495676	0.010908	0.850339	-0.593832	0.250122	2.10437	-0.452696	-0.512529	0.08042	0.283075	-0.275955	1.06663	0.323036	0.095534	2.61957	1.17335	-0.430951	0.549594	1.57555	-0.418252	-0.312318	-0.153767	-0.177161	0.083874	-0.186776	-0.470954	-0.460393	0.654328	-0.394285
ARID4A	0.82148	1.68934	-0.609895	0.434651	-1.04718	1.12404	-0.525398	-0.898421	0.260632	1.45541	1.34414	-0.043519	-0.817266	-0.107286	0.814531	1.2599	-0.53722	-0.622149	-0.603853	-0.236874	-0.481521	0.736037	0.545942	-0.986396	-0.860398	0.160752	-0.679342	0.615191	0.145191	-0.375419	-0.463111	-0.952461	0.397684	0.619559	-0.871455	-0.235818	0.458067	1.14945	-0.971135	-0.125506	1.96458	0.037267	-0.015556	-0.692378	0.824498	0.054698	-0.137198	1.47549	-0.020958
ABCF2	-1.07066	-0.947405	-0.414288	-0.605137	0.957951	-0.385165	-0.748794	-0.366775	2.85503	1.02789	2.00959	-0.407312	-0.756459	-0.689018	-0.53484	-0.069255	-0.572291	-0.521756	-0.659248	0.462874	-0.63074	-0.560377	-0.720236	-0.793742	0.351274	2.67543	-0.557568	-0.611855	-0.706991	2.44759	-0.781781	2.55905	-0.309631	1.55907	-0.522767	-0.80773	-0.630861	-0.719403	-0.756921	-0.503213	0.171248	1.43803	0.480939	-0.612308	0.268544	1.51669	0.897497	-0.381962	0.997102
RNF19A	-0.387149	3.8795	0.984707	-0.821014	0.574099	0.986363	-0.910798	1.36875	0.501717	-0.73565	0.398122	-0.158105	0.419707	0.084918	-0.349892	0.612843	0.647973	-0.372884	-0.096504	-0.221325	0.316266	-0.620001	-0.887213	-0.306558	-0.331006	1.56435	0.366508	-0.947452	-0.252085	0.976965	-0.306337	-0.183415	-0.515075	0.950489	1.49711	-0.42329	-0.855833	-0.392468	0.540305	1.56459	0.361258	0.588928	-0.182953	0.290917	-0.666501	-0.611225	-0.928186	1.72077	0.624216
VCL	0.301721	3.32327	0.001525	-0.228956	0.460439	-0.188575	0.405937	-0.206178	0.420939	-0.398857	-0.357415	0.343577	-0.333848	-0.174822	-0.365193	-0.263716	-0.246778	0.158122	-0.234827	-0.365627	-0.343553	0.830164	-0.40407	-0.357383	-0.19402	1.72131	-0.234196	0.164098	-0.345442	-0.22884	-0.044067	-0.246243	-0.310978	1.20934	-0.186243	-0.383309	2.17849	0.793226	-0.312848	-0.19374	-0.238388	-0.343582	-0.117203	0.572287	1.21594	-0.212738	-0.256521	1.36941	1.25234
NSMAF	4.61467	0.32289	-0.117478	-0.059198	0.343041	-0.210351	-0.154615	-0.03642	1.95392	-0.233699	-0.060214	-0.147872	-0.058632	-0.219577	-0.169398	1.23249	-0.07702	-0.071014	-0.065069	-0.195868	-0.173794	-0.24044	0.334856	-0.199563	-0.024262	0.470581	-0.037784	-0.219465	0.0905	-0.18443	-0.248472	-0.08188	-0.293474	-0.196887	-0.016485	0.516897	-0.036682	-0.125224	-0.162742	-0.023982	-0.06863	-0.189636	-0.251451	-0.084733	-0.080167	0.011886	-0.096237	0.229991	-0.116904
TIMP2	-0.493031	-0.442652	0.210406	0.662705	-0.290078	-0.299109	0.917285	-0.125846	1.76264	-0.292515	-0.29051	1.17941	0.014164	-0.27404	-0.276666	0.353305	1.58957	-0.16044	3.24364	-0.285295	-0.263221	-0.329866	-0.20275	1.47011	-0.113688	0.481833	-0.144416	-0.308891	-0.256458	-0.264931	0.145728	-0.16223	-0.18151	-0.179906	-0.105911	0.470876	-0.045	-0.21465	0.208661	-0.081303	-0.069096	0.09709	-0.182943	-0.137931	-0.169593	-0.116218	-0.15408	0.098577	0.094798
MYOM2	0.222763	-0.511071	-0.270682	0.266227	-0.229667	0.07531	-0.180944	-0.194265	-0.233696	-0.34138	-0.206604	1.09546	0.975748	0.69175	-0.271324	-0.251803	-0.234864	0.277235	-0.222914	-0.353713	0.029302	-0.398285	0.518255	0.746524	0.640083	-0.118466	-0.222283	0.673385	1.72109	-0.210628	-0.256296	-0.234253	-0.23289	-0.319787	0.154952	-0.371396	-0.194526	0.968691	0.206816	1.80912	-0.226475	-0.211641	-0.265676	-0.242578	0.630435	-0.242002	-0.254081	-0.199935	0.711064
BOD1L1	0.310003	-1.06454	1.64117	-0.636926	1.01854	-0.482735	-0.644328	-0.840715	0.871297	0.008582	0.420986	-0.952302	1.93685	0.136929	0.182597	-0.160885	1.76537	-0.620639	0.29926	-0.962792	-0.853574	-0.39092	-1.04958	0.920479	1.0929	-0.910944	-0.879702	-1.03473	0.328568	1.49406	-1.04331	-0.875005	-1.06808	-0.997746	-0.82173	0.386093	-0.422847	-0.389152	-0.693946	1.57606	1.88898	0.300077	0.851791	0.9277	2.81192	1.05082	-0.3416	1.13987	1.22477
DNAH5	0.038679	-0.433558	0.471726	-0.135766	-0.199994	0.345992	-0.162366	-0.116752	-0.169815	-0.209063	-0.281416	1.43845	0.065844	0.432988	-0.027406	-0.137617	-0.027375	0.4495	-0.145401	-0.2762	0.411851	0.956083	-0.304232	-0.277016	-0.104594	0.057452	-0.131341	-0.045169	-0.137132	-0.265563	-0.319273	0.375232	0.31521	-0.110193	0.399409	-0.182007	0.205826	0.750623	0.113741	0.017998	-0.145655	0.045651	0.539053	-0.050979	-0.160499	0.26392	-0.140662	-0.006023	-0.153713
ZFYVE16	-0.538463	-0.728349	0.563496	-0.420975	0.503017	0.01952	0.254878	-0.411543	-0.149513	0.511749	1.11015	1.12861	-0.197509	1.09286	-0.502764	0.206439	0.653401	-0.22173	-0.440193	-0.570992	-0.412092	-0.615563	0.706711	0.333275	0.148419	2.07394	-0.039831	-0.458411	0.500418	0.451542	-0.268334	-0.457004	-0.487103	-0.57201	-0.008905	-0.197424	-0.160375	-0.277587	1.14167	-0.190615	-0.21288	0.502941	1.09656	-0.459856	-0.383371	-0.125996	0.159574	0.017806	-0.344885
STAU2	1.36923	4.70382	0.58868	-0.195341	-0.333058	0.710523	-0.011444	1.0774	-0.223107	-0.359581	-0.334711	-0.280098	-0.03818	0.408146	-0.325697	-0.171422	0.057674	-0.082729	0.23568	-0.302119	-0.307037	-0.358061	-0.064694	0.251654	-0.157714	0.054411	-0.177745	-0.321746	-0.206123	0.263556	0.141073	1.45427	-0.423653	-0.33303	-0.122249	-0.282439	-0.080644	0.00551	0.037288	-0.160126	0.123423	-0.164257	0.135681	0.183134	0.03488	-0.2203	-0.228837	-0.205613	-0.050473
PHKA2	-0.617742	-0.494488	-0.25874	0.456769	-0.315706	-0.094414	-0.148216	-0.177682	0.261001	-0.304355	-0.228435	0.029994	0.074324	-0.360839	-0.186036	-0.069669	0.355803	-0.196202	-0.206331	0.068401	-0.315056	-0.245546	-0.171963	-0.340825	-0.156013	-0.160293	-0.169139	-0.270921	1.01678	-0.053409	0.136377	-0.20191	-0.398281	0.815456	0.091563	-0.270365	0.003419	0.318812	-0.265395	-0.165244	-0.191809	-0.211829	-0.120255	-0.136095	1.66421	0.24594	0.636755	1.10539	0.301697
OFD1	2.49376	1.9175	0.280664	-1.34928	-0.224783	-0.811415	-0.39752	-1.17037	0.119897	0.750495	0.3969	-1.01974	1.19052	0.214957	-0.300321	-0.501939	-0.04159	1.88669	-0.940266	0.098885	0.358579	0.334692	-0.080274	-1.42813	-1.21738	1.31711	-0.344443	0.37474	-1.26862	-0.006297	0.390658	0.667737	-0.629373	-0.568041	0.675362	-1.13485	-0.45836	0.377933	-0.752876	0.28626	-0.33835	-0.602802	1.02171	1.73917	-0.295218	1.08834	0.50569	1.32647	0.889017
FAM214A	-0.626615	-0.50336	0.665292	-0.209332	-0.346029	-0.041668	0.71527	-0.186554	-0.239617	-0.383833	-0.161731	-0.207246	-0.345961	0.215485	-0.334828	0.493065	0.051737	-0.04061	-0.215203	-0.346002	-0.316556	-0.390574	-0.384446	-0.316052	0.175335	-0.260703	-0.214572	1.52385	0.66168	0.136713	-0.393881	0.428152	0.398803	1.03849	-0.166619	-0.363685	0.545142	1.22821	-0.312876	-0.164966	0.219802	-0.013346	-0.147541	-0.164631	0.781493	-0.234291	0.227196	-0.105826	-0.203123
ARAP2	3.06	-0.533252	-0.0495	0.766535	-0.380677	0.386458	0.787967	-0.216446	1.05464	-0.413725	0.058848	-0.327898	-0.376657	-0.32425	-0.217642	-0.273984	0.3946	-0.25104	0.802172	-0.375894	-0.350616	0.884918	-0.411349	-0.367298	-0.195397	1.14547	-0.244464	-0.396568	-0.24144	0.27098	-0.428497	-0.25968	-0.4735	0.171639	-0.194508	-0.393577	-0.216707	0.094791	-0.023546	-0.204008	-0.248656	0.354764	0.05538	-0.100881	-0.255076	-0.264183	-0.093971	-0.170644	-0.29693
USP28	-0.552761	0.385226	-0.186581	-0.05265	-0.238259	0.124194	-0.230895	-0.104362	0.180988	-0.30998	-0.125021	0.030061	-0.27819	-0.295858	-0.264887	-0.170239	-0.102701	1.37868	-0.090592	-0.272149	-0.237911	-0.31672	-0.310593	-0.185711	-0.089255	1.06088	-0.140719	-0.189926	-0.243899	-0.26883	0.813948	-0.158161	0.262635	-0.056192	1.32467	1.40555	-0.099924	0.004777	-0.239023	-0.100263	-0.144911	-0.253477	1.27895	0.260543	-0.156448	-0.160438	-0.128639	1.46547	-0.089583
RRM2B	0.006853	-1.01435	2.30518	-0.186135	-0.112672	-0.883871	2.01024	-0.697547	0.677885	1.67607	2.12413	-0.078278	-0.30491	-0.296303	-0.786438	-0.347684	2.85037	0.854724	-0.726196	1.93161	-0.807822	0.73825	0.371322	0.467241	0.147263	-0.746458	0.75954	1.31573	-0.70104	0.663599	-0.189401	-0.669487	-0.940559	-0.275195	-0.677612	0.675457	-0.697809	0.572679	0.492241	-0.68511	-0.659318	-0.823055	1.34805	-0.74586	-0.719579	-0.697064	1.40809	-0.720325	2.6147
H6PD	-0.297796	-0.492584	-0.195246	-0.224836	-0.36629	-0.337618	-0.320253	-0.167091	-0.070096	-0.119294	0.91894	0.488565	-0.010671	0.655829	-0.22281	-0.259597	0.122794	0.106264	3.20116	-0.361507	0.398848	0.983363	-0.089626	0.780485	-0.1899	2.12113	0.507287	0.428995	-0.341322	-0.186556	0.034369	-0.177778	-0.310115	-0.010953	-0.119169	0.118595	-0.121974	-0.072997	0.29285	-0.189621	-0.146141	0.80199	-0.417089	-0.214491	2.32972	-0.13921	0.014034	0.948615	0.199002
LTBP1	1.21685	-0.5617	-0.140243	0.99902	0.577808	-0.263146	-0.09548	-0.098084	1.42788	0.225009	-0.06652	0.460652	-0.26999	0.018977	-0.313307	1.13182	-0.276622	0.324576	3.221	-0.401763	-0.040342	0.904205	-0.072035	-0.12625	0.086558	0.66948	0.580368	-0.228768	0.139558	0.62721	-0.421279	-0.213168	-0.233213	-0.400644	0.080312	-0.063421	0.119048	-0.193968	-0.311483	0.961359	-0.138326	-0.271127	0.088213	0.004533	0.264608	1.06115	0.011726	0.669561	-0.244409
NEDD4L	-0.513481	2.54076	-0.165668	-0.145952	-0.026584	0.857699	-0.094147	-0.146529	0.419777	-0.323812	0.19828	0.387451	0.196049	-0.317182	-0.008027	-0.203674	0.552024	-0.14595	-0.15704	-0.307798	0.142896	-0.350657	-0.055277	-0.289174	-0.136191	-0.164747	-0.174445	-0.328969	0.219597	0.917067	-0.005544	-0.17187	-0.35724	-0.03675	0.493798	0.145237	-0.142917	-0.200457	0.507757	0.452065	0.681265	0.46728	0.561027	-0.098773	0.089719	0.665525	-0.204919	-0.199431	-0.022192
FNIP2	-0.807396	1.27883	0.531451	-0.038819	-0.265861	-0.253912	-0.482331	0.220916	0.275025	0.714232	-0.529035	0.07249	0.799049	0.167859	1.3363	0.180371	-0.187393	-0.401929	-0.395985	1.08603	-0.50471	-0.495047	-0.546254	1.10887	-0.342559	0.15123	-0.375753	0.077723	1.65576	-0.492584	-0.043045	-0.408054	-0.401074	-0.141667	-0.338885	-0.230493	0.658807	-0.357095	1.78752	-0.257732	-0.393502	-0.290192	-0.018154	1.88213	0.083659	0.947287	0.006958	0.283249	0.635263
TTC17	-0.077147	0.426961	1.48157	1.40404	0.402839	0.028696	-0.750929	-0.67588	-0.632742	-0.857456	0.725175	0.4712	-0.229236	-0.26793	0.768851	0.712055	-0.721252	-0.481023	4.70725	0.167837	-0.087213	-0.404449	-0.815368	-0.466721	0.131574	-0.41132	-0.302955	0.118653	0.618873	0.114077	-0.513644	-0.415621	-0.40807	0.76682	-0.07581	-0.243046	-0.373526	0.655468	-0.080101	1.02205	0.304069	-0.009662	-0.348293	-0.648787	0.881851	0.18392	0.354887	0.756529	0.73658
FOXN3	-0.453282	-0.330027	0.347829	0.030576	-0.174977	-0.199545	0.442013	0.745033	-0.031805	-0.095555	0.474208	-0.01636	-0.019236	-0.189452	-0.166473	0.11831	0.782301	-0.003427	-0.04187	0.346653	-0.148674	-0.217241	0.064025	-0.147143	0.000719	-0.052196	0.6793	0.017736	0.392377	-0.16935	-0.221586	-0.050699	-0.268297	-0.158226	0.007915	-0.081336	0.032872	-0.102025	-0.105815	-0.000784	0.079341	-0.166438	-0.084531	-0.058836	0.111052	-0.060959	-0.068348	0.189351	0.067094
SDCCAG8	2.07308	-0.277704	0.000691	0.018286	-0.120121	-0.147222	0.111272	0.039102	0.043555	-0.158177	0.027677	0.806628	-0.022735	-0.140542	-0.061618	0.062494	0.022983	0.05819	0.212421	-0.120346	-0.098272	0.096182	-0.15879	-0.015999	0.05126	-0.035047	0.011084	-0.140396	-0.06222	-0.089364	-0.1581	0.017696	-0.217952	-0.116119	0.061468	-0.007043	0.265843	0.412771	0.325609	0.056368	0.006892	-0.048569	-0.063999	0.094654	0.032037	0.499463	-0.020715	0.106703	0.036579
FOXC1	-0.648508	-0.525253	1.68042	3.58323	1.82444	-0.150898	-0.326642	2.33326	-0.148385	-0.123192	-0.373111	2.10069	0.146254	-0.391604	-0.021725	-0.265986	-0.249047	-0.243041	-0.237096	-0.367896	-0.345822	1.43218	-0.406339	-0.37159	-0.196289	-0.282596	0.455226	-0.391492	-0.347711	-0.364576	-0.420499	1.90499	-0.465502	0.187726	0.98706	-0.385578	-0.208709	1.14436	-0.334769	-0.19601	-0.240657	-0.361664	-0.423478	-0.25676	-0.252194	-0.034592	-0.268264	0.073174	-0.288931
SYNE2	2.27508	0.606479	-0.05409	0.304008	0.990815	0.581233	-0.233249	-0.092341	-0.618173	0.497523	1.2847	0.121622	0.158839	-0.42327	0.404245	1.11175	-0.066112	0.180229	1.72558	-0.719876	0.831335	0.017549	0.32512	0.657094	-0.426665	-0.154961	-0.589453	0.709307	-0.091475	-0.168382	-0.312479	-0.479844	-0.225916	0.401014	-0.148665	-0.559635	1.39266	0.014033	0.24721	1.31719	1.11365	-0.15131	-0.274597	0.396453	-0.565065	-0.169041	-0.515993	0.618734	0.734391
ATP9A	1.95132	-0.621376	0.248025	-0.018414	0.01765	-0.442314	0.249813	0.942308	-0.355237	-0.209181	-0.196226	0.884966	0.304966	0.443195	0.263491	0.15694	-0.149014	0.130566	2.53134	-0.401515	-0.441944	-0.029212	1.34337	-0.158832	0.274897	-0.328592	0.710191	-0.355637	-0.282157	0.37922	0.324456	0.072303	-0.558784	0.342772	0.649861	0.17871	-0.298925	0.300701	-0.124251	-0.292132	0.167386	-0.200179	-0.034833	-0.182089	0.204038	-0.352307	-0.305416	-0.052168	0.048045
TAB2	-0.8121	3.2673	-0.450201	-0.394817	-0.383455	0.623202	-0.395679	0.014566	-0.1898	0.254903	0.127305	-0.480168	-0.463169	0.271703	0.474788	-0.42141	-0.193069	-0.172738	-0.400688	1.58478	-0.273472	-0.197749	-0.016054	-0.483381	-0.355321	0.298109	-0.32461	0.818176	-0.454267	-0.480925	-0.565345	-0.162223	-0.523273	-0.057793	-0.342913	-0.284155	0.06905	-0.443695	-0.022889	-0.121107	-0.079255	-0.476085	0.731792	-0.413454	2.15727	1.40725	0.479202	1.54846	-0.236018
EIF2AK2	-0.597371	-0.510579	-0.274831	0.069637	2.2342	-0.380097	-0.216657	-0.193772	0.079109	-0.352886	0.638853	-0.132279	-0.359262	-0.27807	1.36032	0.804329	1.28179	-0.228366	3.33869	-0.343173	-0.110774	1.31376	0.681264	1.25557	-0.181615	-0.267921	-0.221791	-0.211405	-0.333037	-0.349902	-0.31537	-0.205571	-0.450827	-0.354239	-0.173838	1.51325	-0.176564	-0.074953	-0.320095	-0.181335	-0.225983	-0.346989	1.95207	-0.242086	-0.198871	-0.24151	-0.233709	-0.256693	0.090234
USP36	-0.864533	0.054461	-0.388426	1.90528	0.792788	-0.390427	-0.542667	-0.310841	0.461657	-0.202757	-0.02216	1.90496	-0.493273	0.65702	-0.595564	-0.467479	1.34479	2.47272	-0.453121	1.04881	0.790673	-0.262835	0.986059	0.297532	-0.167526	0.548473	-0.415054	0.286039	0.295701	-0.258585	-0.550291	0.277402	-0.681527	-0.55377	2.02945	0.241638	0.05918	-0.276208	-0.34865	-0.308349	1.71677	-0.218776	0.19279	0.045683	-0.288567	-0.272183	0.547137	0.42689	1.4165
KMT2C	0.340386	3.36171	0.103962	-0.652649	0.366284	0.809316	-0.315018	-0.035666	0.765823	0.725972	0.217503	-0.079002	-0.014312	0.084883	-0.455993	0.83161	-0.187849	0.440693	2.02744	0.322901	0.71292	-0.285284	0.89193	0.268938	0.305499	0.404342	-0.492649	-0.347301	-0.148461	-0.573819	-0.351698	0.673484	-0.867462	-0.834655	-0.673274	0.377204	-0.045283	0.273226	0.335715	-0.642793	-0.04618	-0.330795	0.323815	1.14926	-0.625398	-0.566664	0.167184	1.20256	0.184762
PRDM1	1.81992	-0.581713	-0.322545	-0.267598	-0.26228	-0.373705	1.37557	-0.264907	-0.31797	-0.192388	-0.345865	2.23935	0.226815	-0.060973	1.96598	-0.25759	0.902707	0.742989	-0.293556	-0.183681	-0.362811	0.70296	-0.322862	-0.367847	-0.252749	0.13053	-0.264238	-0.190416	0.944039	1.09566	-0.355777	0.235881	-0.132153	-0.425373	2.022	0.916977	-0.265168	-0.000306	-0.391229	-0.070113	0.496865	-0.044535	-0.479938	-0.285337	0.226568	0.144287	2.29189	-0.269531	0.195856
ATP11B	-0.614675	-0.559303	-0.378431	-0.32015	-0.452086	0.137867	-0.368087	-0.292308	0.887569	-0.007315	-0.019368	1.09863	-0.253811	-0.196534	0.13129	0.23445	1.23883	-0.22157	-0.326022	-0.332626	0.407243	0.019144	0.053005	-0.263857	0.389593	-0.371521	-0.325391	-0.078904	-0.426863	0.02397	-0.014002	1.36813	0.100275	-0.162226	-0.04299	-0.377781	0.491543	-0.327175	-0.414288	0.977817	-0.329583	-0.356486	-0.162477	-0.319959	0.591835	0.174078	-0.287169	-0.197283	0.272189
ZC3H11A	-1.28351	0.164719	0.425415	1.60952	-0.901612	-0.496588	-0.608522	0.150176	-0.595041	1.1526	0.882057	-0.34854	0.032511	0.60489	1.37118	-0.049224	0.781579	-1.14648	-1.21447	-0.090175	-1.20089	0.393599	0.34915	0.247474	-0.389008	0.058799	0.857584	-1.03206	0.709713	0.219972	0.888248	0.608598	-0.671024	0.541619	1.84673	0.673404	-0.939996	-0.249116	0.317319	-0.426167	0.199102	0.285332	0.357444	-0.672325	0.318874	1.3737	0.952343	0.114781	0.968048
PARP12	-0.966013	-0.842758	-0.565868	0.989494	-0.260722	1.09536	0.082773	-0.50981	2.00248	-0.723232	1.10519	1.50524	1.0939	0.234116	-0.660623	0.743891	-0.447803	1.95193	-0.554602	1.42116	-0.48913	1.21599	0.661216	0.221097	-0.513795	1.83753	-0.503674	0.464854	-0.634222	0.641139	1.83013	-0.571413	-0.783007	-0.686419	-0.506017	-0.703084	1.06868	0.715716	-0.159911	-0.513515	-0.558163	-0.250498	1.85007	-0.237128	-0.550869	-0.57369	1.67311	-0.554021	1.7627
TARBP1	3.91309	2.56949	-0.479722	-0.421442	0.910506	-0.39765	-0.080222	-0.398664	1.02882	-0.595943	0.444002	-0.329784	0.164198	0.38658	1.87167	-0.369899	-0.427846	0.796124	1.81576	-0.558113	0.1874	-0.602684	0.246507	0.268427	-0.386506	0.360126	1.04197	-0.460888	1.74317	-0.554793	-0.603807	-0.444124	-0.655718	-0.098627	-0.371986	-0.274184	-0.398926	-0.487468	-0.042074	-0.259989	-0.430874	-0.540863	1.25139	1.22038	-0.225384	1.0889	-0.382079	-0.445563	-0.34382
CDK17	2.61517	5.17317	-0.705799	1.13655	0.825691	-0.201441	0.220426	1.17241	-0.447727	1.12501	-0.720364	0.757303	0.496421	0.757504	1.21229	0.021421	0.858917	2.01856	3.11355	-0.818526	-0.639972	0.403521	-0.07189	-0.709917	0.255537	0.438192	-0.595037	-0.028407	1.13274	0.606504	1.09109	-0.012204	-0.906149	-0.833273	-0.620117	0.666133	0.000778	-0.674331	0.341597	1.45705	-0.683644	-0.149666	1.89805	0.761434	0.442431	0.327464	0.346361	0.5455	-0.806158
YBX3	0.944229	-1.43598	0.197046	0.573565	0.978924	-1.02744	0.684055	2.58248	1.01571	0.548647	-0.160129	2.64299	-0.255967	-0.159418	0.228236	0.076189	0.037436	0.964889	-1.24842	-1.4132	0.701209	0.912339	-1.1003	0.352894	1.24883	0.047801	-0.484288	-0.533563	0.881808	0.26555	0.321516	1.14237	-0.672118	0.933899	-1.16285	-0.497106	-1.25401	1.50286	0.68019	1.08725	1.88227	1.70188	1.14221	0.183614	0.842133	0.968745	-0.616983	0.399758	-0.991788
NCKAP1	-0.848221	-0.21738	-0.301026	-0.430938	1.62484	-0.419879	-0.388771	-0.250744	-0.165823	0.379788	-0.126428	1.99813	2.14091	-0.426882	0.981054	0.079989	0.020187	-0.2638	-0.436809	0.804894	-0.196451	-0.265011	-0.208096	1.79929	-0.396002	1.00303	0.294029	0.50472	0.391341	-0.522023	0.958986	0.101964	-0.032388	-0.568627	1.56572	-0.445143	-0.209531	1.35966	-0.41166	-0.395723	-0.035055	0.713619	0.272162	1.35621	0.674708	0.356005	-0.467977	0.448455	-0.06799
GUCY1B3	-0.55088	-0.302494	-0.191877	1.5777	-0.275051	-0.297143	-0.219898	0.038146	-0.130467	-0.308098	-0.267033	0.426016	0.46419	-0.293976	1.07872	-0.168358	-0.151419	0.761694	-0.139468	-0.270268	-0.228816	-0.277761	-0.308711	1.57496	-0.063008	0.151868	-0.138837	-0.293864	0.339226	-0.254224	-0.322871	1.70321	0.438147	-0.271286	-0.090884	-0.28795	0.757993	0.177324	-0.237141	-0.098382	1.85996	-0.264036	1.97317	-0.159132	-0.154566	-0.158556	-0.170636	-0.117029	-0.191303
APPBP2	-0.754461	-0.716558	-0.505656	-0.447376	-0.248277	-0.472031	-0.537449	-0.146115	-0.457975	-0.175727	1.05382	0.70074	0.52449	1.81509	0.851057	0.932584	1.52756	0.220025	-0.453247	-0.584047	1.5353	-0.146895	-0.348649	-0.553058	0.013436	-0.498747	0.38358	0.843528	1.27476	1.38662	-0.437954	0.381523	-0.153691	-0.579927	-0.390463	1.37209	0.632306	0.770813	0.32445	-0.412161	-0.30648	1.8115	1.60659	-0.472911	-0.450212	0.682072	0.941312	-0.453948	0.56755
LIMCH1	2.91112	-0.500678	-0.238965	-0.203838	-0.199525	-0.318427	0.225123	0.223312	-0.233303	0.657861	-0.056445	-0.293439	0.592995	0.306513	0.115732	-0.178356	0.083955	-0.192448	-0.212521	0.596055	-0.321246	0.467262	0.144742	-0.157384	-0.156289	-0.252836	0.261698	-0.189935	0.903106	0.540933	-0.129191	-0.225461	0.148194	0.008827	-0.077097	-0.358617	-0.154622	0.315465	0.398664	-0.171434	0.499972	-0.174013	0.324477	-0.207002	-0.186081	-0.2291	0.077507	0.356879	-0.243808
HIPK2	-0.459451	-0.336196	0.096612	-0.042168	-0.142104	0.346367	0.104002	-0.01939	-0.072453	-0.180822	-0.182272	-0.040575	0.005898	0.428806	-0.140457	0.764984	0.83321	0.056133	2.00216	-0.178839	-0.116469	0.281137	0.054705	0.314157	-0.007232	-0.085916	0.059606	-0.027427	-0.085231	-0.175519	-0.223578	0.177368	-0.276445	-0.08631	0.030899	0.46201	-0.019652	0.220867	0.127528	0.232627	-0.0516	0.042276	-0.234421	-0.017028	-0.018159	1.10177	-0.064249	0.345183	-0.099874
GNAI3	-1.53476	-1.4115	0.065333	-1.02737	2.01887	0.971543	-1.21289	-1.06665	-0.012503	-0.415529	0.792257	-0.825286	-0.779598	0.970031	2.01794	-0.017447	2.06403	-1.09712	4.66609	-0.893476	-0.52965	1.57987	1.71336	1.03706	-1.0447	-1.02497	-0.055089	1.0292	0.665348	1.61237	-1.09206	-1.14016	-0.666337	-0.289084	-1.07476	0.962343	2.71816	-1.1835	-0.945121	0.103285	0.961161	0.892793	0.071342	0.587375	-1.13845	-0.955439	-0.004356	-0.987047	-1.17518
IPO5	-2.10187	1.76299	1.9012	1.72975	-0.717579	-1.03572	-0.239549	1.65757	0.984011	0.747593	0.440187	1.00666	-1.68287	0.082535	-0.456679	0.55089	-1.23278	-1.50436	2.74123	-0.69491	0.989032	0.376116	1.1412	-0.142656	0.291702	0.340527	-0.431278	-0.500417	1.25767	-1.05463	-1.62364	0.479582	-0.847398	-0.216918	0.377424	-0.48057	-0.894398	0.167988	1.1796	-0.161421	-0.265855	-1.08559	0.728772	-0.416162	0.568013	1.49386	0.212841	1.03485	1.33183
PKN2	1.87186	-0.616967	-0.327469	-0.319791	-0.103046	-0.474039	-0.415433	-0.300161	-0.209309	-0.296895	0.57299	-0.407396	0.919678	-0.298196	0.013786	1.52866	-0.327586	0.398625	-0.170583	-0.077741	-0.4313	-0.496163	-0.446881	-0.119916	2.528	-0.37431	-0.328179	0.608523	-0.35228	-0.452205	0.59751	0.484728	-0.544418	-0.441118	-0.280226	-0.09516	-0.260971	-0.202575	-0.335188	1.32354	1.32238	0.137759	-0.005083	-0.335382	0.701467	2.04434	-0.344811	-0.299841	-0.21797
SNAP91	-0.184026	3.83701	-0.128153	0.64349	0.503117	-0.233049	-0.21566	-0.094061	0.282844	-0.319967	-0.081291	0.318345	0.564078	0.588569	-0.177834	0.425533	0.085817	0.179604	-0.151337	-0.282136	-0.260062	-0.043182	-0.287206	-0.285831	-0.050498	-0.196836	-0.031037	-0.305733	0.475914	-0.213524	-0.330866	-0.168148	-0.253779	-0.280429	0.083338	-0.284379	0.718606	-0.211491	-0.24901	-0.11025	1.50189	-0.044401	0.716507	-0.166751	-0.152001	0.026879	0.024231	0.270987	-0.203172
FGFR2	-0.763351	2.26543	-0.404348	1.42673	-0.354022	0.522475	-0.284119	1.39911	-0.073291	1.15246	-0.344281	-0.434743	-0.186868	-0.206098	0.648445	0.332526	-0.322784	0.483574	-0.351939	-0.482739	-0.234871	-0.320913	-0.456846	-0.486433	0.048774	1.38834	-0.345602	-0.506335	0.737578	-0.212696	-0.52526	-0.320469	-0.580344	-0.480201	0.022823	0.970073	-0.323552	0.846108	-0.429649	-0.310852	-0.348514	-0.064347	-0.504522	0.126088	0.183309	0.965175	2.3063	0.320301	-0.08419
ATG2B	1.09888	-0.741099	0.862467	-0.447071	-0.205128	0.336683	-0.449938	-0.424293	-0.400433	-0.413272	-0.574091	0.099069	-0.03576	-0.597108	0.876315	2.75731	1.31102	-0.372234	-0.338924	-0.439125	0.41573	-0.628313	-0.622186	-0.202076	-0.034332	-0.487789	-0.452312	1.59447	-0.136216	1.08617	-0.328147	0.801524	-0.681348	-0.318108	0.137354	-0.601425	0.702278	-0.473492	-0.536062	-0.397659	0.356113	1.16455	0.989706	-0.472606	0.532663	-0.162884	0.088795	-0.142267	-0.014304
KLF6	-1.70846	-1.60611	0.556818	-0.266126	0.625997	1.17515	-0.427101	3.38994	-1.14554	0.797216	0.28645	2.62748	1.12037	-1.42364	-0.145627	1.47755	2.67767	-1.0843	3.12766	1.28658	-0.576916	-0.122635	1.51133	-0.747838	0.480627	-1.15168	-0.099393	-1.34073	2.14954	2.24822	1.04837	-0.009557	-0.617381	1.90971	-1.03152	-0.78774	-1.22502	-1.20294	1.20521	-1.3165	-0.326639	-0.537842	0.370186	0.743317	-1.37269	-1.37668	-1.38876	0.406353	0.12817
PPAP2A	3.16616	-0.380095	-0.144347	-0.086067	0.221737	-0.241011	-0.181484	-0.063289	0.095553	-0.260568	0.850041	0.048986	-0.228779	-0.246446	-0.017479	-0.106568	-0.103889	-0.097883	4.68055	-0.222738	-0.200664	-0.013624	-0.195006	-0.226432	-0.051131	-0.137438	-0.091307	-0.100156	0.026142	-0.219418	-0.258908	1.02939	-0.320344	-0.223756	0.138487	-0.24042	-0.027208	-0.152093	0.441249	-0.050852	-0.095499	-0.216506	0.43917	-0.111602	-0.107036	-0.111026	0.465347	-0.12621	-0.143773
METTL22	1.43564	-0.683787	-0.44804	3.47047	-0.531213	-0.515248	-0.467205	-0.242518	-0.386954	-0.111148	-0.531646	1.78204	1.46755	-0.331032	-0.538074	-0.42452	-0.407581	-0.401575	-0.395631	-0.52643	-0.466341	-0.546373	-0.495087	1.29373	-0.354824	2.36888	1.65632	0.189752	0.854032	-0.523111	0.646328	-0.412442	0.233108	2.41386	-0.347046	-0.544113	-0.367243	-0.411451	1.00058	-0.354544	1.05804	-0.520198	1.85444	1.84355	-0.410729	-0.380471	2.12159	0.91321	-0.068496
NAV3	0.431598	-0.314946	-0.099694	-0.042878	-0.182729	-0.206424	-0.138295	-0.0201	-0.015436	-0.217379	-0.175096	-0.129872	-0.177416	-0.196537	0.232634	-0.075569	-0.0607	-0.008794	0.052497	-0.17802	-0.157474	-0.22412	-0.190519	-0.181327	0.735584	-0.094249	-0.048118	-0.158751	0.038685	0.826197	-0.23056	-0.06556	-0.277154	-0.094769	-0.000165	-0.084622	-0.020361	-0.108904	0.487136	1.1304	0.026079	-0.173316	0.382098	-0.068413	0.075187	0.523058	-0.044083	-0.075627	-0.100584
ROCK1	3.74865	-0.686585	-0.743392	-0.645481	-0.004148	0.012301	-0.452608	-0.645238	0.163832	0.016199	0.673027	1.69688	0.485053	1.17187	0.201315	-0.464477	-0.741258	0.26854	-0.651215	-0.03303	0.171083	-0.733942	-0.499425	-0.545258	-0.68627	0.172336	0.433608	-0.438232	0.379565	0.014696	0.992476	-0.770273	-0.491957	-0.564109	1.30273	-0.709654	0.974087	0.149077	-0.622419	2.05007	0.425223	0.023068	-0.032748	-0.598921	-0.719122	-0.525741	0.167688	0.470351	0.009962
HYAL2	0.105845	-0.898551	-0.662803	-0.158585	-0.745977	-0.768069	-0.69994	-0.581745	-0.295899	0.152957	-0.155276	1.37448	0.889215	0.914784	-0.752837	0.232769	-0.622345	-0.359929	-0.610394	-0.153797	-0.27603	0.15216	-0.779637	1.97498	-0.569587	-0.655894	2.63218	0.634112	-0.60503	-0.520141	1.38659	1.10357	-0.8388	-0.742212	3.31921	-0.758876	1.61195	2.35316	-0.708067	0.299927	-0.461602	0.980935	0.644981	2.08436	1.55733	-0.629482	0.939372	-0.400077	-0.662229
TBC1D25	-0.712673	-0.589419	-0.353671	-0.295391	-0.436844	2.91968	2.5002	-0.272613	0.055238	1.34299	-0.288576	-0.230045	-0.281686	0.959092	-0.165892	2.5931	-0.270591	-0.307207	-0.301262	-0.432061	-0.409987	-0.450545	-0.470505	-0.435756	1.47748	0.056553	-0.215309	1.19209	-0.385062	-0.428742	2.87515	-0.318073	2.14961	-0.414767	2.67862	-0.449744	-0.272874	-0.314485	1.29599	-0.260175	-0.304823	-0.425829	-0.487644	-0.320926	-0.31636	0.352705	-0.33243	1.06615	-0.353097
ACSL4	0.117972	3.8591	-0.29534	-0.257361	0.631449	0.866967	-0.163872	0.053406	-0.261516	-0.431863	-0.170576	1.06402	-0.371749	-0.417741	0.001542	0.137347	-0.275183	1.58684	-0.263233	1.40649	-0.371958	-0.378765	-0.432476	-0.144112	2.38082	-0.215914	-0.105579	0.206163	-0.373848	-0.122307	-0.446635	-0.280044	0.774549	0.931334	-0.214648	-0.346812	-0.234845	-0.313247	-0.286111	-0.200734	-0.228947	-0.3878	0.235294	-0.200714	0.347727	-0.214196	0.082402	-0.297504	-0.240242
GPKOW	-0.629183	-0.505929	0.917752	-0.164241	0.240696	-0.2829	-0.307318	3.17917	-0.242186	-0.134426	-0.003065	-0.300575	2.95419	-0.37228	-0.360215	-0.246661	-0.229722	-0.081928	-0.217772	-0.348571	-0.14943	1.67606	3.16481	-0.352266	1.02771	-0.176987	-0.217141	-0.372168	-0.328387	-0.02292	1.51056	0.462911	-0.397518	-0.349589	-0.110452	-0.366254	-0.000659	3.40762	-0.315445	-0.176685	-0.139041	-0.342339	-0.404154	-0.237436	-0.23287	-0.076286	-0.24894	0.107905	-0.135097
CYFIP1	0.904601	-0.766132	0.653574	1.71986	-0.052253	-0.629699	0.255258	-0.47054	-0.529293	-0.557161	-0.640894	0.213695	-0.34109	-0.572847	1.10819	0.322109	0.989568	-0.510824	-0.272399	-0.630567	-0.533494	-0.643367	0.144792	0.190035	-0.456366	-0.550379	0.825327	-0.593056	-0.588272	-0.579209	-0.616211	1.38102	-0.052868	-0.078883	1.20211	-0.358896	-0.138272	-0.174251	-0.602552	1.34578	1.10461	-0.555476	-0.167604	0.303443	1.06503	-0.142118	-0.325498	0.333347	-0.53222
FUNDC1	-1.13798	3.74008	0.079077	-0.720694	0.353747	-0.88424	-0.816111	-0.697916	-0.75098	0.539095	1.17158	-0.776723	1.56718	-0.13492	0.533003	-0.676888	-0.738516	-0.73251	-0.726565	-0.857365	0.525052	-0.901936	0.719794	-0.033907	-0.685758	-0.772065	1.1073	0.026513	-0.356329	-0.854045	2.47681	-0.743377	0.007474	-0.16803	-0.199586	1.15237	-0.646858	-0.076614	2.13723	-0.685479	-0.730126	1.35015	0.000499	-0.746229	-0.741664	-0.745654	1.86977	2.2405	-0.707939
PFN2	-0.664259	-0.541004	-0.305256	-0.141173	-0.381321	-0.399499	1.8375	-0.224198	-0.272466	0.558409	1.18843	-0.335651	0.017162	-0.387553	-0.361341	0.849903	1.48306	-0.258792	3.51703	-0.376867	-0.189111	-0.366064	1.34763	0.425501	-0.21204	-0.119588	-0.252217	-0.387249	-0.363462	-0.264154	1.37816	-0.262001	-0.481253	-0.379695	-0.204263	-0.391904	-0.200993	-0.179792	-0.350521	-0.211761	-0.256409	-0.173262	0.103815	0.496969	-0.250403	1.7999	-0.270579	0.925069	-0.304682
PTPN3	1.91536	-0.590269	-0.095124	-0.288468	-0.164442	0.322146	-0.321705	0.657037	2.15781	0.567082	0.822651	-0.156746	-0.285427	-0.382529	0.114158	0.535474	0.650986	0.640786	-0.302112	0.205877	-0.410837	-0.086645	-0.131802	-0.424745	0.320782	-0.347611	-0.284833	0.505404	-0.18879	-0.429592	1.59889	0.191769	-0.38951	-0.383001	-0.253528	-0.326245	-0.058043	-0.362266	-0.399785	0.387906	0.144748	-0.300406	-0.333132	0.039336	1.16354	0.417309	-0.305304	-0.336383	-0.353947
SLC44A1	-0.511425	-0.38817	-0.14955	-0.029749	-0.235596	-0.257688	0.216558	1.36295	-0.124428	-0.268643	-0.208841	0.843258	1.28541	-0.169913	-0.242457	-0.124844	0.063443	-0.017718	0.130858	1.20248	-0.208739	-0.099859	-0.26698	-0.234507	0.661705	-0.140976	0.051216	1.50132	-0.194586	-0.2243	-0.283416	-0.116825	-0.328419	-0.231831	-0.027299	-0.244324	-0.071626	-0.115436	-0.155033	-0.058927	-0.099255	-0.224581	0.824712	-0.119677	0.303285	-0.030818	-0.131181	0.045349	0.00889
MGAT4A	4.64119	1.07253	-0.061702	-0.175216	-0.42817	1.11618	-0.223108	-0.263602	-0.322456	-0.266986	-0.175894	-0.072356	0.652561	0.705915	0.864396	-0.326931	-0.121862	-0.178666	-0.298042	-0.428842	-0.398314	1.61052	-0.455479	-0.144626	-0.257235	0.006131	-0.297411	-0.42194	-0.380958	-0.425522	0.838596	0.815973	-0.526447	-0.160293	-0.249458	0.33104	-0.260593	-0.31924	0.717244	-0.092066	-0.294114	1.16273	-0.484424	-0.259797	-0.24117	-0.229488	1.3925	-0.282924	-0.104886
VASH1	-0.517156	-0.393901	1.5543	1.5059	-0.241327	0.519884	-0.19529	-0.077095	-0.130158	-0.274374	-0.202909	-0.128661	0.076971	0.055438	-0.248187	-0.134633	-0.117695	-0.111689	-0.105744	-0.236543	-0.214469	0.042448	-0.253914	-0.172218	-0.064937	-0.151244	0.075597	0.058199	0.093055	-0.093947	0.053858	-0.122555	-0.288201	1.80618	-0.029036	-0.075838	-0.077357	-0.165899	-0.203417	-0.064657	-0.06966	-0.230311	0.291915	-0.093839	-0.050392	-0.124832	-0.03113	-0.140016	0.231207
SEL1L	-1.34244	0.986347	0.623601	-0.92516	-0.793038	-0.933366	0.411022	-0.891996	1.01976	-1.09966	-0.190237	-0.055013	-1.06787	-0.445857	1.50916	-0.785557	-0.687396	-0.577884	-0.636373	0.03898	-0.738917	1.06583	-0.998844	-0.737592	1.7238	0.694266	1.4839	0.854296	-1.02165	1.76469	0.197981	-0.488677	-0.417557	0.062284	-0.882447	1.01077	0.482269	0.782396	-1.0287	0.395429	-0.402352	0.005164	-0.25936	-0.542744	-0.946129	1.92731	-0.554493	1.70209	0.606731
TRIB2	-0.69261	-0.466623	-0.333608	-0.015518	-0.416781	0.069753	-0.370744	-0.252549	-0.305613	-0.346499	0.741624	-0.339445	-0.388156	-0.435706	-0.264825	-0.310088	2.67669	-0.287143	0.492729	0.006679	3.15474	-0.433169	0.793936	-0.387733	4.15896	2.01972	-0.228742	2.39795	-0.234449	-0.408678	-0.197549	-0.29801	-0.024064	-0.413016	-0.187679	-0.429681	-0.214119	-0.341353	-0.378872	1.16159	-0.221631	0.197379	-0.46758	-0.300862	-0.296297	0.836692	-0.005192	-0.31547	-0.333034
MPP5	1.37857	4.16898	-0.712181	-0.593119	-0.650146	0.444296	0.41174	-0.709209	0.31955	1.23206	-0.6909	-0.530369	0.734153	-0.216444	0.159307	-0.577012	0.342342	0.370592	-0.744704	1.31844	-0.662109	-0.560375	-0.904626	-0.826451	2.30374	0.5231	0.110323	-0.054196	1.39781	1.32765	-0.40864	-0.754568	0.129059	1.0285	-0.69612	-0.422492	-0.13038	-0.173063	0.916867	-0.703617	-0.704768	1.04036	0.505125	-0.426515	1.52933	-0.68567	-0.260285	-0.005298	-0.172932
TP63	-0.479431	-0.356177	0.079279	-0.062148	-0.167391	-0.211473	-0.157565	-0.039371	-0.092434	0.544106	0.007687	-0.146001	-0.147555	-0.222528	-0.01364	-0.093937	-0.028244	0.186975	-0.06802	0.34909	0.023546	-0.132397	-0.237263	0.105772	1.22972	-0.015337	-0.067389	0.140221	0.338315	-0.031758	-0.138957	-0.084831	-0.125859	-0.020562	-0.003918	0.425023	-0.039632	-0.123999	-0.165693	0.016539	-0.071581	-0.163742	0.266435	0.414982	0.127459	-0.083897	-0.086164	0.253041	-0.109277
FERMT2	0.309662	2.17039	-0.381197	-0.33461	0.055612	-0.468588	-0.379866	-0.311832	-0.246395	0.799791	-0.472172	-0.320703	1.41751	0.230088	-0.351688	1.33054	1.8159	-0.330833	0.394162	-0.344587	-0.42942	-0.059242	-0.482149	-0.386594	-0.290449	-0.385981	-0.33985	-0.399347	-0.362566	-0.392412	-0.311509	-0.357293	-0.390344	-0.472299	2.85598	-0.041695	1.47488	0.014358	1.87303	-0.239183	-0.251157	1.48217	-0.484386	0.137973	-0.347626	0.380535	-0.359516	0.33231	-0.320679
DPP8	2.47686	0.453254	-0.250352	-0.586483	-0.719827	0.004249	-0.6819	-0.496823	-0.611297	0.285351	-0.66982	-0.139365	-0.5228	0.472672	-0.554909	1.36371	0.968184	-0.0702	-0.592355	-0.126864	1.64585	0.85332	0.176843	1.62601	-0.399591	0.134164	-0.504301	-0.577497	-0.037699	0.440801	-0.022318	-0.295419	0.51706	1.5533	-0.54377	-0.202354	-0.14858	-0.151383	0.489689	0.873178	-0.595916	-0.704079	1.18025	1.05661	0.683464	1.03595	0.817942	-0.536582	0.710195
ZNF532	-0.604626	-0.916386	-0.388825	-0.254321	-0.02991	-0.584712	0.998276	-0.504471	0.926179	0.763598	0.504663	0.613226	-0.514469	-0.658995	-0.195142	0.123004	-0.358374	1.28379	1.66382	-0.337996	-0.736954	1.24061	-0.620742	0.319811	-0.580328	-0.659546	-0.568351	-0.071583	-0.127347	0.693684	-0.68275	0.909037	0.275521	-0.104768	-0.312028	0.216684	0.697228	-0.189672	-0.02442	-0.461837	0.495382	-0.473735	0.580019	-0.245112	0.526269	-0.640439	-0.042395	0.661494	-0.438017
SEMA3C	-0.453555	-0.3303	-0.091445	-0.036272	-0.174325	-0.184061	-0.126752	-0.009883	-0.066558	0.245957	-0.178159	-0.124947	-0.178984	-0.196652	0.137017	1.0195	-0.054094	0.339944	0.718748	-0.144119	-0.150869	-0.207357	-0.208924	1.66099	0.003556	0.067039	-0.041513	-0.19654	-0.091676	-0.010015	-0.2188	-0.058955	-0.251672	-0.169213	0.006441	-0.06738	-0.002479	0.222376	-0.139817	0.00549	-0.045705	-0.150616	0.464105	-0.061808	0.123935	-0.047067	1.82366	-0.03019	-0.086149
RASAL2	1.68557	-0.601701	-0.364503	-0.057315	-0.442794	-0.456521	0.030871	0.429114	0.038399	0.419196	-0.209317	-0.342841	-0.291038	-0.236567	0.417534	0.577731	-0.264665	-0.104084	-0.313544	-0.168185	0.731195	-0.041218	-0.020681	0.402592	-0.268175	-0.238215	0.354769	-0.179037	0.7712	0.261868	0.157692	-0.165095	-0.306706	-0.028718	0.822791	-0.445301	-0.179888	0.847331	0.542289	0.180264	0.316328	0.168648	-0.189541	-0.312647	0.007751	0.115382	-0.183736	0.230404	-0.301509
FOSL2	-0.623449	-0.500194	1.12029	2.31701	-0.299512	-0.369712	0.798573	-0.183388	1.87044	-0.233618	1.7083	-0.196475	0.016761	-0.332588	-0.296553	-0.209598	-0.073691	0.214672	3.35021	1.59858	-0.320763	-0.387408	-0.381281	-0.346531	-0.070106	0.279922	-0.211407	-0.366433	-0.297661	-0.339518	-0.082722	-0.228849	-0.440443	-0.343855	-0.05063	0.03868	-0.18365	1.2591	-0.309711	0.280173	-0.118833	-0.225651	-0.39842	0.215572	-0.227136	-0.197315	-0.243205	0.047959	-0.208581
FRYL	-0.693991	2.25809	0.002661	-0.289141	0.544493	-0.121987	-0.273079	-0.274796	1.29303	-0.423557	1.2102	0.658125	-0.041225	0.369253	-0.404819	-0.332335	1.66205	0.178564	-0.303446	-0.426019	-0.274265	-0.478816	-0.471122	0.419486	-0.03255	0.121273	-0.27408	-0.000877	-0.310633	0.131213	-0.066402	0.101733	-0.030765	-0.420254	-0.225898	-0.315138	-0.013396	-0.177579	0.268995	-0.038836	0.769512	0.261797	0.329813	0.012561	-0.318544	0.131185	-0.318324	0.494248	-0.233165
BCAP29	-0.818705	-0.948618	-0.701558	-0.65459	1.67406	1.70098	0.978448	-0.631812	-0.676518	0.454049	-0.796477	-0.450893	0.010561	-0.489932	0.638208	2.10068	0.790822	-0.018221	3.80185	-0.689702	-0.750041	0.796823	0.477384	-0.446336	1.48757	-0.619852	2.06675	-0.814857	1.40397	1.14109	-0.295799	0.523248	-0.85945	-0.792279	-0.611877	-0.463006	0.157367	-0.61349	-0.012466	-0.404167	-0.664023	0.718905	1.24419	-0.680125	-0.67556	-0.67955	0.229191	0.50963	-0.629609
SART3	-0.692166	-0.883696	-0.647949	-0.577398	-0.731122	1.21465	0.646183	-0.56689	0.682973	-0.749778	0.828926	0.437603	-0.73238	-0.026401	-0.737983	0.057887	-0.532467	0.860219	2.09925	1.14217	1.40901	-0.62453	1.57058	-0.657238	-0.554732	0.459453	-0.359356	0.656896	1.04855	-0.444901	1.35111	-0.612351	0.746427	-0.727357	-0.391406	-0.39406	-0.567152	-0.655694	-0.352768	0.282118	3.46224	-0.695362	-0.288284	2.25279	-0.572232	0.965311	2.54311	-0.402138	1.40793
PAG1	-0.390341	-0.301253	-0.065505	1.06557	-0.136017	-0.070393	-0.102641	0.020053	-0.03751	-0.181726	-0.028081	-0.091455	-0.149936	-0.034049	-0.125167	-0.041985	0.111892	-0.019041	0.01356	-0.143895	-0.115251	-0.159205	-0.182339	-0.14759	0.280302	-0.058595	-0.012465	0.291923	0.094836	0.061827	0.521568	-0.029907	-0.241501	-0.144913	0.035488	0.772457	0.015292	-0.035416	0.03723	0.027991	0.786114	0.38569	0.085099	-0.03276	-0.028194	-0.026274	0.541989	-0.047367	-0.035959
XAB2	-1.03744	-0.862431	2.18373	0.186755	-0.495319	0.859503	-0.715571	-0.316755	-0.366061	-0.740129	-0.015798	-0.139029	0.466931	-0.209665	-0.768468	-0.654914	-0.637976	2.43171	-0.626025	-0.040243	-0.644266	-0.288339	-0.370006	-0.690076	1.19295	-0.3696	-0.064039	-0.157847	-0.73664	-0.271186	0.037912	-0.642836	-0.079649	-0.757843	0.505046	-0.624368	2.34007	-0.68618	-0.414856	-0.282668	2.48632	-0.750593	-0.331893	-0.176553	1.74203	1.17857	3.14611	-0.21251	0.007984
DGKD	-0.95156	-0.486865	0.986497	-0.093286	-0.305486	-0.269752	0.215466	-0.500496	1.45246	-0.145728	0.316167	0.019719	-0.253888	-0.577625	-0.541684	0.454563	-0.365	-0.093548	-0.540149	0.651489	-0.074352	0.777396	0.475454	-0.047404	-0.477091	0.653508	-0.408238	0.238143	0.430262	-0.611045	0.355093	0.239787	0.390061	1.11604	-0.476526	-0.217572	-0.287461	0.386984	-0.059694	-0.008753	-0.441682	-0.312799	-0.015582	1.35687	0.43064	-0.270701	0.842537	-0.06571	-0.06302
FGFR1	1.0184	1.26089	0.363074	-0.407278	0.646547	1.66797	-0.170956	2.53932	-0.316408	-0.534168	-0.520972	0.543054	0.63873	-0.318595	-0.390154	0.903183	-0.4251	-0.072143	0.643131	-0.533873	-0.521875	-0.09604	-0.368676	-0.224806	1.03194	1.12012	0.238435	-0.537926	-0.440114	-0.409401	0.173687	0.495068	0.737131	-0.182026	-0.354324	-0.547634	-0.177959	0.321845	-0.160296	-0.372063	-0.402221	1.11689	0.303574	0.748042	-0.428248	0.452655	-0.312463	-0.227684	-0.116801
GTF2I	-0.161866	-0.316365	-0.151797	-0.093516	0.69729	0.406892	0.16405	0.064862	0.132786	0.216009	1.17029	-0.110023	-0.074946	0.571895	0.948571	0.291919	-0.101601	-0.105332	-0.099388	0.143904	-0.04654	-0.126027	0.419482	-0.158553	-0.05858	0.150381	0.10568	-0.253783	-0.162301	-0.220845	-0.114644	-0.116199	-0.182139	-0.162986	0.058313	-0.24787	-0.071	-0.009429	-0.197061	0.840242	-0.078725	-0.125165	-0.172226	-0.068496	0.126815	0.439374	0.365774	-0.016895	0.001183
PIK3C3	-1.0791	-0.892478	-0.448322	0.104926	0.054663	-0.818212	-0.637217	-0.63904	-0.534063	1.23575	0.672028	-0.627557	0.194027	-0.269325	0.594698	1.93316	0.926432	-0.060732	2.72566	-0.718102	1.36111	-0.763275	0.260431	0.398012	-0.339813	-0.680377	-0.667059	0.488204	-0.274652	0.433522	-0.851092	0.126226	-0.708197	0.804884	-0.614637	1.22858	-0.444335	0.287962	0.442668	1.32736	-0.56303	-0.06793	1.0639	-0.334588	-0.682788	-0.642635	0.817658	-0.113156	-0.285423
RIMS1	2.64111	-0.369819	0.219223	-0.075791	-0.148478	-0.104995	-0.042798	-0.053013	-0.105278	-0.096109	-0.149011	-0.143535	-0.116139	-0.133528	-0.128342	-0.110552	-0.093613	-0.087607	-0.081663	0.370849	-0.190388	-0.078458	0.340864	0.027015	-0.039149	0.14945	-0.081032	0.077122	0.15949	0.01067	-0.11034	-0.098474	-0.310068	-0.21348	-0.033078	-0.030904	0.469725	1.18534	0.146073	-0.040576	0.01699	-0.057744	0.150504	0.185617	-0.09529	-0.068173	0.029505	-0.1023	-0.133498
CRYBG3	-0.533807	-0.410552	-0.174804	-0.116524	-0.179993	-0.28007	-0.211941	-0.093746	1.06031	-0.274609	0.482558	0.175338	0.441251	-0.276903	0.097161	1.36634	-0.134346	-0.12834	-0.122395	-0.253195	-0.231121	-0.297766	0.170216	-0.246168	-0.081588	2.26547	-0.121764	-0.276791	0.450592	-0.249875	-0.305798	-0.139206	0.252427	-0.229351	-0.073811	-0.270877	-0.094008	-0.18255	-0.220068	2.67111	0.663134	-0.246963	-0.043586	-0.142059	-0.137493	-0.141483	-0.153563	0.768519	-0.17423
RAB21	2.98239	1.95431	1.7202	1.93211	1.58294	-0.232205	-0.245235	1.79683	-0.093082	0.509565	0.922259	0.643005	1.78519	-0.595414	1.13499	0.138908	-1.01865	-0.999576	3.21641	0.081962	1.65467	-0.917333	-0.051278	-0.88715	-0.856493	0.187928	-1.03365	-0.285415	0.603995	-0.294128	0.368124	-0.946827	-0.142857	0.433873	-0.937452	0.253254	2.34285	1.37124	1.06861	-0.169879	-0.365999	-0.799984	-0.45723	-1.05395	-1.02852	-1.02993	0.124894	-0.992826	-0.648502
AP4E1	-0.669101	-0.545847	-0.304359	-0.242009	-0.38699	0.152063	2.40599	-0.229041	-0.282104	1.79861	-0.389472	-0.340493	-0.258999	-0.412198	1.23856	-0.286579	-0.269641	-0.248369	-0.25769	-0.302183	-0.124373	0.631906	0.31897	-0.392184	-0.216883	-0.294131	2.63466	0.496448	0.885768	-0.372449	-0.422489	-0.267734	0.586642	-0.389507	-0.209106	0.376727	-0.229302	-0.306467	-0.330756	-0.216603	-0.252627	1.3461	1.683	2.11375	0.424487	-0.276778	0.172017	0.280658	-0.225892
TCF7	0.194364	-0.437394	0.465683	0.18375	-0.284819	1.8219	-0.238782	-0.120588	-0.173651	-0.317867	0.320458	-0.117769	0.474481	-0.280893	0.338551	-0.057868	-0.161187	-0.155182	-0.149237	0.051525	1.57818	-0.324608	-0.216446	-0.283731	-0.084969	-0.194737	-0.148606	-0.303633	0.205611	-0.150961	-0.238896	-0.166048	-0.326281	0.795563	-0.100653	-0.276066	0.645829	0.22172	1.0629	-0.10815	-0.152798	-0.273804	0.799564	0.26239	-0.124243	-0.168325	0.949337	-0.146057	-0.059417
CDC14B	2.71349	0.755515	-0.156174	1.25016	-0.107921	-0.295881	-0.315535	0.161616	0.720831	-0.389401	-0.349645	1.32487	-0.366258	-0.259456	0.664676	-0.064615	-0.241368	-0.235363	2.02118	-0.333524	-0.30211	-0.404789	-0.398661	1.08869	-0.025679	-0.196172	-0.228787	0.63387	0.012344	0.239982	0.49327	-0.246229	-0.320387	-0.322378	0.852488	-0.27087	-0.193193	-0.215148	-0.229237	0.567928	0.582682	-0.288623	1.04609	-0.249082	-0.193083	-0.235396	-0.260585	-0.140325	0.34025
SMARCD3	-0.457843	-0.562645	0.629335	-0.256445	0.046929	-0.432163	-0.352726	-0.245839	-0.298903	-0.443119	1.17219	-0.357292	0.521887	0.552316	1.6638	0.145274	1.53458	-0.280433	-0.274489	-0.405288	0.486025	1.64579	1.38472	0.326337	-0.012202	-0.319988	-0.273858	-0.428884	-0.385104	1.30869	-0.457891	-0.2913	-0.105539	1.22514	1.25909	-0.422971	-0.246101	-0.334643	-0.312105	-0.233402	-0.27805	0.32786	-0.409452	-0.294152	-0.289587	-0.293577	2.16544	0.426961	-0.25657
ME2	-0.769847	3.22468	-0.410845	-0.325267	0.323489	1.03077	0.383951	-0.329787	0.690453	-0.448967	0.287088	-0.047623	0.372149	-0.512944	0.535702	-0.375967	-0.327653	-0.116997	-0.358436	0.070766	-0.467161	-0.35621	2.01159	0.591277	-0.317629	0.746157	-0.357805	0.615582	-0.460008	-0.476972	0.328656	-0.375247	-0.418162	-0.362837	1.19191	0.219853	-0.130552	0.448994	1.08536	-0.300441	1.00347	-0.428364	-0.330956	0.102483	-0.373534	1.75583	-0.206249	-0.333114	-0.174984
TRAF5	-0.571821	-0.448566	-0.212819	-0.154538	1.26001	1.16971	1.34389	-0.13176	-0.184824	-0.32904	0.481817	1.74306	-0.281159	-0.229797	-0.272632	1.92129	-0.151716	-0.166354	-0.16041	0.427482	-0.269135	-0.33578	-0.329653	-0.018476	-0.032285	-0.205909	1.62828	-0.297021	0.130922	0.000892	-0.005242	0.19489	-0.388815	1.60612	-0.111825	0.042248	-0.132022	-0.220564	-0.258083	-0.119323	-0.163971	-0.101631	0.617677	-0.180073	0.350306	-0.161961	-0.191577	0.1284	-0.155398
PALB2	-0.679877	1.02025	-0.320875	-0.262594	1.17931	-0.426141	-0.358011	-0.222905	-0.29288	0.663605	2.0592	-0.351269	1.00156	2.57067	-0.410909	1.89844	1.0268	-0.27441	-0.268466	-0.399265	-0.377191	2.1539	0.261162	-0.195501	-0.227659	1.14858	0.243058	0.911241	-0.379081	-0.273259	-0.451868	-0.1405	-0.496871	-0.118634	-0.219881	0.632127	-0.240078	-0.32862	0.774032	-0.227379	-0.272027	-0.186442	-0.454848	-0.288129	-0.283564	0.098223	2.54188	-0.302737	-0.320301
ULK2	2.77679	4.50654	-0.624641	-0.227235	1.85184	1.14024	-0.042029	-0.138494	-0.61659	-0.75775	-0.048713	-0.496865	0.712201	0.34894	-0.016048	0.546334	-0.612593	-0.561419	0.611214	-0.731442	-0.709368	-0.640662	-0.703629	-0.712749	0.322644	-0.628084	-0.437071	-0.737334	-0.673115	0.03903	0.566057	0.710678	1.30703	1.00905	-0.552059	1.12307	-0.51116	0.990933	-0.244887	-0.523713	0.221482	0.308971	1.25391	1.6404	-0.055395	-0.511352	1.42779	-0.334491	-0.443105
TDRD3	-0.094856	-0.473713	-0.237966	0.392731	1.18027	-0.189362	-0.235752	1.2191	-0.209971	0.133144	-0.300865	-0.054035	1.40354	1.00453	-0.084414	-0.175089	0.284523	-0.191501	-0.185556	0.115482	-0.28362	-0.360927	-0.239262	-0.29557	-0.144749	-0.231056	-0.150651	-0.301592	-0.296171	-0.251809	-0.219489	-0.202368	-0.40026	-0.317374	-0.136972	-0.267539	-0.157169	-0.094681	0.647309	0.02647	-0.161037	1.048	-0.21104	-0.20522	-0.200655	-0.199837	-0.026495	0.063589	1.60539
CYLD	1.0781	-0.684527	-0.254069	-0.390499	0.037537	1.88205	0.155527	-0.356916	-0.420785	1.51446	-0.478752	-0.468501	0.405988	-0.550878	2.10905	-0.42526	-0.408321	-0.353574	-0.373514	0.935451	-0.137255	-0.561575	-0.522141	-0.518701	1.19755	2.02497	-0.217482	0.860005	0.845888	-0.126115	0.704421	-0.380642	-0.546199	-0.244008	-0.347786	-0.544853	-0.302096	-0.456525	0.483652	-0.051447	-0.16314	1.08428	-0.582752	-0.330576	-0.411469	2.42062	-0.408325	-0.362021	-0.357984
ZNF264	-0.94562	-0.822366	2.52962	-0.506648	0.357732	1.70367	-0.623754	-0.447735	0.354553	2.00726	-0.271027	-0.617012	-0.506084	-0.329483	-0.288049	-0.527533	2.45663	-0.540153	0.930948	1.31673	-0.064568	-0.709579	-0.644364	-0.28385	2.20942	1.73361	-0.533578	1.26738	1.23999	0.000824	-0.717611	0.281413	0.505276	-0.666026	3.30202	-0.543937	-0.296166	1.93974	-0.577952	1.7218	-0.463538	-0.494966	-0.720591	-0.494556	1.6591	2.63139	-0.565376	1.74869	-0.586044
FAT1	-0.949416	0.229144	-0.295948	0.651501	1.18237	0.986704	0.194367	0.805739	-0.266255	-0.595587	-0.497587	0.260952	0.816292	0.783403	0.299748	0.230083	0.517621	-0.54395	-0.353523	-0.652123	-0.188195	-0.52159	-0.249248	1.20516	1.51351	0.666359	-0.532439	0.115036	0.717765	1.27306	0.460382	1.82459	-0.499028	-0.567457	0.109837	-0.189416	0.57786	0.743801	0.009612	-0.318318	1.29952	0.571739	-0.063638	-0.105316	0.931462	-0.270164	0.642132	0.411165	-0.355147
MAP3K4	2.35255	1.48459	0.929924	0.234493	-0.142511	-0.398627	0.811351	0.367039	-0.617112	-0.643142	0.277907	-0.369975	0.474891	0.103448	0.685306	1.13399	-0.235032	0.355099	-0.692726	0.510132	0.224958	0.017137	-0.272077	-0.691927	0.952801	1.084	0.126741	-0.273245	-0.068516	-0.220934	0.30187	0.558253	-0.29572	0.807703	1.47134	0.815415	0.046256	-0.7936	-0.821527	-0.227226	-0.553812	-0.681125	0.500493	0.355537	-0.294585	0.006582	0.242631	0.06416	-0.73056
RRN3	-1.02878	-0.905526	-0.63766	-0.557108	2.17393	0.55358	1.84927	-0.498107	-0.538918	0.251162	0.610234	-0.368394	-0.731607	-0.017214	-0.160137	-0.646258	0.439074	-0.261391	-0.617369	-0.635504	1.21825	0.11591	0.457472	0.091773	0.71078	0.956571	0.590738	1.34546	0.0571	1.18898	1.6075	-0.130658	1.2646	-0.440369	1.86251	1.14204	1.44699	0.467004	-0.680338	-0.576282	1.29161	0.631598	0.206372	-0.617747	-0.610551	-0.413857	-0.648537	-0.651641	0.923199
ATG16L1	3.14864	-0.915294	0.221122	1.66326	-0.070309	-0.397365	0.849851	2.6887	-0.18752	0.327639	-0.136092	-0.74269	0.233296	0.07192	1.33421	-0.15881	-0.368161	1.88895	-0.667363	0.698449	-0.701221	-0.821519	-0.687705	0.262866	1.45345	-0.21149	0.961393	-0.14253	-0.680048	-0.621743	0.36953	-0.676493	0.189784	0.597893	2.52376	0.830669	0.145309	1.21134	1.51713	-0.473084	-0.251387	-0.306587	0.330057	1.17253	0.732245	0.475762	0.743453	-0.622086	1.44143
USP40	0.902525	-0.805808	-0.563947	1.08528	0.223565	-0.12709	0.725004	0.942838	-0.524132	-0.649955	-0.002685	2.0404	-0.637457	-0.273818	-0.285115	0.70542	0.443425	-0.523596	-0.517652	-0.610757	-0.445746	0.606816	-0.412411	-0.232158	-0.207384	-0.515816	1.53728	-0.672047	0.054362	-0.464674	-0.264853	0.389491	0.168872	0.035942	-0.192274	-0.657262	-0.159212	0.077877	1.11303	-0.476565	0.057827	-0.122209	-0.617399	-0.515599	-0.437508	-0.53674	-0.548819	-0.212636	0.51809
ATXN7L3	-0.801505	-0.678251	0.031396	-0.384223	0.14658	-0.547769	-0.47964	-0.361445	-0.414508	-0.319009	-0.431456	-0.39841	0.08783	-0.544602	-0.532537	-0.418983	-0.402044	-0.396039	-0.390094	-0.520893	-0.498819	0.896442	1.54544	1.1472	-0.349287	-0.435594	1.10896	-0.058209	-0.359677	-0.517574	-0.50281	1.41197	-0.083754	2.2137	-0.34151	-0.35979	3.37857	-0.450249	-0.125019	-0.098771	3.99156	0.312829	1.32794	-0.409758	-0.028603	-0.311231	-0.421262	-0.010973	-0.28482
KLHL42	-0.838278	1.58458	-0.204631	-0.380202	2.16841	1.8065	0.965754	-0.343238	-0.349082	-0.502214	-0.413389	-0.241915	-0.497813	-0.509413	0.229947	-0.455756	-0.277404	0.556413	1.51118	-0.557666	-0.495115	0.276911	2.68413	-0.56136	0.204259	-0.472366	-0.396813	-0.581262	0.369169	-0.52767	0.044798	2.58244	-0.655272	-0.558684	-0.378282	-0.540629	-0.128419	2.22522	3.07451	0.483593	-0.430427	-0.551434	1.6952	1.7706	2.34417	1.31682	-0.458034	0.018764	-0.41911
ERGIC2	3.72031	4.0021	-0.603949	-0.688217	0.967364	0.163115	-0.407362	-0.665439	-0.718503	-0.263059	1.43159	-0.776892	-0.344833	1.24712	-0.709628	-0.033432	1.96964	1.22685	1.15798	1.36755	2.53887	0.282276	-0.863331	-0.347069	1.19861	0.044665	-0.575281	0.275551	-0.7764	-0.539001	0.443938	-0.7109	-0.409651	-0.825906	-0.645504	-0.824188	-0.642708	0.076174	-0.791762	2.11507	-0.521936	-0.269302	-0.346023	1.9592	1.48903	-0.713177	-0.699101	0.902389	-0.745923
TFAP2C	-0.61663	3.07036	0.222808	-0.199347	0.513796	0.798241	-0.294764	1.03127	-0.229633	-0.373849	0.881514	-0.288022	-0.342059	0.164004	1.26398	0.434388	1.04269	-0.071549	-0.205219	-0.336018	-0.062568	0.271513	-0.330993	1.04909	-0.164412	-0.250718	0.504901	-0.359614	0.868765	-0.332699	-0.388621	-0.22203	-0.296362	-0.337036	-0.156634	1.34763	0.936001	2.1149	-0.08564	-0.164132	-0.052865	-0.329786	-0.391601	-0.16012	-0.220317	1.9787	0.29323	-0.23949	-0.257054
AURKA	-0.856436	-0.733182	-0.426821	-0.378388	-0.580607	-0.6027	2.21288	-0.416376	3.4249	-0.04828	-0.314431	-0.500214	-0.581865	0.455197	-0.587468	0.147762	-0.333176	-0.45097	-0.34817	-0.575824	0.359222	-0.568438	0.487576	2.44455	-0.330163	1.71309	-0.444394	1.83021	-0.380061	0.631154	-0.503915	3.77411	1.91337	-0.576842	1.18915	0.400153	-0.331505	-0.50518	0.177808	-0.403938	-0.412548	-0.002664	-0.545254	-0.464689	-0.460123	-0.358152	-0.426811	-0.479297	-0.49686
PDRG1	-1.46196	-1.3387	0.704798	1.53194	0.087895	-0.780676	1.6723	2.5964	2.26586	-1.21917	1.12318	-1.04715	-0.300364	-1.09144	-0.383622	-1.07943	-1.06249	-1.05649	3.61106	-0.380312	0.275171	1.84563	1.5033	-1.18504	-1.00974	0.114429	2.50802	-1.20494	0.202148	-1.01728	1.9695	0.93172	1.06246	0.108958	2.43861	-1.09112	-0.888634	1.46625	-0.991496	0.719297	2.37497	-1.17511	-1.23693	0.314589	0.79529	1.84757	-1.08171	0.073653	-1.10238
EPB41L1	-0.477162	-0.353908	-0.11816	0.599067	-0.201333	-0.216711	-0.124285	0.30959	0.02559	-0.093461	-0.028034	-0.095421	-0.197058	0.002254	0.67426	0.001405	1.04602	-0.061166	-0.065751	-0.19655	-0.174476	-0.198724	-0.228736	-0.15959	-0.024944	0.028757	-0.06512	-0.154811	0.056926	0.075521	-0.249153	-0.0779	-0.287251	-0.18254	-0.017167	-0.131418	-0.001917	-0.06482	0.674439	0.172022	0.29605	-0.067408	-0.168087	-0.080699	-0.080849	2.10296	0.116928	0.115766	0.073107
BRAP	3.19829	0.266517	0.731158	2.66485	-0.68075	-0.673947	1.52592	-0.541669	-0.623979	0.348128	0.901362	-0.682368	-0.736405	0.324134	0.377482	-0.558742	-0.26515	-0.508072	-0.599565	1.72368	-0.07208	-0.774936	-0.738913	0.338312	1.33633	0.732853	-0.598934	-0.753961	0.748709	-0.727045	-0.652977	-0.601429	-0.547444	2.62853	-0.537524	-0.432489	2.02033	-0.184088	-0.543874	-0.531891	1.31675	-0.68072	0.114219	0.633048	-0.614663	-0.599337	-0.483184	-0.429759	1.1237
IGBP1	-0.854123	-0.730868	0.923765	-0.43684	1.04366	-0.57184	-0.518811	-0.414062	-0.467126	1.62247	0.165117	2.03947	0.876966	1.50496	-0.541036	-0.336703	2.89977	-0.448656	-0.442712	-0.573511	1.8959	0.86917	-0.585334	0.262271	-0.349639	-0.488211	-0.442081	-0.106619	0.137458	-0.120439	1.96242	-0.459523	-0.241892	-0.523778	-0.394127	2.24527	-0.414324	-0.13828	1.65206	-0.267338	-0.446273	1.98707	-0.629093	-0.462375	-0.45781	3.05163	-0.341672	-0.476983	-0.494547
RBM41	-0.742196	-0.618941	-0.383193	-0.324913	-0.466367	-0.201438	-0.42033	-0.302135	-0.347639	-0.499414	0.110266	1.59121	-0.467625	0.164709	-0.420151	-0.359673	-0.342735	-0.093871	2.0263	-0.461584	-0.43951	-0.506155	2.20059	1.30098	-0.289977	-0.360153	-0.330153	-0.48518	-0.4299	-0.435644	-0.514187	0.551016	0.910332	-0.462602	-0.2822	-0.464429	0.257006	-0.370697	-0.428457	-0.289698	-0.21761	-0.437634	-0.479919	-0.290883	2.24648	-0.334279	-0.340825	0.534857	-0.307566
YPEL3	-0.918901	-0.795646	0.179457	-0.501618	1.98027	1.18778	1.95228	-0.47884	-0.293567	0.066035	1.84337	-0.459594	-0.64433	0.089298	0.026418	-0.536379	-0.51944	-0.513434	-0.024967	0.511771	1.05888	2.04029	-0.676733	-0.641983	3.30275	-0.552989	1.22133	-0.661885	-0.09713	1.03794	-0.56669	-0.524301	-0.381366	-0.639307	-0.042666	2.45238	-0.479102	2.46843	-0.605163	-0.466403	-0.511051	-0.632057	-0.053417	-0.527153	0.769987	-0.210593	1.51748	1.46916	1.04873
PDPR	-0.527107	-0.846812	-0.38132	-0.542781	0.856357	-0.352166	0.945252	-0.530005	1.37775	0.325231	0.613442	-0.446185	1.50998	0.164443	-0.701098	1.11384	-0.509098	0.546965	-0.558655	1.06913	2.20589	-0.734025	-0.700374	0.037293	-0.499517	-0.604154	-0.23966	1.79776	0.076797	1.15028	-0.445912	-0.53476	0.141159	0.751975	-0.510071	-0.118357	-0.428671	0.237076	-0.631242	-0.493093	1.68121	-0.532045	-0.702639	-0.435004	-0.359365	0.2514	-0.496816	-0.454291	0.101353
EXOC1	0.651184	0.016525	-1.16064	-0.078313	-0.854478	-1.27004	0.279688	-1.31622	-0.994062	0.356474	0.382441	-1.44024	-0.051488	0.421426	0.666765	0.342188	-1.14235	0.975137	-1.35744	-1.1214	0.421448	-0.06671	-0.677894	1.78348	-1.29963	2.36985	1.09545	0.375186	-1.37466	0.732347	0.470618	1.9344	1.47189	1.27679	1.58681	-1.31893	0.810515	0.279319	-1.15257	0.054962	1.00267	0.881452	-0.585914	0.824537	1.58665	1.52187	-0.88469	-0.097742	1.80407
LAMB1	-0.75147	-0.628215	0.124079	-0.334187	0.191421	-0.322351	-0.323424	-0.303255	-0.364472	0.34383	-0.470896	-0.422862	0.169044	-0.076627	-0.235685	-0.107526	-0.352009	-0.327355	4.4128	-0.470858	-0.448784	-0.470255	1.18394	-0.465371	2.48895	-0.385558	0.749964	0.892236	-0.263445	-0.076984	0.495139	-0.348594	-0.409314	1.31405	-0.291474	-0.48854	0.896804	-0.345719	0.331641	-0.298972	0.174159	-0.452459	-0.475773	-0.248473	1.33646	0.754248	-0.371226	0.282119	-0.306679
CMTM6	-0.55826	-0.606765	-0.371017	-0.312737	-0.454191	0.408201	-0.408154	-0.289959	-0.343022	-0.487238	0.598479	-0.372748	-0.455449	-0.473116	0.390027	2.87968	-0.330559	-0.324553	-0.182638	-0.449408	-0.427334	-0.127188	-0.487851	1.33442	1.06609	-0.364108	0.064984	2.26417	-0.429223	0.750725	0.452508	1.794	0.198596	-0.450426	-0.270024	0.817512	-0.290221	0.987362	-0.264054	-0.277522	-0.322169	1.9619	0.053216	-0.338272	-0.333707	-0.337696	-0.249798	-0.35288	1.31854
MLTK	1.19299	0.609678	-0.340741	0.127535	-0.146242	-0.521099	0.21494	1.16638	-0.410114	0.103651	-0.086709	-0.094186	-0.520619	0.283759	0.77255	-0.243601	-0.290784	0.490493	-0.387842	0.187181	1.07456	0.543428	-0.454318	-0.304368	-0.10066	-0.415131	0.423415	0.148541	0.996029	-0.492951	-0.568089	-0.404653	-0.564239	-0.515225	-0.296985	0.224616	0.589549	0.23324	-0.221713	-0.253135	0.743898	0.844398	0.224319	0.391893	1.55505	0.385035	0.336206	0.349533	-0.044629
MYH7	-0.488023	-0.364769	1.67765	0.465195	-0.212194	0.248994	-0.005491	-0.047963	-0.101026	-0.245242	0.182503	0.337158	-0.179905	0.283316	0.71651	-0.105501	-0.088562	-0.082557	-0.076612	-0.110558	0.726801	-0.015897	0.052285	-0.211106	1.13544	-0.122111	-0.075981	0.116207	-0.187227	0.246168	0.055345	-0.093423	-0.203805	0.459184	0.531305	0.671403	-0.004811	0.155062	-0.174285	0.379236	-0.080173	-0.201179	0.329574	0.064453	-0.09171	0.135773	0.267197	-0.051013	-0.128447
G2E3	-1.3901	-0.450184	-1.05076	-0.779954	0.92452	1.74419	-0.688374	0.535294	-0.944188	-0.52156	1.48754	1.94875	0.540107	-1.17106	-0.529857	0.592044	-0.718125	0.392582	-0.958287	1.17263	-0.784741	1.78601	1.3132	-0.742216	1.40229	1.74076	1.74687	-0.315703	-0.766932	1.40027	0.921118	-1.01193	0.152413	-0.716173	1.53811	-0.030856	-0.791359	-0.497295	1.86036	2.36092	2.38447	0.108685	0.187217	-0.418441	-0.39752	-0.994412	1.33167	0.940952	-0.878796
PHGDH	3.33363	-0.452367	1.56722	-0.158339	1.49333	-0.310671	-0.011484	-0.135561	-0.188625	0.243706	-0.280871	-0.247014	1.33642	-0.318718	-0.306653	-0.174525	-0.176161	-0.170155	2.33089	-0.288112	-0.228863	-0.339581	-0.30242	-0.298704	-0.005287	0.322217	-0.163579	-0.14893	-0.231073	-0.269814	-0.347613	-0.181022	-0.392616	-0.213372	2.14222	0.296083	0.030689	-0.224365	-0.247639	-0.109228	-0.167771	0.881709	-0.038057	-0.093179	-0.179309	-0.183298	-0.168227	-0.198482	-0.216045
DPYSL2	3.33668	3.09925	0.588966	1.49442	1.01735	-0.269086	0.745901	-0.151901	-0.324565	1.1466	-0.031143	-1.01725	0.102113	0.194705	-0.695757	1.11123	1.37747	0.900586	-0.393336	-0.657953	0.687724	-0.454379	0.103551	0.54949	-0.155334	1.33039	0.980334	1.539	0.256454	-0.747449	0.254418	0.187313	-1.20402	-0.721028	-0.329715	1.51894	-0.257791	-0.406471	-0.983858	-0.747865	1.49762	-0.710462	-0.65334	-0.345478	0.474675	0.239776	1.4381	0.038371	-0.949518
CRAT	-0.497441	-0.374186	-0.104839	-0.080158	-0.221612	-0.243704	1.8983	0.123761	-0.110443	-0.188211	-0.222044	-0.057575	-0.22287	-0.240537	-0.228472	-0.114918	0.809123	-0.091974	-0.086029	-0.216829	0.01406	-0.189341	-0.255272	0.739064	-0.045222	-0.131529	-0.085398	-0.093006	-0.196644	-0.213509	0.513987	-0.02531	-0.314435	-0.217847	0.663317	1.25299	-0.057642	0.522092	-0.183702	1.73066	0.290694	-0.210597	-0.272411	-0.105693	2.67346	-0.105117	-0.117197	0.298	-0.137864
BTAF1	0.928389	-0.286111	0.543165	-0.571276	0.99461	0.189652	0.556339	-0.555814	-0.558473	-0.75918	-0.447975	-0.62624	0.29791	0.842738	-0.196651	2.19859	-0.478112	-0.187511	1.09314	-0.721349	-0.573646	-0.549841	0.88391	0.847094	-0.239177	1.33838	-0.589919	-0.059422	-0.649382	0.366023	-0.545214	-0.601184	0.112842	-0.722367	-0.536407	-0.291267	-0.562162	-0.619863	0.406719	-0.549463	-0.337603	0.665038	0.481258	-0.603966	-0.075654	-0.24964	-0.621717	1.60124	0.976219
ZNF184	-0.825324	-0.702069	-0.147722	-0.249888	-0.549495	-0.571587	-0.503458	-0.356604	2.35822	1.42403	-0.549927	1.38594	1.50304	-0.56842	-0.556355	2.79757	-0.339585	-0.419857	-0.413912	-0.544712	-0.522638	-0.461117	3.30383	-0.51618	-0.373105	-0.459412	-0.413281	1.31591	0.544404	-0.541392	-0.597315	-0.430724	-0.642318	-0.489947	-0.365328	-0.562394	-0.385525	2.63407	0.623319	0.692046	-0.38053	1.07072	0.053471	-0.404166	2.15065	-0.433	0.820165	-0.448184	2.00791
SETD1A	-0.318976	1.52961	0.318373	0.957333	1.44455	0.475829	1.19416	0.689112	-0.632925	-0.140287	0.52577	0.536501	-0.057163	-0.018838	-0.751434	1.20844	0.214536	0.39375	-0.845239	0.155369	-0.412958	0.743903	-0.086207	0.295973	-0.294184	1.22719	0.455106	0.086821	0.147027	-0.333629	-0.144136	0.509767	-0.379038	0.214275	-0.73458	0.287655	1.82291	0.034395	1.00399	-0.684267	-0.097443	0.226267	-0.960034	-0.322515	0.54734	1.01237	1.26058	0.31237	-0.670714
HPS4	1.15098	1.66377	-0.980752	-1.26788	-0.856918	-1.07333	2.01151	1.12443	-0.528341	-1.14521	1.17137	0.248728	-1.40316	-1.00017	0.089146	0.797503	1.91727	-0.09926	-1.28554	0.747639	1.64688	0.312469	-0.262878	0.643317	1.18206	-0.908775	1.26218	-1.19388	-0.712606	-0.47483	0.095436	0.616891	-0.411748	-1.15773	1.09545	0.479299	-0.510418	0.967988	0.996253	2.07221	2.04177	-0.526406	-0.120988	-0.025822	1.66023	1.45603	-1.04196	-0.11067	0.337296
SAMM50	-0.504783	-0.440683	-0.204935	-0.146655	0.287528	-0.293074	-0.11343	1.42258	-0.17694	0.11137	-0.288541	-0.125048	2.19052	0.474296	0.676323	-0.181416	0.618988	-0.158471	-0.152526	-0.283326	-0.261252	0.720945	-0.125163	-0.162174	1.87691	0.30772	-0.151895	-0.306922	-0.263141	0.415676	0.64521	-0.169338	-0.032038	-0.268935	-0.103942	0.975073	-0.124139	-0.212681	-0.088246	-0.11144	-0.156087	-0.176446	-0.338908	-0.17219	-0.153929	-0.171614	-0.162834	0.939422	0.275333
SOS2	-0.856424	-0.697976	-0.497422	2.47558	-0.386523	-0.522772	0.929925	1.78831	-0.462237	-0.613643	-0.254846	-0.40139	0.423706	-0.440276	1.46545	-0.400587	-0.364465	-0.425153	-0.445013	0.359158	-0.317935	0.793623	-0.437136	-0.341296	-0.404206	1.49332	2.14267	-0.018192	1.67771	-0.375648	0.080497	-0.273096	-0.332368	-0.569379	-0.391251	1.40465	-0.20104	0.600828	-0.542686	-0.363464	-0.441241	-0.49587	0.468182	-0.424635	-0.453492	-0.464101	-0.225998	0.010485	-0.380372
NIN	-0.131759	0.134928	-0.300548	1.01051	0.206984	-0.402315	-0.338709	-0.218678	-0.273866	-0.421782	-0.389167	-0.335956	-0.192574	-0.104029	-0.395595	0.736593	-0.265103	-0.245756	2.30758	-0.383952	-0.353375	-0.364663	-0.422395	-0.381087	0.938933	0.374987	-0.252521	0.727248	1.06686	0.716385	-0.10083	-0.269964	-0.481558	1.07914	-0.204568	-0.079711	1.26446	-0.1912	0.275141	0.919431	2.37851	-0.246919	-0.137733	-0.272816	-0.261449	0.090787	-0.28432	1.39764	-0.292374
ATP6V1D	-0.801225	-0.931559	-0.695812	-0.637531	-0.715926	0.607887	-0.040014	-0.614753	-0.028099	0.257087	-0.340643	-0.697372	1.27155	0.824731	-0.785846	-0.672292	2.47482	0.257012	4.83067	1.35976	0.294196	-0.696544	0.491692	0.416658	0.291679	1.01059	0.442807	-0.797798	-0.754018	-0.680632	1.44247	0.013686	-0.295157	1.16417	-0.525192	0.913769	0.603736	0.614212	-0.051695	-0.584548	-0.634265	1.06059	1.39047	-0.663066	-0.060311	0.816112	0.623461	0.299468	-0.574163
KIAA0586	3.49882	-0.956655	-0.381388	-0.189343	-0.633002	-0.611023	0.640522	0.609976	-0.726943	-0.808142	0.710832	-0.529301	1.07089	1.79197	-0.844972	1.14861	2.33805	-0.46814	-0.702529	-0.325953	1.64511	0.572308	-0.57598	-0.837022	-0.423141	1.16031	-0.701898	0.724035	0.0678	-0.755754	0.85159	-0.71934	-0.805723	-0.571752	1.29162	-0.645366	-0.32282	-0.601816	-0.077512	-0.073789	-0.613198	-0.41238	0.632818	-0.642722	-0.717627	-0.673379	1.09836	0.738343	1.12772
ALKBH1	-0.6097	-0.612825	-0.377077	-0.318797	-0.258419	-0.430265	-0.414214	2.04467	-0.188774	0.435896	-0.460683	1.36254	1.62615	0.092721	-0.467111	0.305588	-0.336619	1.07189	-0.324668	-0.455468	1.56913	0.474294	0.221922	-0.004203	-0.283861	-0.370168	-0.324037	-0.479064	0.046122	-0.434825	2.24744	-0.341479	-0.553074	1.29191	-0.276084	-0.450572	-0.296281	1.41175	-0.422341	-0.283581	1.31295	-0.449236	1.05091	-0.344332	-0.339766	0.686062	0.694688	-0.023828	0.013003
ZFYVE21	-0.377594	-0.908789	-0.528075	0.782866	0.886086	-0.778307	0.782375	0.516859	2.08978	0.835609	1.17616	-0.703436	1.11537	0.706278	-0.206911	1.49043	0.659766	-0.403341	-0.620632	-0.421517	1.30222	-0.275871	0.594227	0.344057	1.65117	-0.23271	-0.620001	-0.775028	-0.331747	-0.001332	-0.770672	-0.637444	2.48959	2.67866	-0.572048	-0.724775	-0.179106	-0.620617	1.09504	-0.579546	-0.624193	-0.7452	1.59213	1.8116	1.30634	-0.63972	-0.530009	-0.578832	0.177497
PCNX	-0.72351	-0.600256	-0.203304	0.357736	-0.11073	0.653066	-0.137956	-0.280326	-0.274926	-0.157569	-0.414957	-0.388742	-0.214753	-0.268688	-0.249023	-0.212617	1.89165	-0.296699	-0.312099	-0.442898	0.417392	0.688743	0.735164	-0.391747	-0.114603	0.972705	0.21762	-0.080412	0.155929	-0.413003	0.010352	-0.162592	-0.410462	1.01375	0.929214	-0.44506	1.11001	-0.372254	-0.177039	-0.24301	-0.190245	0.728748	0.551122	-0.328557	0.832429	-0.283029	0.312817	-0.236711	0.547733
SRP54	-0.198463	1.72536	1.87387	-0.005597	-0.082404	1.11286	0.488691	1.65358	0.863197	0.639112	1.36371	-0.016867	1.23605	0.237942	-1.20061	-0.564993	0.624188	1.6354	4.0299	-0.28179	0.977827	-1.02821	0.12417	0.853999	0.10871	0.015648	1.84708	-1.43638	0.856948	-0.050409	0.837535	-0.511272	-0.852937	-0.073636	0.13724	0.415677	1.3931	-0.283343	-1.76601	-0.652137	1.88971	-0.344527	-0.044767	-0.3579	-0.04861	0.297014	0.19713	0.803651	0.141202
CHD8	-0.946785	3.43788	-0.037457	-0.084315	0.338787	-0.603255	0.255409	-0.039133	-0.134747	0.787293	0.557922	-0.618177	0.753576	1.65151	-0.677817	-0.564263	0.405034	-0.520453	-0.535374	0.021187	1.56681	-0.316599	1.33606	0.0648	2.12611	-0.568477	1.8052	0.686173	0.294525	0.793494	0.29604	0.066414	-0.569901	-0.319195	-0.391043	0.08002	0.152789	-0.564642	-0.36506	-0.494287	-0.538935	2.20196	-0.638034	-0.527183	-0.347543	-0.281827	0.339286	-0.421299	-0.492226
PYGB	-0.661805	0.207909	1.68016	0.846279	-0.166555	1.55997	1.48378	-0.221744	1.77011	0.246937	-0.386408	1.01309	-0.067518	-0.096605	-0.392836	0.774871	-0.24236	-0.198174	0.567001	-0.281089	-0.340258	0.871347	-0.402034	0.086098	-0.046966	-0.261077	-0.222609	-0.173313	0.323445	0.262495	0.100782	1.21077	0.429474	-0.253754	0.76937	-0.116955	-0.124811	-0.288518	-0.348066	-0.209307	0.715107	-0.355675	0.09549	-0.270057	-0.235514	-0.235815	-0.258568	0.029454	1.15242
ZMYND8	-0.353574	-0.62041	0.836206	0.557281	0.303288	-0.106896	-0.383458	1.97087	-0.365671	-0.379533	0.447495	0.586394	-0.354923	-0.364749	0.211242	-0.043028	0.080651	-0.534465	-0.504225	-0.471592	-0.470046	0.562418	0.355624	0.008774	-0.574926	-0.643423	0.248987	0.118842	0.226567	0.201326	-0.198082	-0.343434	-0.403638	-0.169733	1.27016	-0.250346	0.850098	-0.516125	0.326316	0.482908	1.23059	-0.222579	0.267784	0.361217	-0.121791	-0.426543	0.366103	0.185294	-0.160558
CSTF1	3.42469	4.45732	-1.49355	0.837473	-1.65006	-1.76868	2.03099	-0.581125	2.05239	1.21074	1.03877	-1.64203	1.5038	2.38892	0.592472	-0.575936	2.60435	-0.811877	-1.611	-1.7418	0.266951	-0.455751	2.18528	-1.63109	-1.43402	-1.58589	1.60352	0.466734	1.19815	2.0545	1.73834	2.91416	0.871862	-1.70805	0.630041	-0.212077	3.17113	-1.01881	2.82332	-1.56992	-1.61457	-1.73557	2.22462	-1.63067	1.79903	1.48329	0.438929	-1.64528	-1.45274
KIF3B	0.670118	-0.722614	-0.477154	0.652257	0.556008	-0.467437	-0.516273	0.146561	0.943991	-0.415735	-0.570473	-0.517261	-0.431202	0.840127	0.182852	-0.463347	0.682394	-0.414657	1.58191	-0.468235	1.74308	-0.381819	-0.603701	0.527483	0.235833	0.199071	-0.433827	-0.573844	1.34966	-0.551144	1.2169	-0.033825	-0.645934	1.12877	-0.385873	-0.58294	-0.40607	-0.023745	0.910338	1.03009	-0.438019	-0.559025	0.697267	1.0563	1.16556	-0.438746	-0.465625	0.65518	1.86645
FAM83D	-1.13331	-1.01005	0.487508	-0.436499	1.37906	-0.879569	1.21521	-0.669215	-0.746308	-0.890524	1.50788	1.33191	0.145312	1.73501	2.19651	1.737	0.665567	-0.673433	-0.721894	-0.71041	1.62292	0.670857	-0.891137	-0.401924	-0.681087	1.62347	-0.600383	1.67329	0.175736	0.134659	-0.01602	-0.667271	0.902971	-0.82222	-0.67331	1.63016	-0.693507	-0.782049	-0.775286	3.49679	-0.127424	-0.846461	0.112517	-0.061634	-0.708978	-0.709516	2.9928	-0.756166	0.443563
CEP192	-0.96516	-0.985871	2.08215	2.40146	1.60426	0.298936	0.033246	-0.640286	0.81544	-0.857961	-0.827578	-0.538391	-0.426201	0.634831	0.352565	-0.207398	-0.694695	1.86158	-0.304724	-0.819811	-0.785325	-0.863972	0.92683	1.76626	0.471694	-0.115367	0.787714	-0.759252	-0.118628	-0.723476	0.07531	-0.704697	-0.213195	1.81004	-0.455829	-0.382402	-0.23163	-0.415871	-0.768573	-0.571959	0.979828	0.88039	0.073806	-0.678192	-0.357709	-0.060628	0.192187	0.050934	-0.540413
POLA1	-0.407701	0.094079	-0.062273	-0.049128	0.61107	0.840203	-0.072325	-0.02635	-0.078052	-0.221774	-0.191014	-0.108553	-0.181545	-0.209507	0.223598	1.82015	-0.060319	0.309982	0.0769	-0.185799	-0.160592	0.164775	-0.224242	0.5162	0.008823	0.040833	-0.029725	0.046706	-0.006622	-0.174299	-0.236396	-0.039656	-0.229939	-0.186817	0.25281	0.11743	-0.023253	0.383237	-0.035885	-0.013913	-0.050259	-0.008871	0.232584	-0.025222	0.347992	-0.016527	-0.082341	0.046163	-0.0702
XIAP	3.17792	-0.674764	-0.209575	-0.380736	1.37192	-0.121374	-0.289617	-0.123841	-0.411022	0.497965	0.45751	-0.336529	-0.48101	-0.509947	0.03926	-0.415497	-0.276279	-0.36536	4.77259	-0.485611	-0.427574	-0.561978	-0.531625	-0.468483	-0.3458	-0.384345	-0.324555	0.904709	0.379632	-0.502682	-0.314096	-0.166202	-0.60603	1.06836	-0.224322	-0.520211	0.872683	-0.446762	0.316694	0.13047	1.55003	-0.31634	0.305842	0.018538	-0.32101	-0.405696	-0.3356	1.57388	0.153588
PLS3	1.62365	-1.1758	-0.697416	1.46721	0.501479	-0.156158	-0.195091	1.92497	1.49242	1.47754	-0.713731	1.98216	-0.019823	1.23739	-0.981671	-0.899038	0.613567	-0.813497	-0.887642	-0.907551	0.338453	0.877712	0.095551	0.910547	-0.846835	-0.313473	-0.643331	-0.701175	-0.534909	0.057258	0.602226	-0.427567	-0.357382	0.685154	1.69384	-0.082107	-0.83677	1.86494	-0.725184	1.27883	-0.064205	1.61929	-0.329644	0.090677	-0.738963	-0.62594	0.711674	0.861256	1.61042
SMARCA1	-0.614238	-1.15069	1.6428	0.813568	0.163886	-0.983787	-0.946315	0.798233	1.84686	1.75749	1.62084	-0.485287	-0.657705	-0.504668	1.10885	-0.679238	0.779752	-0.434184	-0.197814	-0.993332	-0.265661	1.32973	0.566653	0.04568	0.526928	-0.76881	0.701766	-0.994651	-0.619006	0.352597	0.402497	0.384251	-1.03529	0.015409	1.32495	-0.069729	-0.350241	-0.216695	-0.388819	-0.821446	-0.316373	-0.373918	0.377633	0.846219	0.750813	0.636742	0.818536	1.06263	-0.163019
FMR1	2.12307	4.36615	1.50779	2.39464	1.00515	0.897283	0.455877	0.574444	-0.591066	0.790433	0.342175	-0.447973	0.368574	0.739239	1.73555	-0.900323	0.508291	1.57106	5.02324	-0.851809	0.378175	-0.497189	0.267958	0.089385	-1.27931	-0.226285	0.676515	0.361034	0.766488	0.92276	-0.50414	-0.280798	-0.122614	0.720419	1.80448	1.20057	-1.40659	1.00016	1.32414	-0.349364	1.12523	-0.001476	0.672965	-0.667005	-1.48161	-0.577458	0.343532	0.652631	0.101309
EEA1	-0.073301	-0.4187	-0.182952	-0.124672	-0.266126	-0.288218	-0.220089	0.677723	0.112765	-0.288592	0.631746	-0.185398	0.28142	-0.285051	0.135537	0.682741	-0.142494	-0.136488	-0.095424	-0.261343	-0.233294	-0.305914	-0.299786	-0.265037	-0.089736	-0.176043	0.954553	0.738078	-0.241158	-0.258023	-0.306305	-0.13495	-0.358949	0.340731	-0.081959	0.434103	-0.010144	-0.059487	-0.106231	-0.010758	-0.134104	0.461752	-0.160654	0.364617	-0.094306	-0.149631	-0.154417	-0.164815	0.416171
SYTL4	1.1112	-0.359667	-0.123919	0.18339	-0.207093	-0.212799	-0.145727	-0.031634	2.59672	-0.24014	-0.086336	-0.154314	0.358063	-0.211224	-0.213953	-0.100399	-0.083461	-0.077455	1.09728	0.207805	-0.180236	0.668366	-0.240753	-0.180887	-0.030703	0.127016	-0.059021	2.61077	-0.171264	0.232815	-0.254913	0.070278	-0.299916	-0.203328	-0.022926	-0.219992	-0.008344	-0.131665	-0.169183	-0.030424	-0.060563	-0.196078	-0.257892	0.135946	-0.086608	-0.090598	-0.082718	-0.105782	-0.123345
TAF7L	0.125325	-0.971514	-0.363497	-0.677486	-0.503898	2.80098	0.6814	-0.603612	-0.707772	1.71421	1.8981	-0.47606	-0.106047	-0.442815	-0.825801	-0.712247	0.732212	2.06459	0.054553	-0.814157	-0.792083	1.20235	0.927695	-0.299581	-0.60763	3.02221	-0.682727	1.26618	1.36729	-0.103724	0.977131	1.3346	-0.375217	-0.815175	-0.634773	-0.799596	1.39642	-0.699662	-0.099983	-0.642271	1.02014	-0.807925	0.556103	-0.650602	2.55199	-0.356428	-0.66878	0.617202	-0.529954
STK24	-0.234262	-0.596344	0.806509	0.257504	0.133886	-0.458437	-0.1197	0.695053	-0.035595	-0.32962	0.170538	0.701563	0.494572	-0.138272	0.814149	-0.100916	1.13086	-0.290985	-0.308187	1.1571	-0.265244	1.10851	1.02188	-0.31874	-0.207093	-0.319641	-0.291541	-0.409692	0.343327	-0.042043	0.756073	0.504492	-0.228928	0.745116	2.0501	0.609315	1.68007	0.180691	0.147748	0.733529	-0.298649	0.224186	-0.277476	0.227417	-0.08607	-0.320603	0.85207	-0.046736	-0.338131
ARHGEF7	-0.611552	1.36701	0.0961	-0.354439	-0.182288	0.014313	-0.323662	1.77293	0.228418	0.527638	0.416352	-0.328406	-0.432261	-0.161906	-0.271194	-0.347178	-0.369505	0.503584	-0.362814	0.029725	-0.290084	0.495607	-0.270281	0.782261	0.513336	-0.385438	1.67275	0.278381	-0.457106	0.500295	-0.260234	-0.379625	-0.565935	0.631505	0.3666	0.772979	0.192281	-0.282076	-0.281185	0.046292	-0.104373	-0.477258	-0.362546	-0.372052	0.688197	0.090477	-0.128678	0.719498	-0.371242
MAPK3	-0.477097	-0.543507	1.5419	0.195661	-0.390933	-0.003385	-0.344896	-0.097088	-0.279765	-0.365854	-0.229696	-0.338154	0.013495	0.027158	-0.12362	-0.28424	0.011603	-0.261295	-0.255351	-0.268998	-0.364076	0.851174	-0.070767	0.186455	-0.214543	-0.128404	-0.25472	-0.165447	-0.365966	0.98137	-0.438753	0.079437	1.09586	0.633447	3.23959	0.922739	0.558283	1.43075	0.474712	-0.214264	-0.258912	-0.109637	-0.07763	0.548545	-0.270449	-0.274439	-0.170016	0.892757	-0.307186
CTCF	-1.19744	-1.07418	1.50305	-0.780157	-0.867251	-0.468974	-0.875574	0.1173	0.826716	-0.732166	-0.07061	0.895438	-0.457705	1.27983	-0.017312	1.38095	1.24111	0.227838	0.023222	-0.599903	-0.375241	0.862619	1.67105	-0.315983	-0.359281	-0.786464	-0.776484	0.230596	-0.84864	-0.72226	-0.969431	-0.587097	-0.802618	0.910248	1.36696	-0.082089	-0.305887	-0.831797	0.128243	-0.628864	2.10993	0.104926	-0.120269	0.073592	0.884304	1.31185	0.412722	0.017472	-0.351753
NME3	-0.719493	-0.596239	0.213123	-0.302211	-0.443664	-0.465757	0.082315	-0.279433	3.82415	2.79331	-0.444097	-0.390885	-0.01147	0.754522	-0.450525	-0.336971	0.209229	-0.314027	-0.116849	-0.099306	-0.416807	-0.483453	0.847651	-0.032356	-0.267275	-0.353582	-0.307451	2.7075	-0.418697	-0.435562	1.91619	-0.324893	-0.019138	-0.439899	-0.259498	-0.456564	-0.279694	2.16138	-0.405755	1.18459	-0.311643	-0.432649	1.17074	-0.327746	-0.32318	3.50088	0.888005	1.02978	-0.359917
HCFC1R1	-0.940956	2.34526	-0.581953	0.670235	1.36514	1.73577	-0.61909	-0.500895	-0.151613	-0.698174	1.23515	1.04397	-0.666385	0.72479	-0.035643	-0.169979	-0.541495	-0.535489	-0.529544	1.37561	-0.63827	1.41637	-0.698787	-0.664038	2.16642	0.377484	-0.528914	-0.68394	-0.077721	-0.657024	-0.401733	-0.2127	0.68434	2.13597	0.057047	0.002931	0.540882	-0.589699	-0.627218	2.78906	2.00209	0.549981	-0.715926	-0.549208	1.89642	-0.548633	-0.560712	0.703613	0.032704
NPRL3	-0.597811	-0.474556	-0.131942	2.37301	-0.048683	-0.125613	-0.275945	-0.077623	-0.195801	-0.211254	-0.162183	0.201005	-0.176554	-0.340908	0.74574	-0.215289	0.511772	0.244602	4.39405	-0.132072	0.293406	-0.141327	1.69115	-0.243423	-0.145593	-0.231899	0.125522	-0.325033	-0.198304	0.069652	-0.326172	-0.078301	-0.405877	-0.302662	0.282389	1.01981	-0.139505	0.24313	-0.240656	-0.123904	0.830368	-0.225629	-0.265294	0.365358	-0.201498	-0.059965	0.249864	-0.170026	-0.11648
MLYCD	-0.637865	-0.51461	0.515981	0.004858	-0.362036	-0.329817	-0.315999	-0.197804	-0.250868	0.224269	-0.362469	0.446923	-0.275348	-0.380962	1.84728	-0.085118	-0.180981	-0.148349	-0.226454	0.824728	-0.335179	-0.401824	1.33664	2.23874	-0.185647	2.419	-0.225823	-0.331255	-0.337069	-0.250058	3.01394	1.48061	-0.03838	-0.358271	-0.177869	-0.086926	-0.198066	-0.286608	-0.324127	-0.05565	-0.230015	0.297293	-0.103033	-0.246118	1.48719	-0.245542	-0.257621	-0.260725	1.32671
NAGPA	-0.61298	-0.489725	-0.253978	-0.195697	0.382823	-0.359243	-0.291114	1.95728	0.65815	-0.370199	-0.337584	2.97436	-0.338409	-0.267728	-0.344012	2.01297	-0.213519	1.58198	-0.201569	-0.332368	-0.310294	-0.376939	0.611016	-0.260198	1.34548	1.24034	0.058127	-0.266788	-0.185242	-0.329049	0.806186	-0.21838	-0.429974	-0.333386	-0.152984	-0.117026	-0.173181	-0.261723	-0.299242	-0.160482	-0.20513	-0.326136	-0.387951	2.87188	-0.216667	-0.220657	-0.232736	1.19982	-0.253404
USP10	-0.759163	2.15124	-0.372542	0.293228	-0.192733	1.3293	-0.399069	-0.10723	0.394058	-0.516382	0.21496	0.427395	-0.028046	0.10639	-0.436041	-0.376641	-0.0953	-0.353696	1.18527	-0.478551	1.23012	1.56727	0.224153	0.093901	-0.306945	0.382911	0.016491	0.609534	0.681122	-0.284451	-0.160181	-0.364563	-0.423147	0.442582	-0.299167	-0.071613	0.219606	-0.14082	0.23238	-0.306665	-0.280169	1.1711	0.200519	-0.342663	1.02441	0.454171	0.570386	-0.297058	0.503647
CRISPLD2	1.63367	-0.465245	-0.114229	0.642099	-0.306609	-0.334763	-0.014298	1.25741	-0.081953	-0.345718	-0.18283	-0.228512	-0.162615	-0.331596	0.231865	-0.205977	0.24932	-0.183033	4.97739	-0.307887	-0.276422	-0.352459	-0.126065	-0.188584	-0.136281	0.165426	-0.176457	0.182055	-0.164501	0.191482	-0.336624	-0.036618	-0.405493	0.289597	-0.128504	-0.255459	-0.1487	0.601556	0.157509	-0.112831	0.936283	-0.109134	0.223758	-0.114117	-0.192186	-0.196176	0.68408	0.828533	0.581235
FBXO31	-0.391053	-0.127934	-0.158118	1.09254	0.346128	-0.263384	0.118713	-0.07706	-0.11753	-0.274339	-0.105801	-0.178699	-0.218769	-0.221435	-0.182104	-0.134598	0.012715	-0.066768	-0.105709	-0.236508	1.02871	-0.271731	-0.268169	-0.001236	-0.064902	1.4263	0.749507	-0.260105	-0.178421	-0.223682	-0.289112	0.045023	-0.181139	-0.237526	-0.057125	-0.241786	0.20683	0.048478	-0.203382	0.32157	1.90577	-0.230276	-0.292091	-0.125373	0.890623	-0.124797	0.696712	0.3756	-0.157544
RNF40	0.289119	-0.950545	-0.335543	1.25437	0.361378	0.584182	1.82082	-0.633739	2.80733	-0.450072	-0.153244	-0.26418	1.99129	-0.065238	1.91342	-0.40909	-0.279203	0.303653	-0.662388	2.75707	-0.229793	0.54439	0.207623	-0.796882	-0.621581	-0.648908	2.16037	-0.816784	-0.222257	-0.464438	0.740682	1.86927	-0.053105	-0.146664	-0.613804	-0.756527	-0.502944	-0.722543	0.723741	-0.621301	-0.505978	1.28566	-0.090649	-0.682052	-0.042434	-0.114289	2.79043	-0.69666	-0.255288
ZNF106	3.59848	-1.14375	0.81536	-0.849721	0.251526	-0.010259	1.18178	-0.509304	-0.144677	0.517416	0.091629	-0.938396	0.107038	1.05527	0.12178	-0.308894	2.18348	-0.31583	-0.364443	-0.964252	-0.460031	-0.03633	-0.779915	0.000943	0.140537	-0.528164	0.826217	0.262473	-0.014094	-0.967301	1.37391	-0.85568	-0.734121	-0.530458	0.004628	0.390429	-0.776428	0.763577	-0.242128	0.919194	1.65421	0.82896	0.345859	0.513745	-0.851466	-0.504681	-0.88676	1.17001	0.731986
TJP1	3.44828	3.63223	0.987413	0.677114	0.452115	0.55466	0.004007	-0.911024	0.177915	-0.345049	0.025484	-0.272452	0.181799	0.702692	-0.344318	-0.179411	0.75454	1.08654	-1.08203	-0.201294	-0.147949	0.141989	0.651828	-0.090891	1.11469	0.146333	-0.474403	0.130174	-0.227172	0.043294	0.019033	0.652822	-0.62594	0.018856	-0.155445	0.311848	-0.157916	0.524966	0.222418	0.520688	0.295686	-0.449862	-0.107587	0.367376	-0.118787	0.768945	0.414418	0.631274	-0.4231
DMXL2	-1.39856	1.15921	1.21725	0.125678	0.30181	0.420369	-0.236673	-0.951096	-1.00686	1.05818	0.655171	0.687142	1.16947	-0.06588	0.430591	1.11185	0.25322	-0.686568	-0.987147	-0.185218	1.06493	0.894295	-0.299935	1.51814	1.05667	-0.904773	-0.097514	0.607526	-0.009517	0.217688	0.735602	-0.920801	0.279769	-0.63767	0.21322	0.229581	1.62263	-0.358647	1.28503	1.01561	-0.38798	0.554675	0.346534	0.515104	0.005766	0.611741	-0.712141	-0.314237	-0.841823
SGK3	-0.502471	3.48408	0.021687	-0.085188	-0.147912	-0.236088	-0.073507	0.159024	-0.115474	-0.226399	-0.221576	0.436889	-0.171854	0.108474	-0.103554	-0.078504	0.029344	0.433503	-0.09106	0.601047	-0.180896	-0.262348	-0.222491	-0.141054	0.045261	0.099406	0.463314	-0.065555	-0.18499	0.152533	-0.242437	0.154568	0.182027	-0.086716	-0.034566	-0.223364	0.178408	0.154023	0.201703	-0.042108	0.006987	-0.065032	0.310618	0.061121	-0.056609	-0.076429	-0.122227	0.348769	0.324142
FZD3	2.71618	1.82708	0.165696	-0.334936	-0.654051	1.57662	0.42041	0.987208	0.829761	-0.646689	-0.24313	0.667791	0.421883	-0.569041	-0.563139	-0.554983	-0.442048	0.454365	2.42925	0.617534	-0.460803	-0.627797	0.797903	-0.53999	-0.485287	-0.205478	-0.217485	1.75511	-0.369297	0.670882	0.218005	-0.321809	0.571069	-0.626342	-0.39905	-0.568628	0.880548	-0.586248	-0.623767	2.49696	-0.508833	0.329382	0.115959	0.862055	-0.531743	-0.19692	-0.460507	-0.297134	-0.262505
GDAP1	-0.591635	5.44603	-0.089844	-0.174352	-0.31216	-0.315451	-0.269769	-0.151574	-0.204638	-0.348853	-0.316238	0.335667	-0.198218	0.365272	-0.322666	-0.209113	-0.180226	-0.151125	5.01693	-0.311023	-0.288949	0.574936	0.021709	-0.243077	-0.134172	-0.225723	-0.179593	-0.329462	-0.290838	-0.162884	0.051916	0.810818	-0.408629	-0.247825	-0.131639	-0.328706	-0.151836	-0.133545	-0.277897	0.069815	-0.183785	-0.304791	-0.354371	-0.199887	-0.195322	0.411046	-0.087772	-0.206078	0.61804
NDRG1	-0.386282	-0.301288	-0.023294	-0.00726	-0.049839	0.163055	-0.089045	0.015518	-0.024894	-0.147644	-0.136507	-0.066644	-0.149972	-0.167639	-0.155575	0.931508	0.269077	0.546829	-0.013132	0.258546	-0.121857	-0.151453	-0.168791	-0.071498	0.080648	-0.045081	0.595827	-0.167527	0.131736	-0.140612	-0.196534	0.000142	-0.234017	-0.081055	0.249046	-0.161614	0.046217	-0.056277	-0.110805	0.063736	0.008946	-0.079441	-0.199514	-0.032795	-0.02823	-0.03222	-0.044299	0.132225	-0.043404
BNIP3L	3.06742	3.29713	-0.790911	0.864324	0.681856	-1.14583	1.04102	1.76289	-1.04552	-0.31184	0.428222	1.33288	-0.124575	0.549966	0.858466	-0.441243	0.329533	0.308493	-1.04308	-0.068884	0.706538	-1.04675	0.11693	0.657229	-0.262933	-0.730831	0.620542	0.590809	0.800772	0.03915	-0.047455	0.965463	-1.28371	0.655775	-0.671943	0.714727	-0.501812	0.304914	-0.713577	0.398945	1.19007	-1.4738	0.148813	-1.06585	-0.44479	0.295118	-0.524277	0.400544	0.682867
AES	-0.550464	-0.427209	0.378593	1.84136	0.076431	0.086328	-0.185883	-0.110403	0.117094	-0.154504	0.589969	0.376485	-0.201825	-0.137896	-0.281495	-0.167942	-0.151003	-0.144997	2.96941	-0.269852	0.134919	0.117396	1.0672	-0.078324	0.198853	-0.184552	-0.138421	0.118829	-0.249667	0.04548	-0.26449	-0.093131	-0.152329	-0.190289	0.505825	-0.287534	-0.110665	-0.199207	-0.124506	-0.097966	0.459385	-0.26362	-0.325434	-0.158716	-0.154151	0.303661	-0.062339	0.175297	0.61893
SNAPC2	0.476271	-0.650465	-0.240178	1.44559	0.484233	-0.519983	-0.310672	-0.333659	-0.386723	0.539688	-0.498323	-0.445112	0.725846	-0.260144	-0.504752	-0.391198	-0.078988	-0.368253	-0.362309	-0.024839	0.028524	2.20927	1.15147	-0.496802	-0.321501	0.624918	0.515971	-0.516704	-0.472924	-0.489788	-0.357278	1.04383	-0.436452	-0.494126	0.481165	0.094244	-0.035738	0.141773	-0.11452	-0.321222	0.523916	-0.486876	-0.54869	1.51845	-0.377407	-0.381397	3.87559	1.08086	0.812011
FSD1	-0.538526	-0.415272	-0.150855	-0.003887	-0.262697	-0.28479	-0.21666	-0.098466	-0.151529	-0.295745	-0.221158	1.00519	0.237944	-0.281623	0.110484	-0.156004	2.08283	1.31719	-0.127115	-0.228004	-0.23584	-0.302486	0.501763	-0.261609	-0.086308	2.1265	-0.126484	-0.281511	-0.23773	-0.254595	-0.310518	0.04326	-0.170276	-0.058158	-0.078531	1.47806	0.17732	-0.187269	0.182989	-0.086028	-0.130676	-0.251682	1.31126	-0.146779	2.38285	-0.146203	-0.158282	-0.161387	-0.108068
PLIN3	-0.670373	1.23465	-0.311371	-0.25309	0.609083	-0.416637	-0.333497	-0.187048	-0.283376	-0.268802	-0.381059	0.22594	0.999745	0.764327	-0.401405	-0.287851	2.05967	-0.264906	3.24398	-0.370101	-0.367687	-0.434332	-0.327918	1.10202	-0.218155	-0.018742	-0.258331	-0.413358	-0.287508	1.87831	-0.442364	-0.210634	-0.454638	0.020605	-0.210378	-0.407444	2.0232	0.001551	1.57273	-0.217875	-0.262523	-0.123131	-0.445344	-0.278626	-0.08626	-0.168097	-0.214139	0.381567	-0.310797
GLTSCR2	-0.452051	-0.005801	-0.045675	0.18777	-0.176222	-0.198314	-0.130185	0.042866	-0.065054	-0.031044	-0.107595	0.164865	-0.17748	-0.195147	0.0457	-0.069529	-0.05259	-0.046584	-0.040639	-0.122035	-0.070162	0.308449	-0.209882	-0.175133	0.56803	-0.012248	0.124442	0.008327	-0.151255	0.48268	-0.123742	-0.057451	0.19724	-0.100902	0.007945	-0.121	-0.012252	0.753633	0.412596	0.000447	-0.044201	-0.165207	-0.06238	-0.060303	-0.055738	0.01177	-0.071807	0.144867	-0.092475
RAB3D	-0.708857	-0.585603	-0.349855	-0.291575	0.469975	0.056548	-0.299112	1.78803	-0.304961	-0.466076	-0.179256	-0.380249	-0.129744	-0.35088	0.35954	-0.263049	-0.309396	-0.303391	-0.297446	-0.272239	-0.406171	-0.472817	-0.448548	-0.43194	-0.220878	2.704	1.00264	-0.119806	0.224887	2.85748	-0.480849	2.62954	-0.393544	-0.429263	-0.248862	0.047478	-0.269058	0.977766	0.952864	-0.256359	0.360949	-0.422013	-0.256134	-0.289914	0.30102	-0.316534	-0.328613	-0.331718	-0.349281
PPP2R1A	2.24362	3.33641	1.57727	0.618701	0.57067	-0.302254	0.651518	0.224209	-1.15488	-0.647879	1.94084	1.55718	0.628909	-0.633353	-0.20703	-0.883687	1.76046	-0.889584	3.54283	-0.898372	-0.302648	0.911403	0.603005	-0.892899	-0.858993	0.163095	0.443635	0.444713	-1.22439	0.570755	0.609276	-1.03075	-0.586408	1.1093	-0.868191	-0.239778	0.835802	0.018408	2.21487	-0.359912	0.490479	-0.925646	-0.473068	-0.926965	-1.12545	1.34469	-0.353997	-0.141551	-0.709305
PIK3R2	-0.411376	-0.288121	0.150461	0.005907	0.112361	-0.157639	0.323178	0.065344	-0.024378	0.035224	-0.135979	0.022167	-0.010174	-0.154472	0.426312	-0.028853	-0.011915	-0.005909	3.6e-05	-0.130764	-0.10869	0.176359	-0.072251	0.186574	0.040843	0.258684	0.000667	-0.105782	-0.110579	-0.127444	-0.183367	-0.016775	-0.173696	-0.083832	0.04862	0.325822	0.085298	-0.060119	0.032534	1.08159	0.422832	-0.124531	-0.186346	-0.019628	0.027631	0.028859	-0.031132	0.044003	0.09857
ZNF574	-0.533605	-0.853459	0.879202	-0.559431	-0.453074	-0.722977	-0.076554	-0.536653	1.0889	1.88015	2.16091	1.01509	2.95892	0.147128	-0.707745	-0.479915	-0.005615	-0.462927	-0.311518	0.619326	-0.31186	-0.740673	0.269775	-0.645254	-0.524495	-0.610802	0.40232	-0.029005	-0.385539	-0.479256	-0.748705	1.82944	-0.756945	0.762842	-0.516718	2.37286	-0.536915	0.458824	1.62891	0.92338	0.886311	-0.68987	1.37932	1.34292	-0.470415	0.701061	-0.511336	0.968231	-0.336191
GTPBP10	-0.228152	-0.732659	-0.487008	-0.438631	-0.203266	-0.536653	0.626684	-0.415853	0.366968	1.93457	-0.086974	-0.398808	-0.527073	1.27955	0.171023	2.1828	-0.456453	-0.450447	-0.444502	1.51101	-0.553228	0.694005	0.442981	0.288691	-0.403695	-0.474391	2.64499	-0.568519	0.004344	0.671622	0.06849	-0.449641	1.36195	-0.57632	-0.395918	2.05856	-0.416115	0.183078	0.716244	-0.382627	-0.448064	-0.234171	0.544634	0.426626	0.192189	-0.463591	-0.435183	2.49976	-0.377944
CDK6	0.508966	-0.890829	0.468304	0.781591	-0.738255	-0.324335	0.941795	-0.427974	1.57523	0.854577	-0.543602	-0.129695	0.770388	-0.270748	0.778949	-0.617991	-0.166288	0.716606	-0.602672	-0.347109	-0.153476	-0.12064	-0.421816	-0.450383	0.610904	0.210304	-0.088883	-0.713127	0.476672	-0.363251	1.10704	0.422666	-0.478579	0.500925	-0.470514	0.504474	-0.518646	0.924302	-0.419603	-0.561586	-0.522593	0.407907	0.111775	0.135152	-0.33903	0.018447	-0.107936	-0.452984	-0.636369
PON2	-0.593619	-0.573625	-0.337878	-0.279597	0.113645	0.873326	2.77843	-0.256819	0.150831	-0.43572	0.301458	-0.368272	-0.396793	1.97775	-0.427912	-0.288607	0.06167	-0.291413	0.327271	-0.416268	-0.394194	0.559867	-0.370636	-0.284608	-0.216002	-0.330968	-0.284838	0.841501	0.525875	-0.39264	-0.468871	1.02898	-0.513874	-0.417286	-0.236884	0.294754	-0.257081	2.6842	0.247228	-0.244382	1.01732	-0.084535	0.125207	1.40598	-0.300567	-0.304557	-0.316636	0.125508	-0.166392
ITGB8	-0.618561	1.42191	-0.259558	-0.201278	-0.335554	-0.190634	-0.296695	-0.1785	-0.030021	-0.369185	-0.343164	-0.267542	-0.34399	-0.361657	0.855267	2.31465	-0.207317	-0.213094	2.53339	-0.337949	-0.29376	-0.38252	-0.376392	-0.341643	-0.156026	0.294416	0.004048	-0.201687	0.240266	0.708002	-0.390552	-0.223961	-0.435555	-0.314124	2.47218	1.28893	-0.178762	1.30536	0.145983	-0.15227	0.108645	0.305882	0.581329	-0.226813	-0.222248	0.052688	0.411468	1.01627	-0.242501
HBP1	-1.31797	-1.59942	-1.33087	2.37462	1.67402	-1.33634	1.8554	-1.28262	-1.17681	0.737143	-1.3993	-1.3565	-0.316062	0.167203	-1.36905	-1.31686	0.349124	0.680359	1.2028	-1.40785	-1.39206	1.94282	-0.461577	0.042054	-1.21924	1.99	0.840778	1.64762	2.45696	0.045437	2.48304	0.935206	1.90268	0.293511	-1.22791	1.84311	-1.28288	2.30262	-0.169607	-1.27018	0.40179	-1.35249	1.10402	-1.29191	1.37348	-1.25672	-1.30841	0.35507	-1.24414
MPP6	2.1597	1.12404	-0.579661	2.33749	-0.164475	0.620996	0.623655	-0.50322	-0.546093	0.068989	-0.212731	-0.567959	-0.005969	-0.158094	0.568352	-0.1972	0.687582	0.099024	-0.500581	0.250825	-0.572214	-0.385493	-0.192022	-0.666363	0.539105	0.15285	-0.449413	0.019587	-0.283485	0.040723	-0.459159	-0.548681	0.231587	0.255547	-0.385121	0.183394	1.43082	-0.446712	0.864542	-0.471435	0.334109	-0.301375	1.20697	0.939283	-0.546968	-0.032866	-0.294984	-0.205786	-0.383135
NHP2P1	-0.647552	-0.524298	0.505107	-0.23027	1.46962	0.724799	-0.325686	-0.207492	-0.260555	-0.404771	-0.372156	-0.318944	-0.372981	-0.390649	-0.378584	-0.26503	0.90946	1.76941	-0.236141	0.894182	0.772989	0.882971	0.267505	0.57956	1.37706	0.788253	0.675916	-0.390537	0.968046	-0.363621	0.420857	-0.252952	-0.464546	1.18059	0.639069	1.12407	-0.207753	-0.296296	-0.333814	-0.195054	-0.239702	-0.360708	-0.422523	-0.255805	-0.251239	-0.255229	-0.267308	1.133	-0.287976
TSPAN12	-0.429228	3.90611	0.362289	-0.113023	-0.252613	-0.283289	0.02817	1.97117	-0.104609	0.389673	0.006512	-0.199418	0.190884	0.11415	-0.02809	-0.154503	-0.137565	0.432318	-0.125614	0.70651	-0.234339	-0.267128	-0.294857	-0.260108	-0.084807	1.73297	-0.124983	-0.28001	1.5977	0.699933	-0.309017	-0.142425	-0.354019	-0.25143	-0.068709	-0.262719	-0.097226	-0.185769	-0.189778	-0.084527	-0.129175	-0.250181	-0.228441	-0.145278	-0.140712	-0.144702	0.113646	1.53542	-0.157758
HSPB1	-1.14363	-0.878965	-0.507402	2.23519	-0.33749	0.786652	0.104134	0.346071	-0.221927	0.743047	0.952945	-0.502584	0.156983	0.351949	-0.261421	-0.117498	0.610926	1.51697	0.84201	-0.863017	1.10074	1.21287	0.717918	0.778639	-0.691411	-0.777717	-0.731587	0.809939	-0.842833	-0.134229	-0.388092	0.007347	-0.086358	1.02564	-0.683633	1.19413	-0.70383	1.11197	-0.304412	0.415013	1.99987	0.934333	0.292466	-0.751881	-0.747316	-0.070175	0.080829	-0.766489	1.65731
USP42	-1.09875	2.95311	0.970872	1.51184	1.03078	0.482404	0.338029	1.0141	0.087409	-0.196804	1.11571	-0.725799	-0.796895	0.406607	1.18703	-0.675202	-0.699293	-0.693287	-0.687343	-0.767885	0.788145	0.614161	0.596956	-0.821837	1.67854	-0.071924	-0.43125	-0.826554	-0.535792	-0.226173	0.038207	0.798697	0.130973	-0.269734	-0.638759	-0.835825	0.71936	-0.690283	-0.539899	0.750651	-0.152576	1.12989	1.27537	-0.036926	1.35823	-0.431226	-0.71851	0.509925	-0.368375
BLVRA	4.42447	-0.543251	-0.307503	-0.249223	-0.390677	-0.393394	1.33821	-0.226445	-0.27106	-0.423724	-0.365999	-0.082866	1.34652	0.071424	-0.397537	0.735786	-0.267045	-0.261039	3.06575	-0.385893	1.5006	-0.417967	1.53789	1.08596	-0.214287	1.49421	-0.254463	0.699655	1.03025	-0.382574	-0.049665	-0.245131	0.339653	1.81927	-0.20651	-0.338861	-0.226707	-0.315249	-0.352767	-0.214007	-0.258655	-0.359872	-0.002179	-0.274758	-0.270192	-0.274182	-0.262669	0.169809	-0.306929
URGCP	-0.623084	-0.499829	-0.264082	1.19875	-0.335199	-0.369348	-0.275132	2.27998	-0.236087	1.1597	-0.261686	-0.281837	-0.348513	-0.349323	0.723394	2.13807	-0.223623	-0.217617	-0.211673	-0.342472	-0.213392	-0.375003	-0.380916	-0.331764	-0.170866	-0.189462	-0.211042	1.02984	-0.089928	-0.339153	0.845496	-0.027849	-0.440078	-0.335056	0.181563	1.40558	-0.163302	-0.271827	-0.309346	-0.170586	0.861021	-0.33624	0.616272	0.464171	-0.226771	0.866944	0.725173	-0.245944	-0.263508
NMRK1	4.51004	-0.496451	-0.322943	-0.264663	-0.406117	2.29002	-0.36008	-0.195894	0.511321	-0.399262	-0.362764	-0.353337	-0.407375	-0.425042	-0.412977	-0.299423	-0.282485	-0.276479	-0.270534	-0.401334	2.26487	-0.445905	-0.439777	2.10828	-0.229727	-0.316034	-0.269903	-0.42493	0.910933	-0.353973	-0.453937	-0.287345	-0.498939	-0.402352	-0.22195	-0.361843	-0.242147	0.461077	-0.325331	2.08322	-0.274095	-0.395101	1.87148	-0.290198	-0.285632	0.003223	-0.301702	-0.304806	-0.322369
PRUNE2	-0.596734	1.87547	0.840989	-0.078972	-0.214503	-0.298767	0.093574	-0.126237	0.465859	0.45129	-0.268195	-0.184511	0.532859	-0.336921	0.024764	-0.211531	0.707323	-0.191268	-0.185323	0.121598	-0.234548	-0.232262	-0.351561	-0.319817	-0.144516	-0.227825	-0.184692	-0.33678	0.426293	-0.300212	-0.186147	-0.202134	-0.413728	1.12069	-0.136739	0.102132	-0.139784	0.492144	0.841732	-0.056054	-0.188884	-0.271053	-0.097659	-0.204987	-0.195277	1.84982	0.506388	-0.191137	-0.069728
OGN	-0.501065	-0.238507	-0.142062	-0.083782	-0.225236	0.249156	-0.179199	-0.061004	-0.114067	-0.258283	-0.225668	1.69245	-0.189371	-0.244161	-0.232096	-0.118542	1.553	-0.095598	4.17595	1.36666	-0.198379	-0.235931	-0.258896	-0.189406	-0.048846	-0.135153	-0.089022	-0.244049	-0.200268	0.195231	0.091844	-0.106464	-0.165073	-0.221471	-0.041069	-0.238135	-0.061266	0.49852	-0.187326	-0.048567	-0.093214	-0.214221	-0.094374	-0.109317	0.180378	-0.108741	-0.120821	-0.123925	-0.141488
KIAA1432	-0.494651	-0.371397	0.934504	0.395263	0.036378	1.4634	-0.169773	1.0962	-0.107654	-0.248063	0.040287	-0.074543	-0.22008	-0.231943	-0.225683	0.194891	-0.09519	-0.049435	-0.08324	-0.214039	-0.18554	1.45073	-0.249481	-0.183554	-0.042433	-0.116817	0.896978	-0.237636	-0.039984	-0.20651	0.093223	-0.077922	-0.288683	-0.118375	-0.030638	-0.055298	-0.054852	0.224651	-0.172737	0.635274	-0.058661	-0.18178	-0.114376	0.032377	-0.098338	1.55115	-0.114407	0.861813	1.51108
DOCK8	2.44607	4.45659	-0.10529	0.419919	-0.256271	0.166989	-0.215022	-0.293077	-0.344493	-0.106859	0.053333	0.076917	0.039164	-0.362867	0.709113	-0.350616	0.45284	0.718094	-0.299682	-0.452526	-0.375052	0.114359	-0.260996	0.101265	0.984073	-0.269677	0.511136	-0.256262	-0.155362	-0.272011	0.785361	0.380291	-0.550132	-0.439966	-0.273142	0.213332	0.523047	1.46365	-0.250679	0.913905	0.035059	0.206299	-0.139812	-0.315069	-0.309877	-0.340815	-0.352894	-0.264093	-0.276788
CXCL12	1.51296	-0.367517	-0.131769	-0.073489	0.474421	-0.226384	1.89391	2.91135	0.042825	0.302555	0.030198	-0.162164	-0.207421	0.508678	-0.172976	1.23008	0.026238	0.126185	-0.07936	-0.21016	-0.156501	-0.247871	-0.248603	-0.189426	-0.038553	-0.114957	-0.063384	-0.233756	-0.182923	-0.20684	-0.262763	0.074128	-0.307766	-0.211178	-0.030776	-0.227843	-0.050973	-0.139515	-0.177033	-0.012047	-0.073494	-0.203928	-0.242783	-0.099024	-0.085947	1.70785	-0.035048	-0.113632	1.77919
PLEKHA1	-1.29609	1.14107	-0.898988	-0.420202	1.01896	-0.054966	1.11113	-0.822735	0.723555	0.08696	-1.02069	1.28299	1.57993	0.438184	-1.02712	1.11661	0.771353	-0.600024	0.158003	-1.01547	-0.695998	-0.013854	1.2699	0.103094	-0.813731	-0.856247	-0.623174	0.518117	0.420892	0.059917	1.13861	-0.245233	-1.10462	1.09829	1.09583	0.70188	0.270856	-0.28928	0.339873	1.72339	0.258233	-0.169503	0.526174	-0.805171	0.058831	0.882691	-0.876335	0.026482	0.007042
PPP3CB	2.9145	-0.874891	-0.639144	-0.580863	-0.150724	-0.728562	0.927696	-0.308249	1.70234	0.78438	-0.715853	-0.465444	-0.635484	-0.685199	0.925225	-0.615624	-0.598685	-0.567894	-0.531971	1.69803	0.468293	-0.762105	-0.684205	-0.074158	2.09163	0.487343	0.731261	-0.282388	-0.69735	-0.490566	-0.759977	0.065687	1.49101	-0.718552	-0.461441	-0.607292	1.20082	-0.28967	-0.221099	0.210367	-0.590296	0.96104	-0.70612	-0.368211	0.361127	0.379497	1.82671	1.08312	-0.615128
BMPR1A	-0.424808	0.447159	0.065025	-0.007525	-0.148979	-0.171071	-0.060897	0.015253	-0.03781	-0.175659	-0.017983	-0.092559	-0.052795	-0.158202	-0.036948	-0.037804	-0.019641	0.01405	2.05932	0.139711	-0.005107	-0.1853	-0.182639	0.139353	0.027411	0.059369	-0.004993	-0.073895	-0.124011	0.355584	0.567175	0.77643	-0.241801	-0.145214	0.078079	0.475177	0.037876	-0.018278	1.14621	0.027691	-0.016957	-0.132459	-0.078525	-0.03306	-0.028494	-0.032484	0.725758	0.022258	-0.05724
PITRM1	-1.14149	3.37378	1.09438	0.147099	-0.180783	-0.847263	2.31836	2.12789	0.12702	-0.202262	-1.21318	1.55629	-0.210962	-0.383871	-0.116379	-0.213448	1.69168	1.0213	-1.12312	-1.25392	1.32739	-0.361473	0.027504	0.616401	0.913784	1.47673	0.750171	-0.011665	1.06201	1.23713	0.075668	1.74377	-0.182573	1.5238	0.90135	0.915002	-0.959055	-0.692121	0.18341	-1.08204	0.938762	0.935316	-0.271197	-1.14278	-0.856873	1.63273	-0.588078	1.60974	-1.13546
SHOC2	2.59082	-1.26	0.222668	-0.557797	0.937814	-0.050454	-0.811649	-0.631078	-0.812467	1.75399	0.641336	-0.571472	1.17329	0.669994	-0.635309	0.398426	-0.807499	-0.038885	-0.971846	-0.600784	-1.06057	-0.875613	-0.534625	-0.712465	1.36829	1.04349	0.142233	0.531532	0.550323	-0.496914	0.191508	0.051893	0.707326	0.925178	-0.668413	0.070492	-0.379111	0.268525	-0.248054	-0.667477	0.991206	0.141641	-0.227812	-0.51515	-0.066739	0.450079	-0.753135	0.255394	0.113355
TSPAN14	-1.02562	-0.923844	1.04733	0.667247	-0.568293	-0.734824	1.44898	-0.267908	1.39904	-0.197922	0.735814	-0.028939	0.328007	-0.499622	-0.31931	1.30583	0.010955	-0.533988	-0.586307	0.788914	-0.207589	0.690263	0.894487	0.222505	0.699131	-0.516276	-0.143092	0.372056	-0.481758	0.637602	0.655283	-0.619598	0.569337	0.369976	-0.579609	-0.265477	-0.56929	1.13312	-0.057192	0.889496	1.51054	-0.723968	0.254683	0.114197	-0.182826	-0.644004	0.872918	-0.652161	1.23209
NUFIP2	-1.06014	-1.07686	0.393209	-0.805449	1.24168	-0.206366	1.51877	0.526191	1.42888	-0.936799	0.55706	0.334619	0.199354	-0.965828	0.041098	-0.618631	0.193545	-0.459773	-0.81132	-0.077708	1.34114	-0.939851	-0.623863	-0.410332	-0.725465	1.06363	-0.33415	-0.332582	-0.446845	-0.112737	1.19677	1.98899	0.847492	0.466878	0.19796	0.376324	2.37659	-0.842828	-0.877848	-0.770233	-0.160538	-0.525035	0.652285	0.90514	1.52388	1.35641	-0.842488	-0.403756	0.855774
WNT3	2.87821	4.64836	1.69647	2.97683	-0.573477	0.781817	-0.216017	-0.400079	-0.394533	-0.606524	-0.573909	1.56706	0.267086	-0.365038	-0.118044	-0.466783	0.834242	-0.443839	-0.437894	-0.568694	1.56419	0.184831	1.01572	-0.572388	-0.38468	0.191741	-0.129779	-0.192826	-0.513502	0.478833	-0.306184	0.755751	-0.313752	-0.397649	-0.380938	-0.519586	-0.409507	2.09786	-0.51857	-0.380226	1.34737	0.749105	0.108746	-0.429593	-0.442293	1.79901	1.20636	0.711973	-0.450493
MTMR4	-0.966429	-0.843175	0.173618	-0.549146	2.35084	-0.712693	1.39649	2.02386	1.46295	0.737859	-0.581005	-0.530539	-0.384907	-0.356171	0.067997	-0.038539	-0.498307	-0.560963	-0.308819	-0.569301	-0.663743	-0.517473	0.925371	-0.689512	1.85604	2.41953	-0.554387	0.34309	-0.643695	-0.539638	2.04056	0.21067	1.63544	0.856513	0.437561	-0.7035	3.66277	-0.615172	-0.652691	-0.513931	3.1393	0.044471	-0.379052	-0.574682	-0.543681	-0.515571	-0.082265	-0.589289	-0.511857
MED13	2.08287	-0.978164	-0.582537	-0.131202	0.74321	0.119164	-0.772323	-0.640368	-0.684582	0.575734	-0.620132	-0.716794	-0.758909	-0.305638	0.197552	0.317492	1.74059	-0.625355	-0.666789	-0.085601	-0.641275	-0.295424	-0.386943	0.315448	-0.251172	-0.6263	0.764086	0.039758	0.575517	-0.027964	-0.601449	1.03901	-0.513738	-0.685118	0.662083	0.158619	-0.661619	-0.119073	-0.386484	-0.099764	0.996656	0.068822	0.717246	0.355019	2.11753	-0.681596	0.122863	1.11524	1.64883
KAT2A	-1.12908	-1.11368	-0.877932	-0.819652	0.95469	-0.163778	3.55862	-0.796874	-0.801112	-0.994153	1.88023	-0.908327	-0.962364	-0.980031	-0.802686	3.06351	1.39346	-0.664883	-0.825523	-0.956323	-0.934249	2.00156	2.488	2.14927	-0.110722	-0.871023	-0.824892	1.89435	-0.072094	2.86809	3.18603	-0.842335	-0.794137	0.73054	0.084982	-0.193377	2.80938	-0.885678	0.193569	0.960303	-0.829084	0.793001	1.09917	-0.845187	3.63505	-0.844611	-0.724965	-0.564374	2.12772
DUSP3	0.355706	-0.562939	2.72801	-0.26891	-0.363847	-0.432457	-0.364327	-0.149811	0.682269	1.5259	-0.108788	0.256993	-0.411622	-0.42929	-0.308156	1.63723	-0.286732	-0.280727	-0.274782	-0.405581	-0.383507	-0.450153	0.120258	1.86422	-0.233975	-0.320282	-0.274151	-0.429178	-0.385397	-0.402262	1.13624	-0.291593	-0.503187	-0.406599	-0.226198	0.176477	-0.246394	0.894931	0.968717	1.50355	-0.278343	-0.135197	1.40378	-0.149739	-0.28988	-0.29387	-0.066274	0.129808	0.111155
HLF	-0.58205	-0.08645	0.75137	2.31722	-0.246805	-0.328314	-0.245472	-0.14199	-0.195053	-0.339269	0.071886	-0.253442	-0.307479	0.444218	-0.313082	-0.019164	-0.182589	-0.015885	1.99416	-0.291756	-0.263654	0.457326	-0.310772	-0.305133	0.019926	-0.216138	-0.170008	-0.325035	1.83412	-0.208944	0.278114	-0.133938	-0.390926	-0.220415	-0.027743	-0.319121	-0.142251	0.24627	-0.248346	-0.129552	1.58775	-0.02693	-0.228163	-0.190303	1.07222	-0.161648	-0.201806	-0.20491	0.210201
USP46	-0.754061	2.82813	0.791091	-0.378846	0.147546	0.929161	-0.474263	0.738816	-0.409132	-0.027798	0.020386	1.40835	-0.521558	-0.466556	-0.443957	-0.413607	-0.38203	-0.390663	1.51396	-0.465509	-0.426207	0.420082	-0.541071	1.50511	-0.25745	0.076618	-0.384087	-0.539114	-0.495333	-0.416761	0.020325	-0.401529	-0.613123	-0.258668	-0.336134	-0.5332	-0.35633	-0.336994	1.37716	-0.343631	1.00859	0.744573	-0.404557	-0.39466	-0.399816	-0.403806	0.122766	-0.339291	-0.319606
NFKB1	-0.657759	4.01866	-0.293942	-0.240476	-0.38193	-0.15147	-0.071101	-0.217698	-0.270761	-0.108195	1.21869	-0.296448	1.56124	-0.275723	-0.213328	-0.268436	-0.258298	-0.189805	-0.246347	-0.372121	-0.355073	-0.421718	0.385273	-0.106285	-0.083954	0.841359	0.9134	0.820965	-0.356962	0.765643	-0.424516	0.230081	0.522042	-0.378165	0.005455	0.696293	-0.209206	-0.083827	-0.34402	-0.155588	-0.179811	0.397942	-0.253878	-0.266011	-0.248425	1.74592	-0.277515	0.987803	-0.286067
ZNF330	0.971713	-0.436987	-0.491882	1.93655	-0.571372	0.43815	-0.568744	-0.450549	-0.503613	0.271453	0.389854	-0.562002	-0.616039	1.00847	3.2788	-0.452372	-0.491149	-0.289098	-0.479199	3.1235	-0.587924	0.540577	1.09555	-0.613692	-0.438391	-0.462604	-0.478568	-0.633594	2.0739	1.93267	1.6905	-0.49601	0.312078	-0.611016	-0.388508	-0.627681	-0.450811	-0.539353	-0.576872	-0.438112	-0.367693	0.889279	0.24872	-0.498862	-0.494297	2.46637	-0.510366	-0.51347	-0.531034
AADAT	-0.768074	1.54232	-0.409072	-0.350791	-0.492245	1.08745	1.23964	-0.328013	-0.381077	-0.050436	1.97625	-0.439466	-0.493503	-0.458039	-0.499106	0.117411	0.201602	-0.362607	-0.356663	-0.487462	2.7721	-0.060374	-0.525906	-0.468143	-0.235144	-0.030794	-0.356032	-0.406514	-0.467278	0.633043	1.89876	-0.373474	-0.440517	-0.136845	-0.289386	1.03577	-0.328275	0.535004	0.025366	1.28184	-0.360224	0.377211	0.073615	-0.376326	-0.347905	-0.033963	-0.38783	0.444702	-0.408498
RAPGEF2	-0.626801	1.20249	0.665778	-0.209518	-0.113471	-0.234386	-0.304935	-0.184202	-0.239804	0.967721	-0.287437	0.553184	-0.264329	-0.093235	-0.163639	0.015587	-0.22734	-0.221334	-0.21539	-0.105905	0.526463	0.872321	0.133616	0.061936	-0.085633	-0.260889	0.152008	-0.207524	0.319542	-0.245643	-0.398792	0.662617	-0.441885	0.368034	-0.132595	-0.238617	-0.187002	-0.104221	0.05157	0.066483	0.41318	0.893051	0.19412	-0.036903	1.20181	-0.231143	0.231314	-0.185311	-0.032113
KLF3	-0.713835	-0.590581	0.891031	-0.270872	-0.202094	1.49233	1.09648	0.614163	-0.171486	-0.383384	0.398653	-0.317799	0.17652	-0.411369	0.994869	-0.331313	-0.314374	-0.308369	-0.302424	-0.433223	-0.411149	1.6747	0.451188	-0.417224	1.38491	1.32845	-0.301793	0.091094	-0.396106	-0.429904	-0.485826	-0.201072	1.50643	-0.422696	-0.25384	-0.450906	-0.24674	-0.362578	-0.400097	-0.261337	1.21749	-0.350785	0.538373	0.652237	-0.317522	2.4973	-0.243217	1.31827	1.0107
KLHL5	-0.506667	-0.383412	-0.147664	-0.089384	-0.111004	0.063584	-0.184801	-0.058686	0.182815	-0.263885	-0.23127	-0.147129	-0.232096	0.452441	1.92594	0.138082	-0.107206	0.547982	-0.095255	-0.211873	-0.203981	-0.270626	0.333481	-0.229749	-0.054448	-0.140755	-0.094624	-0.249651	0.157641	-0.048642	-0.278658	-0.112067	-0.323661	-0.211505	-0.046671	2.25873	-0.066868	-0.15541	-0.178235	-0.054169	-0.088577	-0.219823	0.282016	-0.067105	-0.08287	1.66791	1.04139	0.30045	-0.14709
OSBP	-1.16793	-1.04468	2.04658	-0.750648	0.633062	-0.071491	-0.835461	-0.624336	1.07221	-0.200103	-0.892535	1.61077	-0.659931	0.005982	1.31308	-0.766631	-0.142873	-0.727266	-0.75652	-0.887319	-0.660034	1.00281	0.880609	0.725885	0.929703	1.3054	-0.240019	-0.452429	0.170955	0.630716	0.765665	0.523299	-0.916931	-0.828657	-0.707935	0.691414	-0.657419	1.18783	-0.770742	-0.51138	1.25957	0.57943	-0.942902	-0.729307	-0.735857	0.428858	1.11511	-0.313716	1.63075
BIRC2	-1.59032	4.48368	0.087706	0.434642	-0.674794	0.358722	-1.26846	1.11176	0.575212	0.751026	1.53403	-0.783786	0.498055	0.632628	-1.10973	-1.18296	0.816157	0.79307	-1.17891	1.15759	1.41806	-1.26147	0.510169	1.04498	1.42029	1.5099	2.02615	1.72749	-1.01188	-0.505945	0.736636	0.970245	0.253518	0.113688	2.6886	-0.877119	-1.15052	0.036714	2.00723	-1.06542	0.067258	1.0529	0.21827	-1.19858	0.7677	2.51113	0.183183	-1.21318	0.100502
HIPK3	-0.822576	1.52721	-0.435712	-0.307396	0.327496	-0.536967	-0.589117	-0.443447	1.53523	-0.059228	1.80777	0.739235	-0.436617	0.267095	0.535557	-0.532885	-0.515947	-0.424294	-0.503996	-0.594848	-0.237822	0.882675	0.948363	0.376715	2.27436	0.691723	-0.443542	-0.641255	1.10299	0.61041	-0.61715	-0.520808	-0.529949	0.757294	-0.138507	0.260298	0.055658	0.554926	1.84588	0.105307	-0.507557	-0.609366	0.644164	0.712515	0.162434	-0.523084	0.458725	0.288432	1.09237
CD81	-0.889697	-0.766443	1.73816	0.044482	-0.140298	0.177108	0.484589	0.921536	1.25523	-0.646916	-0.389236	0.938194	-0.510116	-0.322471	-0.553251	-0.470601	-0.316425	1.70017	-0.478286	-0.581952	0.028457	-0.128121	-0.391133	-0.61278	-0.283834	1.97111	-0.414946	-0.517144	-0.588901	0.583665	-0.661688	-0.224458	1.52292	-0.610103	-0.349156	1.68695	-0.449898	-0.438828	1.55365	-0.437199	-0.481847	2.55524	0.152279	0.166367	2.02815	-0.348085	-0.35754	-0.447944	1.4964
CHKA	4.28042	-0.702643	-0.466896	-0.265617	0.39821	-0.130546	0.959758	-0.196311	-0.438901	-0.504266	-0.526732	0.158926	-0.190591	-0.090536	-0.55693	0.548408	-0.426437	0.581193	-0.326717	-0.42503	0.435492	-0.57217	-0.43389	0.271459	-0.373679	-0.397481	0.790681	0.529026	-0.356633	-0.541966	0.122841	-0.393515	0.145174	0.445809	-0.114541	-0.562969	-0.386099	-0.067281	0.276641	-0.027438	-0.00218	0.091788	-0.487165	-0.405356	-0.429585	0.28899	-0.445654	-0.428296	0.54595
VWF	-0.663884	3.19733	-0.159988	-0.246601	0.598694	0.479493	0.950373	2.02622	-0.274542	0.254954	0.027496	-0.320769	-0.389313	-0.387638	-0.34557	-0.011016	0.875449	0.046945	-0.252472	-0.383272	0.005739	-0.407184	1.44444	0.836739	-0.167525	0.057988	-0.224853	-0.070845	0.045312	-0.372901	-0.074048	0.778209	-0.338447	-0.379436	1.80062	-0.400954	-0.212558	-0.312627	-0.303074	0.298343	-0.256033	0.831904	0.09431	0.345365	-0.208843	-0.266711	0.25091	-0.151254	0.445712
CSRNP2	-1.31248	-1.18922	0.000113	1.85322	1.28787	-0.067116	2.51737	-0.618025	2.18022	-0.826271	-1.03708	2.77336	-0.970416	0.868828	-0.619394	-0.861857	3.18408	-0.319698	-0.901067	0.352411	2.19406	-0.449458	-0.253272	-0.97234	-0.42212	-0.907927	0.66722	0.071192	-0.386501	0.429555	-1.08447	0.055295	-0.351473	-1.03289	-0.82638	0.943452	-0.744984	-0.961222	0.392526	2.72438	2.41131	-0.72816	0.260659	-0.05871	0.751072	0.681196	-0.449354	-0.269031	-0.891862
KRT18	-0.685411	-0.562157	-0.326409	2.64195	3.05166	1.39219	-0.363545	-0.245351	0.115086	-0.311958	2.76894	-0.356803	-0.41084	-0.235362	3.14495	-0.302889	-0.28595	-0.279945	-0.274	-0.404799	-0.382725	-0.449371	3.32111	-0.408494	-0.233193	2.40618	-0.273369	0.490306	-0.384615	-0.132376	-0.457402	-0.290811	-0.502405	-0.405817	-0.225416	2.18089	-0.245612	-0.334154	-0.371673	-0.232913	-0.277561	0.14598	0.654401	-0.293664	-0.289098	1.47827	-0.305167	-0.308271	0.205582
LTA4H	-0.662477	2.80348	-0.303475	-0.234031	-0.386648	0.350774	-0.340611	0.317691	0.188185	1.74935	-0.218558	2.83335	1.84808	1.12068	-0.326347	-0.279955	-0.032101	-0.25701	-0.251065	0.389766	2.87805	-0.426436	-0.359849	-0.287534	-0.210258	-0.296565	1.32483	2.46108	-0.347049	-0.308191	-0.434468	0.571318	-0.479471	-0.382883	-0.161593	-0.399548	-0.222678	-0.16595	-0.348739	-0.209979	-0.254627	-0.309524	0.7334	2.88205	-0.266164	-0.270154	-0.255386	-0.049718	0.14362
ELK3	0.050128	-0.578983	-0.217908	-0.272332	-0.068464	0.400538	-0.380372	1.51669	-0.172696	-0.380615	-0.405212	-0.36515	0.124918	-0.411758	-0.190212	-0.319716	0.449737	0.105714	-0.290827	-0.264315	0.475461	0.118694	-0.46007	-0.415655	-0.25002	-0.034907	-0.130553	-0.357256	-0.401442	0.537272	-0.219304	2.09277	-0.185786	-0.411366	0.106437	0.476283	-0.249016	0.336083	-0.172773	0.319602	-0.294388	2.20362	1.52842	0.092079	0.400786	0.838487	-0.321994	1.11761	-0.038163
CREBL2	-0.706391	2.0675	2.89203	-0.289108	0.769305	0.780299	0.240974	-0.266331	-0.247605	-0.46361	0.429011	0.066826	-0.239539	-0.449488	-0.437423	0.172022	-0.30693	-0.300925	1.48591	-0.425779	-0.403705	0.477924	-0.362933	-0.111514	0.300871	0.409294	1.22584	-0.449376	-0.405595	0.638342	-0.374279	0.425885	0.802445	0.3479	0.72507	1.92919	-0.236416	0.005718	-0.289043	-0.253893	-0.298541	-0.056059	-0.078358	-0.314644	-0.310078	-0.065171	0.139713	2.17951	-0.346815
CDKN1B	-0.778633	-0.655378	-0.212963	-0.36135	0.311063	1.4558	1.79009	1.88844	2.46957	0.562862	-0.503236	-0.450025	-0.402232	-0.521729	0.28626	0.036299	-0.379172	-0.373166	-0.367221	-0.349797	-0.475947	0.232755	1.17688	-0.501715	-0.326414	-0.298528	-0.36659	-0.521617	-0.477836	-0.267344	1.45181	2.07915	-0.595626	-0.499039	-0.318637	1.27671	-0.338834	0.849617	-0.464894	-0.326134	-0.370782	1.4326	-0.553603	-0.386885	2.79418	-0.275744	-0.398389	0.276188	0.257115
CAND1	-1.06236	4.35806	-0.976695	-0.47977	2.73805	0.717425	0.611278	-0.329932	2.2836	-0.561082	-1.10278	-1.0711	-1.13037	-0.785115	1.69935	0.765151	-1.0693	0.942751	-1.0748	-0.896389	0.008216	0.677924	1.61133	0.727642	0.026073	1.08749	-1.00502	-1.15301	0.953403	0.774197	1.1571	2.0478	1.73522	0.380093	1.28161	-0.023565	-0.621095	-1.15653	-1.19404	-1.05528	0.829155	-0.882271	1.26165	1.01463	0.057808	-1.11546	-0.815048	-0.379556	-0.495572
PRKAB1	-0.817551	-0.694296	-0.419011	-0.400268	-0.541722	-0.041468	-0.495685	-0.37749	-0.430554	-0.57477	-0.003752	-0.488943	2.44901	-0.117908	-0.447062	-0.435029	-0.41809	-0.412084	-0.358546	-0.536939	0.508138	0.073928	1.62059	0.644348	1.21915	-0.451639	-0.405509	-0.499919	2.19802	-0.53362	-0.505472	0.502251	2.31863	-0.293061	-0.357555	0.193711	-0.306854	-0.466294	-0.503813	0.994373	-0.409701	-0.462973	-0.592522	-0.378802	0.7389	1.55204	1.12439	0.037693	2.28707
CMAS	4.31096	-1.25123	1.92413	-1.0732	-1.15371	0.106498	0.692602	-1.05042	0.184424	0.773856	1.26789	-0.226318	1.5714	0.129115	0.212086	1.62412	-0.861113	-0.319358	-1.07907	-1.20987	1.51012	0.165774	1.20049	-1.17667	0.072034	-1.12457	-0.631202	1.95349	-0.672313	1.81698	0.954175	-1.09588	-0.009742	1.40682	1.20763	0.22984	-0.285073	0.179423	-0.815766	1.74727	0.183696	0.725717	1.32097	-1.09874	-1.09417	0.464375	-0.606264	-0.447969	-1.06093
PHC1	-0.831025	-0.707771	-0.472023	0.844824	-0.372871	0.332863	0.517484	1.94083	0.250737	0.08429	-0.540781	-0.47938	0.267541	-0.484786	0.398627	-0.110743	-0.431564	-0.322562	-0.419614	-0.274397	-0.340256	1.11076	0.32576	0.728137	-0.316793	-0.373202	-0.301507	-0.427944	1.39624	1.31192	-0.603017	0.704986	0.440824	-0.520865	1.07146	-0.086012	-0.253271	-0.479769	-0.3935	0.40974	0.258586	0.378805	0.247554	-0.222377	-0.434712	0.081443	-0.369877	1.55829	0.556158
TMEM14C	2.40882	-1.65706	-1.3554	-1.30633	0.723274	-1.41693	-0.834226	1.22145	2.42719	2.4037	-1.03337	2.11984	-1.41459	-0.580213	-1.20311	-1.30583	-1.38086	-1.37485	5.48305	-0.530495	-1.47763	-0.347562	0.614961	2.57084	0.693342	-1.4144	1.98266	1.85764	-0.910818	1.78763	0.731691	0.948646	-0.076591	2.54494	2.82449	2.26605	-1.34052	0.079686	-1.20818	-0.325168	-1.10433	-0.117284	0.528845	1.25681	-1.384	-1.38799	-1.40007	-0.535744	2.79019
MAPK14	2.34882	-0.616029	0.437942	1.61344	0.183457	0.472681	1.01947	-0.291464	-0.285376	-0.052357	-0.223621	-0.410675	0.605107	-0.48238	-0.470315	1.27292	-0.327825	-0.139179	-0.327872	-0.458671	-0.436597	-0.074825	-0.497115	-0.308186	0.386346	-0.373371	-0.279043	-0.113139	1.12002	-0.455352	-0.18473	0.301909	-0.550433	-0.459689	-0.279288	1.6225	0.089914	-0.348846	-0.396958	0.771324	-0.331433	-0.452439	-0.489834	-0.300676	0.454168	-0.34696	0.735863	-0.249861	2.57835
FBXO9	-0.663549	-0.540294	0.126027	1.20642	1.28223	0.06252	-0.213672	-0.223488	-0.276551	-0.420767	-0.196759	0.154218	-0.388978	-0.389228	0.478987	-0.281026	2.29313	0.693953	0.197565	-0.371055	0.546767	-0.09959	-0.403399	-0.386631	-0.193448	-0.297637	-0.251506	-0.371665	0.885543	-0.282623	0.191198	-0.268948	-0.1875	-0.375239	-0.191476	-0.367885	-0.051706	1.87346	-0.34981	-0.21105	-0.255698	-0.376705	0.611788	-0.019559	-0.251809	0.139078	-0.259818	0.385105	-0.22078
CD83	-0.657444	0.973341	-0.269822	-0.240161	0.438758	2.39703	0.718714	-0.217384	2.44936	-0.414663	-0.382048	-0.328836	-0.382873	1.52817	-0.008991	-0.274922	0.321114	-0.251978	-0.246033	0.827266	-0.354758	0.644888	-0.415276	-0.380527	-0.205226	-0.291532	-0.245402	-0.028954	-0.356648	-0.373513	-0.429435	-0.262844	-0.080716	-0.37785	-0.197449	-0.353192	2.96951	-0.306187	-0.119529	1.62094	-0.249594	0.327041	-0.00354	2.63479	-0.261131	-0.265121	-0.2772	-0.280304	-0.227107
RBM24	-0.972214	0.043588	2.50955	-0.554931	1.16427	-0.645248	0.628597	-0.532154	0.460404	0.577411	-0.696818	0.01031	-0.525613	0.379208	-0.703246	-0.470746	-0.293733	3.16381	-0.560803	-0.691602	0.283571	-0.054711	1.35477	0.252154	0.012927	1.53198	-0.560172	1.54475	1.16484	1.11448	2.38928	1.76726	1.31357	0.909046	-0.512219	-0.709285	-0.532415	-0.620957	0.237548	-0.429626	0.539646	-0.68537	-0.747185	-0.153238	-0.575901	-0.579891	0.579005	-0.011673	-0.612638
GPR63	-0.56132	-0.438066	-0.202318	-0.144037	0.430345	-0.183811	-0.239454	-0.12126	0.784814	-0.318539	-0.276455	-0.2035	-0.233915	2.30709	-0.258718	0.132407	-0.161859	-0.121936	3.67352	-0.241071	1.05508	-0.32528	2.50128	0.355303	0.05904	0.23027	-0.149278	-0.304305	-0.260524	0.070679	-0.305622	-0.122044	-0.378314	-0.281726	-0.101325	1.33252	-0.121521	0.626658	0.807338	0.290263	-0.15347	-0.274476	-0.245302	-0.169573	-0.165007	0.257934	-0.181076	0.214999	-0.201744
HDGFL1	-1.26916	-1.14591	3.4344	-0.851879	2.34277	-0.187138	-0.947296	-0.829101	-0.438009	0.896837	0.91909	-0.170278	-0.459315	1.90271	2.3939	0.552084	-0.008739	-0.863695	-0.85775	-0.988549	0.699935	-0.789177	-0.438735	2.02916	-0.481764	0.70507	1.96587	-0.681735	3.28059	1.13168	-0.798396	-0.08961	-1.08615	3.0773	-0.809166	0.036127	-0.829363	2.24342	0.203686	-0.816663	-0.861311	-0.141928	0.689453	2.98191	-0.872848	-0.876838	0.652522	-0.892022	0.899586
MED23	0.174671	-0.635496	0.11949	0.267769	-0.072058	-0.487623	0.579549	-0.31869	-0.371754	-0.051562	1.95738	-0.430143	1.35447	0.295069	-0.489783	-0.319535	-0.253606	3.17363	-0.34734	-0.174096	0.968089	-0.500407	-0.516583	-0.33164	-0.10151	-0.36075	-0.321689	-0.501736	-0.457955	-0.463416	0.822804	-0.364151	-0.365029	0.811091	-0.28787	-0.45184	1.12814	2.95646	-0.445013	-0.284718	-0.290676	1.40302	0.891363	0.966364	-0.281754	0.476708	-0.378507	0.333878	0.221206
WASF1	1.78102	4.58996	-0.622251	-0.522242	0.224346	-0.504343	-0.547289	-0.453887	-0.302717	-0.395055	0.063681	-0.680182	1.29647	-0.255583	0.733972	0.257945	-0.218804	1.00441	-0.597379	0.9001	-0.694315	0.35576	-0.637119	-0.731873	-0.472236	1.47258	-0.596748	1.48933	0.436969	-0.607801	1.0436	-0.597857	-0.000696	-0.60397	0.357045	0.395162	-0.449291	0.640981	-0.695052	0.194926	-0.520267	-0.025447	0.218798	0.866033	-0.377116	-0.253765	-0.599983	-0.453915	-0.532855
HECA	5.21003	-0.687837	-0.175221	-0.206148	-0.705311	2.48824	-0.649581	0.245564	-0.594143	1.87522	1.6288	-0.010663	2.29064	1.25805	1.85591	1.00401	-0.538496	-0.575673	-0.569728	1.20589	-0.637672	-0.596061	0.699117	-0.672648	-0.216475	-0.540625	-0.539452	-0.237772	1.11128	1.16664	-0.040703	0.734017	-0.150655	-0.692225	0.90408	1.26494	-0.396191	0.012447	-0.667402	1.24397	-0.57329	-0.694296	1.90947	-0.589392	-0.568331	1.09371	-0.551296	1.57655	1.89491
GPR126	-0.549434	1.61988	-0.178872	-0.132152	-0.256776	-0.244304	1.58531	-0.109374	-0.162437	0.058199	1.2348	0.978576	-0.269449	0.504599	-0.27025	-0.077846	-0.149974	-0.143968	-0.138023	-0.268822	-0.246748	1.07187	0.387962	-0.157592	-0.097216	0.38856	-0.137392	0.477248	0.139981	0.233116	-0.304709	0.378183	-0.366428	-0.26984	0.150716	1.09316	-0.109635	-0.198178	0.137841	0.688893	-0.141584	1.51627	-0.084084	-0.157687	-0.153121	0.362229	-0.033962	-0.162524	-0.189858
QKI	3.95588	0.305687	-0.166757	-0.487333	-0.758195	-0.481019	1.21631	0.249537	0.111227	0.739007	-0.581639	0.116066	0.148633	-0.672763	-0.077399	-0.683256	0.369642	-0.033097	2.25611	0.086411	0.987142	-0.55429	-0.245008	-0.625989	0.513218	-0.564458	-0.086083	-0.114605	0.825561	-0.706736	-0.572091	-0.364803	-0.468536	-0.664189	0.712048	-0.471004	0.520424	0.760705	0.930939	0.865545	0.219883	0.188059	-0.320848	0.255661	0.596188	-0.546991	-0.577016	-0.317355	-0.53794
FAM120B	-0.479735	-0.582968	-0.34722	-0.28894	-0.028287	-0.452486	-0.29304	-0.255043	-0.28436	-0.384438	-0.382395	-0.372108	-0.28758	-0.350986	-0.437254	-0.303504	-0.068866	0.23393	1.39081	1.0351	0.919284	-0.262036	0.452864	0.179159	-0.195134	0.569026	-0.146193	-0.434411	-0.223036	0.63271	0.413078	0.731602	0.5006	-0.419301	-0.211121	0.00532	-0.104941	-0.10279	0.207576	-0.253725	1.13985	-0.419379	-0.317848	-0.136212	0.356367	2.02988	2.46363	0.706088	-0.06298
PPP2R5D	0.809092	-1.11535	0.68464	0.281888	1.27859	-0.951244	0.891352	-0.775444	2.74237	1.37823	1.39192	1.14511	-0.209644	1.92373	0.561088	0.504599	-0.803572	0.541661	-0.827189	-0.115554	-0.694368	1.65591	0.055596	1.76904	-0.786381	-0.725236	-0.75511	1.46317	-0.771618	2.4921	0.208003	0.445792	0.383642	0.934077	-0.778604	0.862795	1.90115	-0.393082	-0.924862	1.78256	0.053625	-0.951756	-0.8127	0.024926	-0.229219	-0.846277	0.497174	-0.86146	-0.57495
DUSP22	3.17822	-1.19525	2.18163	-0.127922	1.6702	-0.384099	0.530874	-0.940596	2.05585	-0.19607	0.727361	0.334367	-0.638999	0.804186	0.985948	-0.142377	1.08572	1.51437	-0.990796	-0.109587	1.13509	-0.131731	-0.634996	-1.08914	-0.31551	1.15921	-0.978721	-0.465695	-0.423747	1.0723	0.020594	-0.883044	-0.367241	0.968329	0.859785	0.820891	-0.411922	-0.318405	-0.494531	0.334182	-0.913148	-0.401344	1.09973	-0.988342	-0.789368	1.67119	1.89295	1.22361	0.083182
TTK	3.36838	-1.17202	2.14609	0.746667	-1.05368	0.449096	2.11647	-1.00697	-1.2088	2.12787	0.377478	-0.508714	-0.417422	0.668267	-0.373344	1.75948	1.8113	0.160112	-0.460961	-1.32132	1.18696	1.23772	-0.871473	-1.11965	-1.16472	1.31553	-1.18727	-1.35993	1.38349	-0.707206	-1.34276	-0.232221	-1.39663	-0.565985	-1.14169	1.17108	0.811642	-0.251809	3.29168	1.3754	1.00474	2.08594	-1.15512	1.88296	-1.20115	-1.11968	-0.711096	-0.777888	-1.25736
SLC29A1	-0.636225	-0.512971	1.8061	-0.218942	0.558285	1.73913	-0.314359	-0.196165	0.103403	-0.393444	-0.279731	0.569438	-0.30951	-0.379322	-0.367257	-0.253703	-0.236764	-0.133532	2.4212	-0.355613	1.50045	0.229687	-0.394057	1.99266	0.427406	-0.270313	-0.17832	1.25877	0.284726	0.001816	-0.367506	-0.241625	-0.453219	1.12241	-0.17623	-0.267987	-0.196426	-0.143546	0.484119	0.095865	-0.228375	0.11913	-0.411196	1.60875	-0.239912	-0.082518	-0.255981	-0.259085	-0.184518
FAM46A	3.59834	-0.43893	-0.146967	-0.14307	-0.286356	-0.224633	-0.021001	0.44418	0.841716	-0.304444	-0.050358	-0.216512	-0.284618	-0.211253	0.35278	-0.179663	-0.158874	0.335075	0.628864	-0.281573	-0.104736	-0.326144	-0.30319	-0.27689	-0.106597	-0.176164	-0.147516	-0.285454	-0.228235	0.308309	-0.211595	0.483218	-0.377307	-0.282591	0.957806	1.56809	1.78962	-0.20245	-0.248447	-0.109687	1.60818	0.62587	0.213726	-0.157741	-0.160073	-0.166595	0.092362	-0.168899	-0.181204
TBX18	-0.449043	-0.325789	-0.090041	-0.03176	-0.165306	-0.195307	-0.121427	-0.008982	-0.046123	-0.206262	0.388028	-0.120435	-0.050418	-0.19214	0.949574	-0.056319	-0.049582	-0.043576	-0.037632	-0.168431	-0.146357	-0.213002	-0.206875	-0.014322	0.101086	-0.083131	-0.037001	0.808415	-0.148247	-0.117856	-0.221034	1.9911	-0.266037	-0.169449	0.62014	1.00066	-0.009244	-0.028183	-0.135305	0.003455	-0.030339	-0.162199	0.65897	-0.057296	-0.04293	-0.0457	-0.068799	-0.053696	0.1955
NUDT12	-0.632463	-0.509209	-0.273461	-0.21518	0.777978	-0.378727	-0.310597	-0.192403	2.0396	-0.389682	0.030527	-0.215666	-0.357892	1.41466	-0.363495	-7.6e-05	-0.233002	-0.226997	-0.221052	-0.351851	-0.329777	-0.197975	0.140293	2.0269	-0.180245	-0.266551	-0.220421	-0.375448	-0.331667	-0.348532	-0.404454	-0.237863	-0.449457	-0.352869	-0.172468	-0.369534	-0.192664	2.19822	-0.158503	-0.179965	0.594594	-0.345619	1.98359	0.381164	-0.23615	-0.24014	-0.252219	0.671245	0.835081
PAPD7	0.528743	2.74384	0.379874	-0.447334	-0.302083	1.62383	-0.491651	-0.409345	-0.477619	0.486197	-0.470259	-0.520983	1.3077	0.177945	0.974678	0.400408	-0.465156	-0.45915	-0.453205	0.00291	-0.561931	-0.628576	-0.390378	0.088753	-0.412398	0.024779	0.250675	-0.294401	-0.017757	1.67725	-0.210994	0.81461	-0.647594	-0.156945	-0.390725	0.603607	-0.048821	-0.301558	-0.550878	-0.412119	-0.10847	-0.216346	-0.010632	1.46782	-0.468304	1.21259	0.557251	-0.30479	0.025225
KIF20A	-0.857274	-0.73402	-0.381006	-0.439992	-0.581445	-0.411574	-0.535408	-0.007651	-0.470277	-0.614493	-0.581878	-0.395153	-0.499151	-0.600371	-0.588306	1.51759	-0.351605	0.057979	-0.445863	-0.576662	3.36878	-0.55543	-0.615106	-0.502051	-0.405056	-0.491363	-0.445232	2.50447	-0.556478	-0.573343	3.80716	-0.462674	0.184524	4.00846	3.33398	0.853585	2.62449	0.352728	-0.543536	3.08883	-0.449424	-0.57043	1.9097	-0.465527	-0.460961	2.18903	-0.477031	-0.333788	-0.111523
SPARC	2.40906	-0.897635	-0.599469	-0.603607	-0.745061	-0.731287	-0.699024	-0.508636	0.921595	1.71463	0.913836	2.36106	0.443229	1.86178	1.72162	0.430573	2.47129	-0.559639	5.55419	-0.173819	-0.17036	0.187111	-0.026028	-0.372572	-0.568671	-0.654978	-0.582822	-0.055215	-0.484622	0.048608	2.14161	-0.507061	-0.681731	0.670195	0.025443	-0.535156	-0.581091	-0.669633	-0.325598	-0.327908	-0.613039	-0.734045	-0.79586	-0.442711	-0.624576	2.82775	-0.640646	2.5503	-0.558357
COL4A3BP	3.10024	3.56534	0.676449	-0.657195	0.987664	0.755027	0.948739	-0.644281	-0.661265	-0.519856	0.396685	1.07256	0.2743	-0.115426	-0.57142	0.537939	0.433231	-0.887291	-0.791399	0.218982	1.02682	0.610694	-0.082299	0.160189	-0.676664	-0.220811	-0.646139	0.824756	-0.081552	0.945793	1.0583	-0.293183	-0.1692	-0.309338	1.91988	-0.345988	-0.82161	-0.247636	-0.062753	0.093513	-0.827283	0.675267	-0.596859	0.637324	-0.741401	-0.588019	0.445121	-0.083278	-0.669792
PDE8B	4.12135	-0.367911	-0.132164	-0.073883	0.175114	0.441692	-0.1693	0.405254	0.447358	-0.186227	0.180979	-0.162558	-0.013515	-0.18835	-0.222198	0.066313	-0.091705	-0.078904	-0.079755	-0.210554	-0.18848	-0.255125	-0.184414	-0.077103	-0.038947	1.03101	1.35359	-0.118537	-0.19037	-0.138707	-0.263157	-0.049532	-0.30816	-0.211572	-0.03117	-0.228237	0.496628	-0.139909	-0.171922	0.885022	-0.079484	-0.037297	-0.266137	0.093777	0.796215	-0.098843	0.045628	-0.114026	0.023313
THG1L	1.71538	-0.755683	-0.322417	-0.461655	-0.490197	1.22889	-0.557072	1.87111	-0.491941	1.86952	-0.603542	-0.432235	-0.175626	1.10208	1.53263	-0.496416	0.154465	-0.473471	1.86783	0.16241	-0.576252	0.522918	0.009493	-0.532978	-0.197122	1.56522	-0.466896	-0.465612	0.351835	-0.427696	-0.538738	-0.484338	-0.128335	0.942427	-0.418942	0.868148	0.473894	1.29829	-0.5652	-0.317387	-0.471088	-0.418363	-0.063009	-0.111494	-0.482625	-0.486615	1.58394	-0.25759	2.11689
GOLPH3	-0.85424	-0.730986	-0.484028	0.918015	0.089575	-0.122027	1.94946	-0.41418	1.42809	-0.113087	-0.506739	0.119357	0.762345	0.172323	-0.371007	1.15992	-0.41497	-0.257431	-0.442829	0.629412	0.248582	-0.6182	-0.603179	-0.059125	1.94469	0.447934	-0.388295	1.59618	0.457819	0.818136	0.117253	1.41507	-0.389521	0.767409	-0.3706	-0.169831	-0.414441	-0.230121	-0.342021	-0.062076	-0.206277	-0.510288	-0.588463	0.293615	2.16094	-0.245901	-0.473997	0.044921	0.26562
LNPEP	-0.624148	-0.584201	0.003619	-0.290173	-0.390486	1.24129	-0.376912	-0.261045	-0.052533	-0.212731	-0.136934	0.746941	0.709516	1.17287	0.504738	-0.250301	-0.119599	-0.23132	-0.296045	0.895451	-0.158417	0.704502	-0.220052	0.232181	-0.255238	-0.341544	-0.083866	-0.264943	-0.388343	0.125362	0.049565	-0.287324	-0.52445	-0.283737	-0.153176	-0.436594	1.99792	0.830683	1.0219	-0.243457	-0.299606	-0.287082	-0.482427	-0.252361	-0.311143	-0.282189	-0.304716	1.78465	0.028349
LIFR	2.80885	-0.683694	-0.418998	-0.382506	-0.422413	-0.341723	-0.485083	0.681581	0.177287	-0.543295	-0.187087	0.007912	0.157418	-0.512142	-0.162431	0.313477	-0.399958	-0.401482	-0.395537	-0.526337	-0.497159	1.51945	-0.545029	-0.530031	1.91891	1.94615	-0.349571	-0.42195	-0.007642	-0.000742	-0.007368	-0.322469	-0.620279	-0.32741	0.438455	-0.525893	-0.36715	-0.280206	-0.29608	-0.35445	0.741138	1.45261	-0.465174	-0.328913	1.82129	0.868795	0.180918	-0.228321	0.680024
SMAD5	3.11106	1.63553	0.057587	1.36412	1.49341	1.59159	-0.430369	-0.334044	1.00815	-0.546656	-0.152076	0.124571	-0.565094	1.09745	2.12933	-0.827876	-0.299753	-0.610983	-0.728609	1.86787	-0.857939	0.053569	0.332893	-0.920456	0.417518	-0.106335	2.14748	-0.907891	-0.593728	0.88166	-0.831127	-0.683255	0.164833	-0.930804	1.04383	2.41804	0.011287	0.138363	0.769087	-0.450988	-0.104763	-0.538464	0.886962	0.518325	0.383176	0.700114	1.02338	-0.014271	1.02676
BCL6	1.10098	-0.410247	0.757653	-0.116218	-0.257672	0.6149	-0.091247	-0.093441	2.26848	-0.29072	-0.258105	-0.178848	-0.25893	-0.276598	0.446084	-0.150979	0.0541	0.139772	-0.07165	-0.252889	-0.155613	0.907643	-0.273285	-0.256584	-0.045703	-0.031892	-0.121459	-0.174972	0.411475	-0.042536	-0.08241	0.163034	-0.350495	-0.253907	-0.049407	-0.270572	1.18615	-0.182244	-0.171225	-0.081003	-0.125651	-0.098443	-0.016421	1.22805	-0.106457	-0.141178	-0.106654	-0.156361	-0.064086
FAM162A	1.57253	2.90112	-1.12051	-0.410393	0.655445	-0.960126	-1.15764	0.99574	-1.09251	-0.544006	0.659768	-1.1509	-0.798695	-0.193169	0.728311	-1.06927	1.98868	-1.07404	4.2299	-1.15823	0.970801	0.759479	0.807086	-0.06861	-1.02729	1.34989	-1.06747	-0.686953	-0.856711	-1.01416	-0.550487	-0.020479	0.033651	-1.16998	0.248052	0.118845	-1.00414	-0.078515	1.36208	0.169092	-1.07166	-0.026239	-0.003695	-1.08776	0.68458	-0.238703	1.17336	0.065629	0.376053
SLC25A36	-1.52079	0.85074	-0.737312	-1.09101	0.130973	-0.321591	-1.19893	2.09936	-0.973925	-0.324468	0.742438	-1.0958	-1.04219	-0.788547	1.43063	-0.20737	-0.255998	-0.492862	2.89465	0.021148	0.075346	-0.221746	-0.849856	1.17828	0.937605	0.799611	-1.10875	0.513923	1.45359	0.795405	-1.10412	2.35667	-0.47834	0.050489	-0.709535	1.21926	1.39254	-0.356179	0.716942	-0.686434	-1.11294	0.392132	1.28797	2.33412	0.412337	0.965076	1.03476	-0.485987	0.30637
KAT2B	1.56006	-0.388127	-0.152379	0.767067	-0.18337	-0.021517	-0.189516	-0.071321	0.983686	0.639967	-0.221664	-0.160552	-0.138944	0.206527	-0.242413	0.519923	-0.11192	-0.105915	-0.09997	-0.230769	-0.208695	-0.275341	-0.269213	-0.234464	-0.059163	-0.14547	1.20529	-0.254366	-0.210585	0.479785	-0.283373	-0.116781	-0.03392	-0.231787	-0.051386	0.313278	0.892513	-0.160125	-0.197643	0.991552	-0.096196	-0.166721	0.288136	0.782776	-0.115068	-0.11161	-0.131138	0.782025	-0.057527
HES1	-0.638472	-0.515217	2.0314	0.889684	0.025006	-0.384736	1.31795	0.36356	1.81027	-0.395691	-0.2152	-0.309864	-0.363901	1.15539	0.394093	0.01084	-0.239011	-0.233005	-0.227061	-0.154293	0.407252	0.263251	-0.396304	0.395816	-0.186254	-0.27256	0.912962	0.602696	-0.337676	0.319388	1.19851	1.3303	-0.455466	1.36912	-0.178476	0.112128	-0.198673	0.541174	0.335858	-0.185974	1.05118	0.208908	-0.413443	0.581953	-0.242159	0.442587	-0.258228	0.175551	-0.278896
ACAP2	0.592961	1.92113	-0.406324	-0.105289	0.081134	0.462272	-0.358284	-0.328585	-0.036631	0.170337	0.096543	-0.108476	0.309798	-0.210142	-0.237699	1.25392	-0.079981	-0.169898	0.140227	-0.484569	-0.460327	0.1271	-0.092962	-0.478753	-0.161429	-0.326851	0.170584	1.04336	-0.112892	-0.114987	-0.356276	-0.374046	-0.273451	-0.489052	-0.198514	-0.431259	0.510285	0.545449	-0.447739	-0.309155	-0.24296	0.411977	0.278626	0.627296	-0.345607	0.160819	-0.166515	1.30668	-0.191132
USP9Y	3.00166	1.14757	-0.399879	1.3279	0.855442	-0.569647	-0.479456	-0.379255	0.12774	0.722158	1.5608	-0.439945	-0.539036	-0.332459	0.787007	-0.440862	-0.423923	-0.390193	2.50381	-0.054399	-0.514758	1.83051	-0.310275	-0.541885	-0.360174	-0.382728	0.198335	1.39556	0.978195	-0.486299	0.693093	2.38952	-0.583735	0.676656	-0.363388	0.355093	-0.321657	-0.424487	-0.509646	-0.370886	2.05126	-0.060698	0.660869	1.90313	-0.190703	-0.358736	1.36672	0.467034	-0.45499
MORC1	-0.665909	-0.270016	-0.726857	-0.324399	-0.171878	-0.903184	-0.244764	-0.582155	1.16683	0.041094	0.916775	0.695107	1.25675	1.05493	1.11471	-0.732611	1.70783	-0.401454	-0.82864	-0.68735	-0.978444	0.06749	-0.570516	-0.778531	-0.044797	-0.304523	-0.853848	-0.14629	1.11214	0.99398	0.353421	-0.693661	-0.026716	-0.726231	-0.642923	0.266216	0.31619	-0.611181	-0.05059	-0.005349	0.233614	-0.241701	0.192092	-0.049325	0.915989	1.15086	-0.012326	-0.30421	1.44432
KLHL24	3.44338	-0.539396	-0.034406	1.36168	-0.374372	0.545088	1.52054	-0.209377	-0.056685	-0.40843	-0.337896	-0.334043	-0.38808	-0.38834	0.783001	-0.280129	-0.165101	-0.257184	-0.25124	-0.358428	-0.359965	-0.063421	-0.04039	1.20567	-0.210432	-0.278811	-0.20931	-0.405635	2.01563	-0.329073	-0.434642	-0.268051	-0.357322	-0.383057	-0.202655	-0.399722	-0.222852	-0.288903	0.629054	-0.053953	-0.254801	-0.375807	-0.027771	-0.257341	-0.220778	-0.252996	1.49536	-0.15015	-0.274583
ADAM23	-0.53592	-0.412665	-0.158184	-0.118637	-0.149168	0.143548	-0.214054	0.001786	-0.148923	-0.222795	-0.25358	-0.025824	-0.230913	-0.0941	1.3524	-0.131363	-0.039166	-0.11375	-0.124509	-0.086202	-0.151032	0.154666	-0.28877	0.106711	0.296024	-0.170008	0.142927	-0.26436	0.133991	0.471628	-0.264325	-0.028912	-0.268378	0.589544	0.184638	-0.263873	0.584989	-0.184663	-0.112489	-0.083422	0.00908	-0.23278	0.6146	-0.044057	-0.139607	-0.143597	-0.117177	-0.060027	-0.063555
SLC35F5	-0.687616	-0.564361	-0.328613	-0.234002	0.260077	0.138061	-0.267649	0.321111	-0.300619	-0.444834	-0.412219	0.638452	-0.413045	1.16095	1.27967	1.52074	-0.288155	0.690648	-0.276204	0.766349	-0.348881	-0.439834	-0.309603	-0.410698	-0.107725	0.392049	-0.211347	0.091919	-0.386819	0.263598	-0.459607	-0.243301	0.661947	-0.375523	-0.22762	-0.378671	0.447151	1.26752	-0.350772	-0.235118	1.45447	-0.400772	1.38429	-0.283061	-0.167313	0.945674	2.63964	0.273752	-0.153269
TFCP2L1	-0.592529	2.58878	-0.225403	-0.175246	-0.3167	0.913171	-0.142976	-0.152468	-0.205531	0.466864	-0.317132	-0.245366	-0.317958	0.406972	-0.164098	-0.210007	-0.043264	-0.187062	-0.181117	-0.311917	-0.27608	-0.184829	-0.051011	-0.315611	1.27009	-0.213806	-0.180486	1.5552	-0.055928	0.392419	-0.24748	-0.197929	-0.409523	-0.312935	-0.132533	-0.329599	2.47363	-0.063502	-0.27879	-0.140031	-0.184678	-0.089811	-0.367499	1.46358	0.426412	-0.200205	-0.085269	0.070244	-0.116418
DNAJC27	-0.906038	-0.782783	-0.258601	-0.488755	-0.608907	-0.652301	0.268064	-0.443375	-0.504638	-0.35879	-0.422098	-0.57743	-0.631467	0.114832	1.75171	-0.523515	1.54774	-0.449352	-0.494626	-0.238662	1.20148	0.899862	-0.546387	-0.132134	-0.309755	-0.540126	3.12961	-0.589859	0.004636	0.596868	0.743528	-0.466083	1.33042	-0.626444	-0.446042	0.913715	-0.466239	2.13717	-0.592299	-0.336183	0.385721	0.866378	-0.681008	0.658001	-0.483371	1.5118	0.327375	-0.480277	0.38561
REEP6	-0.531309	-0.408054	0.049487	-0.114026	0.480419	-0.277573	-0.209443	1.01413	-0.144312	-0.288528	-0.196706	0.307224	-0.048189	-0.274405	-0.064065	-0.148787	-0.131848	1.28429	-0.119898	1.00373	-0.228623	-0.295268	-0.289141	-0.254391	0.912545	-0.165397	-0.119267	0.605667	-0.230513	1.69604	0.128488	-0.136709	0.012431	-0.251715	-0.071313	-0.154805	0.172069	-0.180052	-0.217571	-0.078811	-0.123459	-0.244465	-0.30628	-0.139561	0.893968	0.270346	-0.151065	-0.154169	0.018097
FN1	-1.00437	1.44993	-0.560396	-0.587086	1.58258	1.31797	0.623516	0.118425	-0.229203	0.807901	0.095127	0.599397	0.731783	-0.471705	0.362286	-0.522464	-0.491752	-0.238109	-0.391184	-0.025285	0.280393	-0.34619	-0.304956	0.849789	-0.138434	0.703677	0.323017	-0.011195	-0.255689	1.39254	1.32879	-0.583951	-0.660493	-0.498238	0.905488	-0.376586	0.638167	-0.609985	2.0505	-0.462409	0.50998	-0.679721	0.853203	-0.512032	-0.598071	-0.612045	0.155724	-0.005992	-0.42755
STAT1	-1.17633	-1.05308	0.353552	2.58012	-0.035601	-0.905916	-0.636342	3.07006	2.43813	1.32916	-0.46024	-0.589098	1.19421	0.117583	0.11562	2.3736	2.90051	-0.770865	-0.76492	-0.370038	-0.635574	-0.627248	-0.903305	-0.899414	-0.606635	-0.665186	0.215445	1.06187	1.1618	1.52874	-0.192694	-0.781731	1.19523	0.707944	-0.685342	-0.544998	-0.701138	1.07702	-0.80038	-0.723833	-0.310914	0.834158	0.852138	-0.673052	-0.242604	-0.784008	0.175412	0.594833	0.037042
GLS	-0.857573	1.11771	0.374132	0.342051	-0.525537	0.997999	-0.489094	1.49397	-0.27059	0.836957	0.409025	-0.036264	-0.535355	0.729761	0.961288	-0.441815	-0.580269	-0.473591	2.43174	-0.195233	-0.07243	0.59762	-0.560534	-0.273458	-0.527511	1.57981	-0.117937	0.790582	-0.207946	0.219898	-0.689077	0.159922	-0.631956	-0.165377	1.23483	0.151261	0.57386	0.634026	0.762726	-0.513386	-0.532892	0.729088	1.04849	-0.556939	1.05961	0.917115	-0.470993	-0.060492	-0.214345
KDM3A	1.79417	1.88878	1.46016	2.12729	-0.303442	2.33447	-1.07757	-0.959375	-0.996705	-0.812603	-0.056243	1.28307	-1.12487	0.296433	0.260508	0.567271	-0.980799	1.42931	-0.923593	-0.157235	2.23842	1.32933	1.57001	-1.10854	-0.776358	-0.456	-0.935935	-1.03214	1.0448	-0.329207	1.88847	1.34868	-1.00532	-1.07171	1.25608	-0.412772	1.2144	-1.02704	1.84408	0.304518	-0.029452	1.82822	0.792198	0.706695	2.06383	1.82964	0.07462	-0.311916	0.079596
DCAF17	-0.719597	5.27858	-0.49177	1.8725	0.402688	-0.289867	1.31395	1.56218	0.825988	-0.607932	-0.311411	0.100696	-0.430448	-0.463276	-0.406945	-0.463753	-0.462261	-0.456255	-0.450311	-0.412298	-0.559036	-0.601891	-0.619554	1.68656	0.941866	-0.49581	1.22056	1.85896	-0.560926	0.774116	-0.621813	-0.441478	1.78652	0.136749	-0.39011	-0.598793	0.749439	-0.467627	0.718721	2.78627	-0.180232	-0.26482	0.38832	1.71558	-0.465409	-0.469399	-0.458883	-0.484582	0.606367
SOS1	-0.133417	-0.538783	-0.238596	0.254231	0.097151	0.91712	0.676957	-0.221977	1.67149	0.227478	0.767909	0.698673	-0.387467	0.094952	-0.060752	0.039974	-0.221133	-0.040946	0.001401	0.646173	-0.313838	-0.141101	-0.419869	-0.38512	-0.173468	-0.283823	0.075482	-0.149442	-0.066078	-0.378106	1.31538	-0.258243	-0.472206	-0.361707	0.269499	0.685122	-0.222239	0.422441	-0.149221	0.327333	-0.248314	-0.361678	0.282985	0.625103	-0.265724	-0.269714	-0.281794	-0.001734	-0.302461
SUMO1	3.18259	2.56505	-0.090838	1.26677	0.319593	-0.11427	-0.866193	-1.55069	-1.47046	0.849673	-0.119449	1.14124	-0.64329	0.696736	0.000563	-0.984731	1.0186	0.959115	-1.35234	-0.512629	-1.47372	-0.374133	-0.828844	1.15758	-1.55839	1.10234	0.06167	0.710326	-0.750268	0.481473	1.28514	-0.47251	0.405948	0.600056	0.345411	-0.698303	1.25522	0.884821	1.03608	-0.674101	-0.604382	0.996593	1.23091	0.506118	-0.583097	-0.160619	1.03422	-1.12916	-1.32008
PLEKHA3	-0.564704	2.20097	-0.870854	2.04867	0.933104	0.45902	0.66489	-0.789796	0.736913	0.499872	-0.943067	1.15988	0.107691	1.50593	1.22164	-0.562333	1.76751	-0.82439	-0.818445	-0.949245	-0.927171	1.30981	0.612673	0.840215	0.363963	1.30428	-0.675642	0.524441	0.125434	0.726037	-0.831275	-0.058726	0.770344	-0.881367	-0.753495	-0.24327	0.436017	-0.633172	1.24778	-0.777359	2.39138	0.456508	1.09569	-0.607191	-0.591018	1.25468	-0.258026	-0.60919	-0.484168
SPR	0.451372	-0.62829	-0.392542	-0.334261	-0.475715	3.44928	-0.184216	-0.311484	-0.364547	2.04401	-0.476148	-0.422936	-0.476973	-0.494641	0.998805	3.08113	-0.352083	-0.346078	-0.340133	0.145476	3.32626	3.28531	-0.509376	0.002117	-0.299326	-0.385632	-0.205638	-0.494529	-0.450748	2.04059	0.584716	-0.356944	-0.471402	-0.47195	-0.291549	0.368261	2.74153	-0.400287	-0.437806	-0.299046	-0.343694	-0.4647	-0.526515	-0.359797	-0.355231	-0.359221	-0.3713	-0.374404	-0.391968
STXBP3	1.80882	3.73615	-0.379054	-0.092103	1.48401	-0.380583	1.06726	-0.846176	0.815218	0.272358	-0.253381	0.753081	-0.560577	-0.275185	0.44807	-0.889144	-0.504226	-0.891067	-0.885123	0.803554	-0.520614	0.55701	-0.850787	0.290064	0.514279	-0.84954	0.919617	0.212524	-0.292064	-0.480188	1.5306	-0.344712	0.238762	0.359651	2.25137	0.442823	-0.516295	-0.910489	1.43423	-0.754224	-0.849276	0.886949	1.43011	0.31627	0.24403	0.427862	-0.811122	0.762633	-0.752631
ERRFI1	-0.21262	-0.785895	-0.364158	0.21533	-0.578886	1.85062	0.400889	-0.38374	0.092027	-0.186095	-0.633754	0.15439	-0.469947	1.99915	2.17557	-0.526628	-0.509689	2.77994	-0.429018	2.54587	0.778678	0.268628	1.40545	-0.632232	1.61822	-0.543238	-0.497108	-0.652134	-0.580032	0.050789	-0.653737	0.190916	-0.620214	-0.097037	-0.346184	-0.330471	-0.423854	0.261758	-0.595412	-0.40413	-0.5013	-0.622306	1.38034	-0.517402	1.29543	-0.055906	1.00997	-0.53201	-0.091655
AMPD2	-0.75755	0.373006	2.6903	-0.340268	0.884354	1.1858	-0.435684	-0.277507	-0.370553	-0.480094	1.31676	-0.428942	-0.482979	-0.500647	-0.045243	-0.375028	0.008289	-0.180182	-0.346139	0.650685	1.45967	-0.412553	2.72322	-0.351489	3.76208	0.827878	-0.345508	-0.500535	-0.456754	-0.172608	-0.529542	-0.36295	-0.574544	-0.477956	2.0174	0.728233	-0.255777	1.44553	-0.443812	-0.305052	0.785614	0.113073	-0.115207	-0.365803	-0.361237	-0.365227	-0.1216	0.103468	-0.162186
KCNC4	-0.532978	1.90399	0.182992	-0.115695	-0.257149	0.859456	0.440121	-0.083892	-0.14598	-0.178991	-0.03212	-0.20437	-0.215631	-0.252419	0.560713	-0.150456	1.29899	-0.086672	-0.121566	-0.252366	-0.230292	0.202698	-0.284648	0.149681	-0.068543	0.468318	-0.111402	0.211677	-0.232181	1.51265	0.26222	1.13078	-0.216082	-0.206783	-0.072982	-0.270048	-0.093179	0.84734	0.046041	-0.064152	-0.079254	-0.049861	-0.307948	-0.14123	-0.136664	0.249117	-0.152734	-0.09825	0.13009
SLC35D1	-0.19232	1.02246	-0.23328	-0.327044	-0.330339	-0.159514	0.449755	-0.480329	0.281481	1.03461	-0.615315	-0.580118	-0.631605	1.39539	0.282054	1.41572	-0.129836	-0.487981	-0.508978	-0.629166	0.145878	-0.519874	1.43457	-0.617063	1.78174	-0.507152	1.00721	-0.663374	0.783472	0.96843	0.781691	0.958449	0.21123	-0.633014	-0.055691	0.091002	2.04707	0.88733	0.633049	-0.467892	-0.232716	-0.548478	-0.031377	0.246382	-0.496703	-0.482292	-0.540146	-0.355018	0.173482
TSNAX	2.97534	2.48196	-0.572902	-0.256469	0.877236	0.241273	0.027038	1.80213	-0.05516	-0.837659	-0.040167	0.80908	-0.60328	0.17467	-0.668186	1.19811	0.281334	0.233167	-0.767974	-0.755297	-0.315216	1.60449	-0.52941	0.855192	-0.360798	1.50016	0.214677	0.392717	-0.238201	-0.313905	-0.08344	-0.654224	0.232453	-0.481265	-0.458584	0.47681	0.811254	0.464904	-0.209482	0.123772	-0.6463	0.273278	-0.270571	-0.2233	1.97369	0.711893	0.055138	0.291114	0.617632
SIPA1L2	1.28557	2.47426	1.29108	-0.413843	-0.190318	-0.335846	-0.540976	1.05883	-0.443564	-0.550319	-0.328954	0.669657	0.909061	-0.101394	0.01259	-0.433082	0.730118	1.07309	-0.451431	1.52107	-0.560156	-0.430449	-0.588662	0.236793	-0.138539	-0.470248	-0.40964	-0.539181	-0.382924	-0.433964	-0.620063	-0.350361	0.144678	-0.578031	-0.257781	-0.11354	0.820585	-0.504808	-0.424009	1.73591	0.482893	-0.529534	-0.018175	1.5967	0.382706	0.154161	0.263037	0.205807	-0.035638
RLF	2.93111	-1.22546	-0.960687	-0.70709	0.054608	0.78711	-0.296596	0.669779	-1.00069	-0.77147	0.674835	0.601982	-1.09359	0.589926	1.21543	-0.319636	-0.693929	-0.892371	-0.929699	-0.663528	-1.07312	0.465495	-0.293858	1.02591	2.00402	0.559146	2.42035	0.869284	1.0833	0.1478	1.14338	-0.936611	-0.270679	-0.587439	1.26081	-0.515879	2.41122	-0.292187	0.992506	0.450997	0.76623	-0.736097	-0.871905	0.460591	-0.502476	-0.691768	-0.434206	1.33234	0.771383
F3	0.377805	3.553	-0.279595	-0.346639	-0.351671	0.955567	-0.442056	-0.323861	1.49722	-0.52114	-0.229885	-0.435314	-0.489351	-0.320641	-0.494953	0.144604	-0.364461	-0.358455	5.45985	-0.48331	0.790178	-0.480368	-0.359366	-0.325892	-0.311703	-0.150047	-0.351879	1.06023	-0.414301	-0.111606	0.165328	0.017638	-0.580916	2.42728	-0.303926	1.09737	-0.324123	-0.109709	0.857196	-0.311424	-0.356071	-0.477078	-0.386871	1.29582	-0.367608	-0.244098	-0.383678	3.42424	-0.404345
DARS2	2.0065	-0.7135	-0.477753	-0.419472	0.487725	2.1836	-0.514889	-0.396694	-0.449758	-0.593974	-0.502547	0.697941	0.582596	2.00684	-0.206216	1.34098	2.5426	-0.431288	-0.425344	-0.556143	-0.534069	-0.600714	0.760946	-0.497259	1.1074	-0.325936	1.35134	-0.554584	-0.535959	-0.552824	-0.191076	0.390481	-0.19937	-0.520149	2.9797	-0.573826	-0.396956	-0.485498	-0.48806	-0.384257	1.52909	0.114198	-0.497236	-0.42558	-0.375621	-0.32613	1.94741	-0.41881	-0.397404
RCOR3	0.765755	1.67314	0.338803	2.30417	1.63847	0.346258	0.837803	0.152815	1.8381	-0.054838	-1.00388	-0.957749	1.36262	1.82129	-0.194019	-0.49522	-0.726657	0.379465	0.759519	-0.839127	0.023424	-0.42704	0.532254	0.040354	-0.359037	-0.286716	-0.828004	-0.569977	0.317165	1.04506	0.822703	-0.426863	-1.09495	-0.388531	0.959687	-0.995773	0.174205	0.379519	-0.278404	-0.736899	1.56725	1.29669	-0.176004	-0.883162	0.10918	-0.706422	1.48017	0.92028	0.395926
OSBPL9	-0.32188	-0.584245	0.071949	-0.287959	0.398879	-0.1669	-0.379356	-0.267439	-0.320502	-0.20041	0.50181	0.405432	-0.285376	-0.31448	-0.230878	-0.321252	-0.303295	-0.227307	-0.102719	-0.426887	0.601528	-0.200144	0.24221	-0.360516	0.234682	-0.337423	0.214113	-0.281539	0.865015	0.304625	-0.261186	-0.168204	-0.240936	0.298437	1.04102	-0.44457	-0.198052	1.23266	-0.221081	-0.174746	-0.299649	-0.271771	0.754215	0.661343	-0.070293	-0.260255	-0.279124	-0.278245	1.16645
ESYT2	-0.597391	5.10598	1.03822	-0.282677	-0.188712	-0.436678	-0.360319	0.148674	0.974771	-0.118923	-0.416288	-0.339498	-0.379086	-0.290852	1.55955	-0.317438	0.011125	-0.078509	-0.207935	-0.419348	-0.397274	-0.347646	-0.457792	-0.108852	-0.221434	0.317291	-0.281017	-0.312094	-0.054111	-0.379098	-0.213978	1.65655	0.480516	-0.411782	-0.239965	0.28819	-0.260161	0.006109	-0.24958	-0.247462	2.00638	0.160164	0.873109	-0.301507	1.13696	-0.084636	-0.054051	-0.240587	-0.112182
KMT2A	-0.709327	1.30911	-0.586273	-0.486426	-0.662686	1.10819	-0.004322	2.3149	1.04454	-0.702494	0.523004	-0.602541	-0.556031	0.892661	-0.286937	-0.554031	-0.545814	1.93064	1.41373	1.23235	1.3842	0.531752	-0.36832	0.35579	0.016122	-0.477044	-0.096349	-0.118388	-0.149267	0.963696	-0.620997	-0.212788	1.03522	0.124192	0.031855	-0.6645	-0.505476	2.1305	-0.618219	-0.479785	-0.298139	-0.096732	-0.225552	1.03794	1.42863	-0.50671	-0.478835	-0.140475	-0.090049
CAMSAP2	2.36885	4.54523	0.772233	0.627048	-0.58287	-0.749356	-0.843701	-0.126509	1.71906	0.212233	0.133701	-0.683858	0.168733	-0.725362	-0.288006	-0.729587	-0.615822	-0.715566	0.075889	-0.375564	-0.741291	-0.565423	-0.873611	0.393954	-0.70256	1.0895	-0.254892	-0.307676	0.956833	0.253077	-0.941225	-0.467376	0.596287	0.238831	-0.709238	-0.412969	-0.704499	-0.799777	0.567382	0.32807	0.923745	0.579851	0.429144	-0.564758	-0.772921	0.36462	0.402453	0.118743	-0.063696
KLF7	-0.946709	-0.837542	0.069719	-0.009591	-0.323636	0.734981	-0.618695	1.33067	-0.053846	0.63498	-0.291437	-0.624718	-0.480788	1.39411	0.038089	0.119011	-0.484999	-0.244246	3.23043	-0.560933	1.60629	-0.078596	0.256942	0.297272	1.25522	-0.094524	1.30321	-0.624293	0.279906	1.086	0.680992	0.907174	-0.685425	1.19814	2.12565	0.55971	0.87906	0.570395	0.559582	0.949565	2.22552	-0.087432	-0.213146	-0.337744	0.212041	0.301439	0.709889	-0.035477	-0.447583
ELOVL4	-0.50536	-0.382105	-0.146357	-0.088077	-0.229531	1.11068	-0.183494	-0.065299	-0.118363	0.915922	-0.134024	-0.176752	-0.117792	-0.248456	-0.149749	-0.030628	-0.105899	-0.099893	-0.093948	-0.224748	-0.202674	-0.269319	0.124559	0.456671	-0.053141	-0.139448	1.30852	-0.248344	0.478194	1.36259	-0.138827	-0.03325	-0.322354	-0.225766	-0.045364	0.369429	1.04054	0.674498	0.745361	0.200525	-0.09751	2.54963	-0.28033	-0.113612	-0.109047	-0.113037	-0.125116	1.38649	-0.145783
RNF146	-0.609091	-0.485836	-0.002928	1.62124	-0.333262	1.81985	-0.287225	-0.16903	-0.222094	-0.292243	-0.333694	-0.25164	-0.33452	-0.352187	-0.274772	-0.226569	-0.20963	2.5065	-0.197679	-0.276628	-0.184258	-0.267362	-0.346927	-0.332173	-0.156872	-0.243179	-0.197048	0.802381	0.327416	1.124	-0.203762	-0.214491	-0.426085	-0.310198	0.351182	-0.309792	0.463195	-0.161314	1.40349	-0.156593	1.69727	0.23907	-0.29419	-0.075778	0.292578	1.51205	0.590819	-0.231951	-0.249514
PKD2	-0.674442	-0.551187	1.58547	1.15799	-0.398613	-0.420705	-0.151944	1.16504	-0.264163	-0.43166	0.230387	0.41331	-0.356111	0.612346	2.0507	0.564378	-0.274981	-0.167627	-0.210285	-0.39383	-0.371756	-0.438401	0.022367	-0.397524	-0.222223	-0.30853	-0.019825	0.079244	-0.355854	-0.39051	0.484332	-0.279842	0.38839	1.08524	-0.214446	-0.301758	-0.178098	0.489338	-0.360703	-0.221944	-0.242853	-0.387598	1.41897	1.03476	-0.278128	-0.282118	-0.294198	0.774718	0.023918
PCDH17	-0.594928	-0.471673	-0.235925	0.660636	-0.319099	1.11292	-0.250496	-0.154867	-0.15034	-0.121271	0.475292	-0.26632	1.75452	0.190171	0.007244	1.34565	1.55123	1.62013	-0.148024	-0.314316	-0.292242	0.445988	-0.33473	-0.177969	-0.142709	0.151329	-0.182885	1.47566	0.117873	-0.304633	-0.266069	-0.200328	-0.411922	0.815328	0.388821	-0.331998	-0.155129	-0.232325	-0.197815	-0.14243	1.16997	-0.278598	-0.078103	-0.20318	0.501133	0.009911	-0.214684	-0.217788	0.184619
CCND2	2.85465	-1.04419	0.261141	-0.118769	0.467061	-0.604929	0.027896	1.91309	1.64801	-0.889645	1.60345	0.498252	0.039011	2.45531	0.055721	1.53712	0.23409	-0.761977	4.31828	-0.732806	0.757639	-0.224825	0.71231	-0.720235	-0.715226	1.2889	0.910074	-0.527295	-0.018614	-0.509682	0.216733	-0.772844	-0.924275	-0.835069	-0.707449	0.107563	-0.229435	-0.816187	-0.816071	-0.714946	0.896735	0.823524	-0.710082	0.505593	1.4872	-0.39647	-0.682514	0.631118	0.394398
DNAH7	-0.553459	4.43334	1.08025	0.85679	-0.30004	-0.369124	-0.137668	-0.1828	-0.234617	-0.090034	-0.300027	-0.187594	-0.249182	-0.228068	-0.05761	-0.114733	-0.217329	-0.102319	-0.211449	-0.29739	-0.198632	0.62687	-0.380692	-0.30263	0.044257	-0.256949	-0.202549	-0.314786	-0.233028	0.587815	-0.088533	-0.226269	-0.25295	-0.255483	-0.065515	-0.146224	1.54696	0.071926	0.235655	-0.163253	0.151392	-0.324336	0.071329	0.386886	-0.03308	0.499085	0.278651	-0.232956	-0.035234
TJP2	0.915274	4.9182	0.141783	0.982582	0.419877	-0.632808	0.45465	-0.186942	0.716512	0.074307	-0.420997	-0.529554	-0.032829	0.441112	-0.45446	-0.492273	-0.083714	-0.469971	-0.475133	0.615184	0.920388	0.337619	-0.555703	1.47039	-0.434326	0.335655	0.286085	-0.629529	-0.025098	0.027791	-0.378888	-0.388968	-0.612742	-0.521263	-0.413331	-0.542012	-0.446746	0.715266	-0.55488	-0.407928	-0.478694	0.592704	-0.260465	0.552598	0.179325	0.196965	0.041064	0.238107	0.869274
PPP2R4	-0.567178	-0.548803	0.370905	-0.308913	0.600933	-0.002845	0.159214	-0.442434	-0.512474	-0.531572	-0.004831	-0.014645	0.972676	0.04784	-0.592218	-0.496337	0.008797	-0.382388	-0.48806	0.058546	0.339951	0.864263	0.757629	1.04896	-0.424306	0.603934	0.046453	0.108205	0.223373	-0.260761	0.132015	0.336945	-0.195979	-0.032347	0.489483	0.345366	0.29507	-0.225675	-0.585733	1.30873	-0.079683	-0.149701	-0.140038	-0.391688	1.31493	-0.268096	1.34836	-0.416217	0.037413
YLPM1	-1.40821	-1.32105	-0.882634	-0.286487	-0.096521	0.468645	-0.834896	-0.626659	1.03224	0.26758	-0.298824	0.751814	-0.568126	0.10627	-0.516219	0.212316	-0.911902	2.03115	-0.69647	1.00997	1.72974	0.166538	-0.560451	-1.14382	-0.627336	0.874227	1.39703	0.603811	-0.493915	-0.418165	-0.009164	1.11114	-0.356615	0.912438	1.48756	1.00829	-0.993505	-0.085817	0.420891	-0.201251	-0.860944	0.680902	-0.963699	-0.403926	-0.867447	-0.645895	1.53225	0.000106	0.132254
DNAL1	1.71009	1.28565	-0.234324	0.693979	0.612984	0.961367	1.31138	-0.252751	-0.305814	-0.45003	-0.417415	-0.331977	-0.418241	-0.435908	-0.199145	-0.310289	1.51564	0.902613	-0.054704	-0.373259	-0.390125	-0.456771	-0.450643	-0.415894	-0.240593	-0.3269	-0.280769	1.98112	-0.392015	-0.398361	-0.357079	-0.298211	-0.501522	0.870454	-0.232816	-0.264677	-0.253013	0.39862	0.939129	-0.240313	-0.215866	-0.405967	0.104201	-0.301064	-0.233939	1.79902	0.657533	-0.315672	-0.28632
OGFRL1	1.72277	1.12546	-0.260684	-0.202403	-0.343857	1.77563	2.43667	-0.179625	-0.080887	1.8374	-0.324025	0.277297	-0.345115	-0.362782	-0.092669	-0.237164	-0.220225	-0.214219	-0.140961	-0.339074	-0.317	-0.383645	-0.215326	-0.342768	-0.167467	-0.253774	0.427371	0.889115	-0.000599	-0.335754	-0.361918	-0.225086	-0.43668	-0.340092	-0.15969	-0.356757	-0.179887	0.598854	-0.305948	-0.167188	-0.211836	0.601172	1.41757	-0.227938	0.40124	-0.227363	-0.239442	2.16111	-0.26011
FAM178A	1.85345	2.68253	0.870295	0.514173	-1.18916	-0.159594	-1.08061	-0.086743	-0.300111	1.02509	0.05717	-0.343051	1.75391	-0.613434	-0.122689	-0.801593	-1.25599	1.07418	0.043951	0.599533	1.27113	-0.058791	0.543143	1.34587	1.23646	-0.745052	-1.24341	0.35387	1.17038	-0.449076	0.20147	0.405988	0.599208	-0.25235	2.12878	-0.225498	1.13614	-0.749896	0.635207	-1.20295	-0.714119	0.335386	0.932618	1.01261	1.77468	1.25477	-0.489776	-0.670639	-1.05773
MXI1	-0.93471	-0.894908	1.26133	0.132233	0.402934	-0.764426	0.200091	1.09084	1.16493	0.281222	-0.336242	0.616258	-0.384169	0.039629	-0.111346	1.55455	1.14403	-0.594119	3.30343	0.244605	1.20059	-0.030638	-0.427453	-0.557148	-0.147416	-0.652251	-0.606121	-0.697948	0.030445	-0.026203	0.443579	-0.484672	-0.319257	-0.676181	0.17408	-0.427747	-0.578364	0.332116	0.760063	-0.467025	-0.463299	-0.731319	-0.263121	1.59976	0.718463	-0.504822	-0.393615	-0.336825	-0.658587
SMNDC1	0.812074	-1.33128	-1.13039	-1.28229	-1.29789	-1.41419	0.199682	1.89146	-0.085683	1.16713	1.2454	2.24065	-0.105767	0.357373	0.488929	-1.06213	3.09512	1.83885	-1.32131	0.270898	-1.09272	0.743017	-1.08581	0.662498	-1.22033	-1.30645	0.703955	-1.4757	-0.625959	-1.44879	1.57313	2.52977	2.13486	0.482304	2.97326	0.258692	1.14659	-1.23611	-1.33726	-1.20043	-1.32487	0.639021	0.735208	-0.13262	-0.635656	0.332745	1.26803	-1.35558	3.23693
GNA13	1.71578	-1.00667	1.00647	-0.661993	-0.629035	0.794098	-0.623553	-0.689863	0.085152	-0.181693	-0.169607	0.657662	0.53732	-0.801183	0.438804	2.22272	-0.708841	-0.724457	-0.718512	2.57924	-0.806831	0.088815	-0.569326	1.89941	-0.658764	0.273532	1.95641	-0.835993	-0.367524	1.72067	0.992279	2.26158	-0.808383	0.91323	-0.126963	0.531831	-0.585287	1.1472	-0.816185	-0.677425	1.40329	0.412313	0.492345	0.795305	-0.654448	-0.422232	0.319896	-0.083441	-0.575996
KANSL1	1.1563	0.061752	0.235435	-0.645216	0.516471	-0.330332	0.097107	-0.720721	-0.386458	0.071985	-0.008948	0.24437	-0.814842	-0.255658	0.190593	0.071656	-0.055875	0.771444	0.57108	-0.921162	0.580569	-0.63774	0.376824	0.260226	0.497721	0.735069	-0.35775	-0.747397	0.285092	0.231826	-0.760217	0.725711	-0.684755	-0.434566	0.286373	0.182009	0.128195	-0.050658	0.33585	0.877525	1.07792	0.431691	0.098714	-0.145748	0.798033	0.036928	0.547077	-0.342877	-0.419381
PANK3	-0.381516	1.2046	-0.657876	-1.14793	0.209466	1.51405	0.142217	1.6877	0.454615	1.04658	-1.0483	-1.25069	-1.08144	0.244027	1.65219	-0.414108	2.41149	0.877491	2.92658	-1.26905	-0.734941	1.07139	-1.36915	0.233715	-1.13205	-0.236645	1.30469	0.251982	0.035957	-0.923575	-0.565371	1.43657	0.564731	-0.146111	-0.09844	0.882755	1.46351	-0.119582	-0.231867	-1.18693	1.1969	1.71307	-0.213452	0.171722	1.43174	0.576705	-1.25918	-0.886714	1.69265
PLEKHG1	2.33404	-0.308856	-0.073108	-0.014828	-0.156281	-0.033241	0.387121	0.044627	-0.045113	-0.184723	-0.123439	-0.10087	-0.132138	0.064794	-0.026884	0.010255	-0.016244	0.259486	-0.020699	-0.10697	-0.129424	-0.19607	-0.189942	-0.152191	0.517208	-0.066199	-0.020068	-0.171544	-0.128736	-0.053271	0.082582	-0.034806	-0.146159	0.263553	0.027885	0.311483	0.007689	-0.080854	-0.118372	0.030031	-0.02426	1.63555	-0.11029	-0.040363	0.204154	-0.039787	-0.051867	0.044589	0.577748
SNX19	-1.01348	-0.890229	-0.292585	-0.465158	0.399634	-0.759747	2.162	0.351041	1.36582	-0.316202	-0.24177	-0.26864	-0.630482	0.92427	-0.709049	0.422927	0.733316	1.36974	-0.602072	-0.587493	-0.019893	0.27419	-0.729034	0.510466	-0.366741	-0.003243	2.02221	-0.756468	-0.712687	2.44982	-0.68679	-0.269684	-0.830478	2.42893	2.86231	-0.711717	-0.549163	1.25814	-0.182039	-0.353913	-0.419134	-0.636145	-0.692653	-0.365022	-0.61717	0.180058	0.979438	-0.569582	2.38049
ENY2	0.419898	-1.61308	-1.37733	-1.31905	0.863826	0.176883	-1.34072	2.73482	-1.34934	-0.278407	-1.26802	0.802923	-1.39653	0.097493	-0.035227	0.91224	2.74493	-1.33087	-1.32492	1.27986	0.629188	-0.240231	0.827209	1.6251	-0.962623	1.00334	-1.32429	1.25937	1.34635	-0.040488	2.68122	0.400819	1.38974	-0.494013	1.42784	0.160911	-1.29654	1.83803	-0.005755	2.17804	-0.871523	-0.43565	0.684725	-0.261954	-0.562448	0.483778	1.0677	-1.24416	1.67036
MASTL	-0.717986	1.62172	-0.358983	-0.300703	-0.423249	0.715603	-0.39612	-0.277925	-0.330988	-0.475204	-0.344748	-0.369559	1.05356	0.157418	-0.449017	-0.020824	1.3196	0.459794	-0.306574	-0.437374	0.121751	-0.481945	-0.475817	-0.441068	-0.265767	0.250522	-0.284756	-0.408346	-0.323689	0.455769	1.79401	0.695029	1.24691	-0.42515	-0.25799	-0.455056	-0.278187	-0.366729	-0.367214	3.13682	-0.310135	2.95359	-0.264001	-0.326238	-0.188854	1.19371	0.163884	0.989595	1.54735
SMAD9	1.80352	2.45262	-0.314233	0.607554	0.019587	1.59843	0.88727	-0.356079	-0.062936	-0.032577	0.9754	-0.492801	1.25985	-0.09623	1.29994	-0.416528	0.78252	-0.424368	-0.273375	-0.257628	0.94731	-0.370793	-0.309121	0.47493	-0.178203	-0.452339	0.222053	-0.188738	0.410145	0.713804	-0.601826	-0.435235	-0.333863	1.19802	0.275861	0.264251	-0.390036	-0.421627	0.845586	-0.377337	-0.368018	-0.217837	-0.526388	-0.253862	-0.433522	0.901468	-0.334131	-0.313472	-0.433704
KDM3B	-0.255377	-0.965172	2.07111	0.48406	0.441004	0.769619	0.736145	-0.701177	1.07638	-0.62858	0.489129	0.843038	-0.47413	1.18339	-0.278112	0.938114	1.85511	-0.642442	-0.316384	0.257588	1.38384	-0.492956	-0.885953	-0.54854	-0.464669	2.27903	-0.063583	0.380078	-0.122635	0.508344	0.582253	-0.396582	-0.954378	1.17579	0.007192	1.9237	1.016	-0.771645	-0.428352	-0.628802	-0.370314	-0.839292	0.500346	-0.286444	0.054807	0.826217	1.10368	0.467125	1.07595
COIL	-0.754055	-0.751786	0.854386	0.383945	-0.405001	-0.621304	1.04635	0.785753	-0.291945	2.5512	1.09687	0.827363	-0.208438	0.670809	-0.606072	0.524451	0.385895	-0.406222	1.85839	-0.132167	-0.572354	-0.490098	0.754884	-0.102864	0.431555	1.93528	-0.462998	0.210282	-0.445339	-0.538107	-0.09018	-0.48044	-0.692034	-0.595446	-0.415045	-0.095857	-0.435241	0.816906	2.89722	-0.422542	2.34083	0.156494	1.35291	-0.346995	-0.414379	0.177283	1.28483	-0.181615	-0.455486
PAPD5	-0.961287	1.81064	0.270085	-0.544004	0.986144	1.07893	-0.067077	-0.521226	0.246699	1.44445	-0.670984	0.912485	0.024861	0.884542	0.106924	-0.578764	1.53115	0.547743	-0.479297	1.14699	-0.286958	-0.717846	-0.353535	-0.675514	-0.509068	1.05715	1.57801	0.445608	0.578326	0.275777	0.083449	-0.566686	-0.518164	1.18364	-0.479895	-0.698357	0.172861	-0.519715	0.7384	0.486709	1.96806	-0.118453	-0.435528	1.18947	-0.537679	-0.568963	-0.039254	0.252184	-0.473097
TSHZ3	-0.572654	-0.449399	-0.213651	0.929593	-0.296825	0.492266	-0.127472	-0.132593	-0.163762	0.188227	0.09171	-0.244046	-0.217357	0.532438	-0.245764	-0.190132	0.107709	1.81448	-0.161242	0.114253	1.24374	-0.296418	-0.161354	-0.295736	2.47672	0.378037	0.19275	-0.007878	-0.214492	-0.288722	-0.344645	-0.178054	-0.029811	-0.287341	-0.112658	0.650951	-0.016844	-0.206595	0.886225	0.69116	-0.164803	-0.234977	-0.347624	0.681844	0.872366	-0.18033	-0.19241	0.098727	-0.213077
PYROXD1	3.75988	-0.115152	-0.338815	-0.280534	-0.403453	2.17348	-0.375951	-0.238088	-0.31082	0.6583	-0.42242	-0.369209	0.524509	-0.294793	-0.428849	-0.315295	0.633437	-0.29235	-0.286406	0.447228	-0.395131	-0.461776	-0.455648	1.17607	-0.245598	-0.25398	-0.167168	-0.440801	-0.305296	-0.413885	0.008411	-0.303217	-0.33724	1.01394	-0.237821	-0.410359	-0.258018	0.78678	-0.016845	0.338828	1.70134	-0.38171	-0.151967	-0.103697	-0.301504	0.383688	1.65751	0.1258	-0.338241
GJA3	-0.527438	-0.404183	-0.097362	-0.110155	0.048079	-0.273702	-0.205572	-0.087377	-0.140441	-0.284657	0.973634	-0.19883	2.22681	-0.270534	-0.195444	0.650345	-0.084701	-0.121971	-0.116027	0.096846	-0.224752	-0.291397	-0.28527	2.97024	-0.037257	-0.05138	0.19346	-0.270422	1.57369	1.34102	-0.041936	0.324132	-0.344432	0.198849	-0.067442	0.040613	-0.087639	-0.176181	-0.2137	-0.07494	-0.119588	-0.012663	-0.062021	-0.106813	-0.131125	-0.135115	-0.147194	-0.150298	-0.107697
ZNF639	-0.680567	-0.494218	-0.277916	-0.263284	2.17997	1.82439	-0.358701	-0.240506	1.41275	-0.393908	-0.372822	-0.351959	-0.405996	1.35623	-0.411598	-0.298045	0.872557	-0.2751	0.167133	1.44947	1.18867	-0.444526	-0.438398	-0.242169	-0.228348	3.96816	-0.164535	-0.423551	0.314968	-0.396635	-0.452558	-0.285967	0.487511	3.4516	-0.220571	-0.417637	-0.240768	-0.32931	-0.366828	-0.228069	-0.272716	-0.393723	-0.455537	-0.288819	-0.284253	4.16764	-0.300323	0.069584	0.125868
PIK3CA	1.79763	-0.84314	0.606649	1.90932	0.389598	0.012986	0.201593	-0.512288	-0.579397	-0.39321	-0.651435	1.42133	-0.571504	-0.620224	0.872186	-0.575306	-0.556033	-0.069808	-0.554983	0.693711	-0.546761	0.661044	-0.606127	1.25178	0.434457	2.09632	-0.114148	-0.627929	-0.645283	1.65332	1.11155	-0.489168	-0.635253	-0.606387	0.505177	0.567483	0.970739	-0.287961	-0.16284	-0.513897	1.36039	-0.043924	-0.676191	-0.567413	0.327692	0.419633	-0.586151	-0.157774	0.755327
OCRL	-0.810972	-0.710576	0.394258	-0.298809	0.296951	-0.470879	-0.670501	0.491107	0.003329	0.361905	1.20766	0.542333	0.665881	-0.687742	-0.723398	-0.551531	0.996642	1.61986	0.333053	0.263394	1.00369	1.42906	-0.347162	0.43789	1.03157	-0.276071	1.06059	-0.040404	-0.679704	0.144263	0.201825	-0.23425	-0.191795	1.10044	1.569	-0.729437	-0.42558	0.961863	-0.678628	-0.539869	-0.584516	0.02209	-0.305142	-0.10218	-0.49991	-0.600043	-0.216813	-0.615227	-0.606328
ODF2L	-0.568913	-0.102434	0.509012	-0.36777	0.356551	0.19018	-0.473188	0.699063	-0.317076	-0.081094	1.61631	-0.146294	1.12049	-0.520298	0.295957	-0.125902	-0.395593	-0.389587	-0.3513	-0.514442	-0.492368	-0.040087	-0.525365	-0.273892	-0.112538	-0.429142	-0.368698	-0.296789	2.08252	-0.498154	-0.02034	0.850165	-0.253514	-0.09642	-0.335058	0.253614	-0.334095	-0.443797	1.63679	-0.342556	2.17987	-0.257005	-0.151538	0.484055	-0.278731	-0.384956	-0.41481	0.717155	0.779949
NBPF14	-0.527254	-0.403999	-0.143377	1.07972	0.930603	-0.273517	0.213789	-0.087193	-0.140256	0.788636	0.303413	0.09922	-0.252683	0.05642	0.671836	0.235709	-0.127793	-0.056652	0.100221	-0.246642	-0.182666	0.91497	-0.285085	-0.016196	-0.075035	-0.084724	0.001444	-0.231953	0.292095	-0.188821	0.491492	-0.047272	-0.301131	0.195999	-0.040881	-0.264324	-0.042592	0.006538	0.027469	-0.074756	-0.082208	0.059794	0.401902	0.424876	-0.064782	0.344812	-0.14701	0.453918	-0.167677
KIAA1045	-0.723959	-0.600705	2.1172	0.74914	-0.44813	-0.396987	2.49303	-0.283899	-0.304541	1.37697	-0.448563	-0.395351	1.25636	-0.122551	1.62972	1.225	-0.210547	-0.318493	-0.312548	-0.443347	0.302682	-0.487918	-0.481791	0.327601	1.02983	0.381299	-0.311917	-0.466944	0.390245	-0.218188	0.132307	1.25978	-0.079676	-0.444365	-0.240537	1.47153	2.65737	-0.28763	-0.410221	2.34108	-0.283055	-0.437115	-0.419749	-0.332212	-0.327646	-0.331636	0.527922	-0.346819	-0.364383
CALD1	0.681746	-0.475399	-0.244908	-0.230151	-0.368903	-0.344486	-0.325568	-0.207373	1.26648	-0.404652	-0.322303	1.25781	-0.362531	-0.368032	0.721343	-0.217153	-0.247973	-0.089164	2.26668	-0.289882	0.267166	-0.112356	0.075189	-0.119953	-0.088212	-0.281522	-0.214368	0.429954	-0.063074	-0.312607	-0.387687	-0.252834	-0.090156	-0.365952	-0.184819	-0.384504	0.360727	-0.262369	-0.333695	-0.194936	-0.22482	0.115524	-0.053097	-0.215231	-0.218116	0.256677	-0.26719	0.527589	-0.035459
BICC1	4.25154	5.50175	-0.402235	-0.345711	0.158201	0.576626	-0.164411	-0.322933	-0.319268	-0.480357	-0.45823	-0.434386	1.04429	0.568656	-0.15045	-0.377989	-0.360371	-0.357527	0.111824	-0.482382	-0.460308	0.440158	-0.260953	-0.406448	-0.299752	-0.02148	-0.296322	-0.492447	1.00636	-0.337116	0.677927	1.03371	0.232494	-0.480715	-0.11321	0.882976	-0.158195	-0.170653	-0.118578	-0.303101	-0.355144	-0.47615	-0.525074	-0.371246	0.217025	-0.04558	-0.004402	1.82079	-0.195646
ZC3H13	0.756779	1.56577	0.10272	-0.312601	1.83879	-0.407188	-0.859225	1.78135	0.302917	-0.509755	0.824168	1.19007	0.729306	0.908801	0.625476	1.25622	0.238137	-1.20781	-0.67343	-0.030655	0.63861	1.00347	-0.184376	-0.099865	0.907257	1.33213	-0.365477	-0.436286	0.505765	-0.518622	-0.046378	-1.14132	0.253741	-1.2061	-1.18933	1.38956	-1.07951	0.633112	0.40648	-0.050297	-1.03273	0.444266	0.039254	0.992265	-0.536712	0.130635	0.895865	0.166062	1.61066
OPTN	1.34296	-0.285537	-0.349371	-0.291091	-0.327806	-0.454637	0.170099	-0.251703	-0.321376	-0.465592	-0.391381	-0.255481	-0.301643	-0.45147	-0.062257	-0.043716	-0.308913	-0.302907	0.73123	-0.427762	-0.405688	-0.456702	-0.432528	-0.431456	0.841851	0.407121	-0.296331	0.061358	2.00596	-0.424442	-0.480365	-0.296919	-0.19556	-0.42878	2.92893	1.60931	-0.268575	0.095759	-0.394635	-0.141081	-0.237511	1.65614	-0.431552	-0.266331	0.674711	-0.030719	0.000311	0.081569	-0.278541
ATF1	-0.268245	2.04669	-0.151907	0.046356	-0.235081	-0.257173	-0.189044	-0.070849	-0.123912	-0.268128	-0.235513	-0.182302	1.03163	-0.01557	-0.241941	1.63597	-0.111449	1.33063	-0.099498	0.700572	0.829196	-0.274869	-0.261047	-0.233992	-0.058691	-0.144998	-0.098867	-0.253894	-0.210113	-0.226978	-0.282901	-0.104875	-0.319413	-0.231316	-0.050914	-0.115498	0.061739	2.12838	0.240089	-0.038046	-0.103059	-0.190747	-0.250548	-0.119162	-0.114596	0.744384	0.906454	-0.13377	-0.057403
TSFM	-0.864077	-0.740823	0.729803	0.674474	0.944464	-0.573663	-0.542212	-0.398808	2.47159	0.610959	1.74566	-0.416732	-0.394462	1.30431	-0.136472	-0.481555	0.599732	1.44245	-0.452666	-0.583465	1.70246	-0.172936	0.597195	1.21477	-0.377833	-0.498166	0.12585	-0.607062	-0.563281	1.70393	0.432282	1.9214	-0.64337	-0.584483	-0.381042	0.302307	-0.424278	2.29572	0.578201	-0.411579	0.898322	0.93777	-0.561137	2.10687	-0.438378	-0.471754	1.26382	-0.486938	-0.137248
IKZF4	-0.571882	-0.448628	3.05239	-0.154599	-0.296053	-0.318146	0.37465	0.589375	-0.132617	-0.329101	-0.296486	-0.243274	-0.297311	-0.287456	-0.302914	-0.18936	0.679017	-0.166415	-0.160471	0.830184	-0.269196	1.88248	-0.301303	0.73809	-0.011141	0.400353	-0.15984	-0.314867	-0.271086	0.270641	0.193713	2.30267	-0.388876	-0.292288	-0.111887	0.876635	-0.09949	-0.185116	0.322404	-0.119384	-0.110753	0.223958	-0.346853	-0.180135	-0.175569	-0.179559	1.08001	-0.194742	0.614502
FAM199X	1.12656	0.799689	-0.517061	1.66838	0.319708	-0.678083	1.03768	1.61755	0.880244	-0.513272	0.761089	1.62146	-0.358582	-0.512819	1.51748	-0.376047	-0.09356	-0.526353	-0.520408	0.777318	-0.597176	0.263232	0.847167	0.713234	-0.479601	-0.565908	-0.473898	1.41804	-0.631023	-0.60626	-0.683241	-0.390674	1.44928	0.751062	-0.471824	0.116963	0.875322	-0.580563	-0.135422	0.042896	-0.441216	1.79117	-0.70679	0.3027	-0.535506	-0.455522	2.6831	-0.55468	-0.055946
METTL8	-0.561811	-0.438556	0.679306	-0.140454	-0.075014	0.141511	-0.202736	0.618878	-0.174814	0.310734	-0.089346	0.01726	-0.28724	-0.112503	0.816947	0.674339	-0.16235	-0.118836	-0.1504	-0.281199	-0.259125	0.04821	0.041122	-0.284893	-0.102107	-0.123237	-0.149769	-0.034555	-0.0936	0.292378	0.273052	-0.167211	0.083663	0.215611	-0.101815	-0.298882	-0.015031	-0.146324	-0.217592	-0.109313	-0.153961	-0.274967	-0.336782	0.890758	-0.165498	2.2559	-0.181567	-0.114708	0.222908
KCNJ2	2.52791	3.52579	-0.494823	-0.436542	-0.382886	-0.376101	-0.230305	-0.413764	-0.466828	-0.611043	0.191767	1.26161	1.52091	0.292789	-0.353184	2.04704	-0.454364	1.52282	-0.442413	-0.304585	-0.551139	-0.617784	-0.611656	1.48085	1.81114	-0.278201	-0.441783	-0.596809	1.37315	-0.466058	-0.625816	0.723566	1.0978	0.328737	-0.393829	0.137809	0.316211	1.73925	-0.540087	-0.401327	-0.445975	0.79574	0.191216	-0.462077	-0.457512	0.055196	1.13238	-0.476685	-0.494249
MXD4	0.021363	-0.647425	1.52161	-0.321661	-0.454453	-0.061757	-0.309299	-0.28778	0.42724	-0.05431	0.431451	-0.399749	0.249509	-0.4576	1.36815	-0.388158	-0.371219	-0.365213	0.366755	0.090039	0.511636	1.61908	-0.415765	-0.493762	1.48061	1.86644	-0.358638	0.950972	0.096598	1.76898	0.141798	-0.37608	-0.555267	-0.238082	2.14631	2.47636	-0.264529	-0.101509	0.912572	-0.241706	-0.307718	0.707137	-0.197275	-0.039318	-0.068418	1.52308	0.45489	-0.070304	1.51992
FAM210B	-0.646932	-0.523677	-0.287929	-0.229649	-0.371103	3.53858	-0.325066	-0.206871	0.980239	-0.40415	-0.330099	-0.318324	0.124384	-0.390028	-0.377963	-0.26441	-0.247471	0.411104	-0.23552	-0.253111	2.39876	-0.410891	-0.404763	-0.370014	-0.194713	-0.28102	-0.234889	1.4281	-0.346135	1.42533	-0.418923	0.686754	-0.463926	0.055761	-0.186936	-0.384002	-0.207133	3.13133	-0.333193	-0.194434	-0.239081	1.0967	1.34817	-0.068278	-0.250618	-0.254608	-0.154108	-0.269792	-0.151955
TTPAL	-0.705991	-0.582737	-0.346989	1.62994	-0.009004	-0.452255	0.502328	-0.265931	-0.318994	-0.46321	-0.408801	-0.162044	-0.43142	-0.404228	-0.437023	-0.323469	3.06281	1.03354	-0.29458	-0.425379	-0.403305	-0.318556	-0.290267	1.24719	-0.253773	2.78829	1.94775	1.05978	-0.405195	-0.42206	-0.445988	0.625455	1.24144	-0.426397	-0.245996	-0.443062	-0.213153	-0.297001	-0.392253	-0.1923	0.611961	0.127469	2.15923	-0.314244	-0.231611	0.709321	-0.155009	0.277218	-0.273616
PLCG1	-0.141604	-0.53488	-0.287046	0.294471	-0.018164	0.242715	-0.104321	0.06339	-0.271137	0.046356	-0.04397	-0.186679	-0.333728	-0.295115	-0.267954	1.43301	-0.258673	-0.220692	-0.246723	-0.171741	2.20334	0.334042	-0.003445	-0.381217	-0.168309	1.63944	-0.188073	-0.228501	-0.063356	0.134135	-0.282862	-0.249292	-0.206303	1.31928	1.79986	0.052941	0.709278	1.00334	-0.344396	0.756293	0.061528	-0.37129	-0.306849	0.76809	-0.261821	0.63741	-0.136887	-0.250655	0.746148
WRNIP1	1.56141	-0.884589	-0.417846	1.66537	0.363697	-0.591311	1.57532	-0.538026	-0.620846	-0.739273	0.60143	-0.156797	0.592847	1.08377	0.097548	-0.488209	1.80785	-0.535244	-0.596432	-0.553372	-0.505695	0.233623	-0.765675	-0.730926	2.4442	-0.641932	-0.595801	0.325097	-0.707047	-0.695427	0.179726	1.78957	-0.065705	0.739035	-0.547848	-0.452367	-0.568044	0.000791	-0.694105	-0.555345	-0.524705	0.565188	-0.782814	1.98397	-0.61153	-0.370308	-0.432246	0.209392	1.61321
SLC35B3	-0.592176	-0.468922	-0.233174	-0.153811	-0.316347	-0.33844	-0.21265	-0.152116	-0.205179	-0.349395	-0.31678	-0.263568	0.327517	-0.011879	0.222115	1.54551	0.009484	2.34981	2.2723	-0.311564	-0.28949	-0.356136	-0.238207	-0.192762	-0.139958	-0.226264	-0.150033	-0.335161	0.134872	1.6102	-0.364167	-0.197576	-0.21226	-0.312582	-0.132181	-0.329247	-0.152377	-0.240919	-0.278438	-0.139678	-0.184326	0.054002	1.50582	-0.115104	-0.195863	-0.199853	-0.211932	0.572356	-0.2326
ATXN1	1.14677	-0.296046	0.081652	-0.002018	0.007527	-0.03453	-0.092633	0.02076	-0.032303	-0.08806	0.047878	-0.089304	-0.063351	-0.142171	-0.134424	0.119738	0.207375	-0.007385	0.061866	-0.138688	0.479147	-0.114231	0.32555	0.662409	0.032918	-0.053389	0.051909	-0.162285	-0.05013	0.045171	0.204583	0.025427	-0.236294	-0.139706	0.040695	0.146359	0.033643	0.601223	0.149654	0.033198	0.082357	-0.053614	-0.146318	-0.024668	-0.022987	-0.026977	-0.014242	-0.029969	-0.009058
NUP153	3.39184	-0.886634	0.249107	1.38455	0.215906	-0.294832	1.1091	-0.430424	1.43769	-0.31358	0.684631	0.505069	0.21506	0.62046	-0.637752	-0.000926	-0.503193	-0.448912	-0.726121	1.10309	0.513508	0.243608	0.87566	0.5914	0.233202	0.915709	0.855269	0.702961	-0.006237	-0.820117	-0.149298	1.49338	0.743329	-0.674509	-0.664622	-0.316386	-0.185246	0.522742	-0.120485	-0.424758	0.535366	0.489621	0.422921	-0.2947	-0.741219	1.03496	1.161	-0.38887	-0.205069
GPR18	-0.675799	-0.552544	-0.316797	-0.258516	0.640333	-0.422062	-0.353933	-0.235738	-0.288802	-0.433017	-0.400402	-0.347191	-0.401228	-0.418895	-0.40683	-0.293277	-0.142344	0.223235	0.007269	-0.395187	-0.373113	-0.439758	-0.43363	-0.398881	-0.22358	-0.309887	-0.263757	-0.418783	-0.375003	-0.391867	1.6438	-0.281199	-0.492793	0.400016	-0.215803	-0.41287	1.82017	-0.324542	0.259193	-0.223301	-0.267949	2.47891	0.842043	0.104562	-0.279486	-0.283476	-0.295555	2.27394	1.66235
RAP2A	-0.865562	3.22549	3.20046	-0.448279	-0.589733	-0.43711	0.26699	1.64081	2.39701	1.2682	-0.359099	-0.500801	1.01353	-0.608659	2.76319	-0.396241	-0.028662	0.988295	-0.454151	-0.33454	0.737232	-0.612143	0.380097	-0.433394	-0.413344	0.261427	-0.45352	0.231631	-0.368939	-0.563959	-0.620269	-0.346624	-0.167837	-0.376599	-0.339723	1.72689	-0.368986	1.00511	2.56526	-0.379784	0.967878	-0.578718	1.53512	-0.473815	-0.048898	-0.449038	-0.485318	0.825704	-0.195232
SOX9	-0.631836	-0.508581	-0.272834	1.73619	-0.356007	-0.3781	-0.089067	-0.191775	2.79002	1.02814	-0.35644	-0.303228	0.597007	0.015112	1.97267	1.56356	-0.232375	-0.226369	-0.220425	0.382015	-0.32915	-0.395795	1.63436	2.30514	-0.179618	-0.265924	-0.219794	-0.37482	-0.33104	-0.347905	-0.297055	1.06821	-0.44883	-0.352242	-0.17184	0.421672	2.0182	-0.280579	-0.318098	1.32459	-0.223986	0.684894	0.521091	-0.240088	-0.235523	-0.239513	-0.251592	-0.021582	-0.27226
GTF3C4	-0.634418	-1.23378	-0.482957	-0.920705	-1.08121	2.07144	-1.03517	-0.916975	-0.348677	-0.01999	-0.098974	1.11502	0.218847	0.05396	2.11077	2.19779	0.320307	-0.786019	-0.911878	0.19209	0.124707	0.037591	-1.02963	-1.08012	2.08051	-0.956237	-0.453713	1.69402	0.057335	0.135116	0.351324	-0.962436	1.49845	0.305732	3.13479	0.276357	-0.917237	0.650728	-0.714871	2.195	1.57024	-1.07019	0.626797	-0.686456	-0.960723	1.13589	1.32547	-0.143253	1.34586
THOC2	4.7228	2.1052	-0.81598	-0.827051	0.431892	0.23102	0.755231	0.36338	0.42498	0.409502	0.074775	-0.910888	0.981234	0.127166	-0.77337	-0.401036	1.32371	0.610929	3.60938	-0.959322	-0.474336	0.640044	0.556414	-0.833055	2.6594	-0.366934	0.878689	0.50401	-0.789767	0.854999	0.738361	-0.143414	-1.06133	-0.958302	-0.429561	-0.197117	0.108939	-0.092908	0.9374	-0.78296	-0.836483	0.349213	0.133214	-0.842556	0.437202	1.02451	-0.772015	0.157828	-0.403081
TRIP10	-0.493031	-0.369776	-0.134028	0.144702	-0.217202	-0.239294	-0.171165	-0.05297	2.29059	-0.250249	-0.217634	-0.031888	-0.21846	-0.236127	0.5132	-0.110509	-0.09357	-0.087564	0.243524	-0.212419	-0.190345	0.893419	0.56959	-0.163638	0.081127	-0.127119	0.258544	-0.060987	-0.192234	-0.209099	-0.265022	-0.098431	-0.240516	-0.213437	1.74032	-0.230101	0.019054	0.14127	-0.179292	-0.040533	-0.08518	-0.206187	-0.268001	-0.101283	-0.096717	-0.03974	-0.112787	-0.016732	-0.133454
STK35	1.78721	2.69019	0.562845	1.60519	-0.634815	-0.207132	-0.588778	0.348254	-0.491333	0.263033	-0.021385	0.853772	-0.380625	-0.030288	-0.083734	0.209557	1.85438	-0.129449	-0.499233	-0.630032	0.162083	1.24956	-0.56788	-0.26429	0.052307	0.652454	-0.498602	-0.642196	-0.60154	0.207797	0.679535	-0.159134	0.018972	0.044124	-0.450648	-0.507122	-0.179705	1.62232	-0.282608	1.31976	-0.367268	0.264608	-0.443655	0.086672	-0.436813	0.719658	-0.360811	0.369194	0.830146
ZNF133	3.23414	-0.511725	-0.256542	1.01188	-0.35915	-0.348408	-0.297629	2.98759	1.29774	-0.392198	-0.359583	-0.015235	2.11496	-0.348407	2.02083	0.257915	-0.235518	-0.229513	-0.223568	0.518227	-0.332293	-0.377709	-0.392811	-0.358062	-0.182761	-0.269068	-0.222937	-0.377964	-0.31236	-0.351048	2.02408	-0.240379	-0.451973	-0.355385	-0.174984	-0.37205	2.47501	-0.283723	-0.279653	-0.182481	-0.227129	-0.348135	-0.40995	-0.243232	-0.238666	-0.242656	-0.254736	0.947129	0.594961
BFSP1	-0.44174	-0.426435	1.43751	0.068666	-0.233989	1.19712	-0.227823	-0.109629	0.788841	-0.306908	0.069805	0.783906	-0.085991	0.009907	0.702693	-0.167167	-0.150228	-0.124559	-0.053387	0.242051	-0.247003	-0.313649	-0.307521	-0.272772	-0.040568	-0.115667	-0.137647	-0.292674	-0.248893	-0.194023	-0.229132	-0.155089	0.228018	-0.117584	-0.089694	0.276221	-0.057153	-0.169318	-0.086839	-0.097191	0.508844	-0.250015	0.00018	-0.123087	0.735667	-0.157366	0.311113	-0.17255	-0.190113
HECTD3	-0.855961	-0.805458	3.57373	-0.511429	-0.007775	-0.572144	-0.422424	-0.488652	-0.541715	0.822775	2.60515	0.386199	1.82834	0.443937	0.194511	-0.54619	-0.322738	-0.230354	-0.517301	-0.6481	-0.626026	1.36434	-0.686544	1.30634	-0.476494	-0.466894	-0.51667	3.16954	-0.627916	-0.644781	-0.700703	-0.534112	-0.079522	-0.512809	-0.468717	-0.665783	-0.488913	-0.577455	2.25698	-0.350123	-0.520862	-0.441958	1.15304	0.445687	-0.532399	0.696739	-0.424339	-0.402025	3.84406
THRA	2.31312	-0.638872	2.10353	-0.344844	0.463207	-0.50839	0.371071	1.83472	-0.14776	-0.109814	-0.475204	-0.252311	-0.423539	-0.505223	-0.237151	-0.357606	0.381703	-0.35666	-0.350715	-0.222534	0.692703	0.395633	-0.166628	0.424277	0.246108	0.102482	-0.189764	-0.434532	-0.313619	0.072645	0.221527	-0.349139	0.385451	-0.28657	-0.302131	-0.331247	-0.048298	1.19281	0.05043	0.072105	-0.141833	0.878062	-0.427283	2.54814	-0.26434	0.875928	1.55581	-0.345907	-0.40255
SIX1	-0.754606	0.424375	-0.131992	-0.337324	0.693347	2.15763	-0.103628	0.713917	-0.367609	-0.511825	0.781607	0.842006	0.548035	0.682891	-0.303496	-0.372084	-0.289441	-0.34914	-0.343195	-0.170759	-0.45192	0.967901	-0.512438	1.30344	3.05404	2.20186	-0.342564	-0.241318	-0.45381	0.204442	-0.486419	-0.360006	-0.5716	-0.475012	-0.294611	1.84709	-0.314807	0.23814	-0.362442	-0.302108	-0.239289	-0.467762	-0.399348	-0.362859	0.896873	0.430529	-0.374363	-0.377467	2.06154
ZNF484	-0.307458	6.39051	-0.317985	-0.259704	-0.401158	0.819692	-0.355121	-0.236926	-0.28999	-0.417004	-0.401591	2.34556	-0.402416	-0.012513	-0.408019	-0.294465	-0.277526	-0.27152	-0.105387	1.47465	-0.374301	1.14177	0.397679	-0.400069	-0.224769	-0.311075	-0.264945	0.473686	-0.215243	-0.393056	-0.430386	-0.282387	-0.493981	-0.397393	-0.216991	-0.252325	-0.237188	-0.32573	-0.363249	0.257441	-0.269137	0.572811	1.78239	-0.285239	-0.280674	-0.284664	1.76272	-0.299847	-0.317411
RAB3IP	2.94574	1.07684	-0.031679	-0.744877	-0.946833	1.93305	-0.62626	-0.782602	1.71842	0.048834	-0.894981	-0.054582	0.651589	0.414808	-0.047977	2.06067	-0.823201	-0.43872	-0.811251	-0.94205	-0.764036	0.051693	-0.885468	-0.215739	1.78726	1.3711	1.63306	1.0334	1.05447	-0.079139	-0.911782	-0.696506	0.255798	-0.520103	-0.762667	0.239913	-0.519281	1.67854	0.003425	0.062615	1.43211	1.49494	0.280355	-0.448255	-0.077353	1.12978	-0.062179	-0.796422	-0.042865
DYRK2	0.156559	3.1032	1.81534	-0.408446	0.218248	0.167217	0.54011	-0.137492	-0.594267	0.921143	-0.659784	-0.676556	-0.730593	0.230226	1.23347	-0.622642	-0.548319	-0.366315	-0.593753	-0.658332	-0.702478	-0.769123	1.78202	-0.728246	0.206358	-0.588717	1.20428	-0.748148	0.871297	1.21654	0.343862	-0.572613	1.0938	-0.095691	-0.102571	-0.528544	2.07955	1.65463	-0.241863	-0.552666	-0.597314	-0.304347	0.164771	-0.575036	-0.608851	1.89034	-0.62492	-0.548226	-0.645588
UBR4	-1.1276	2.55656	-0.190021	1.03442	0.056185	-0.527771	-0.169196	1.67284	-0.046395	0.886365	1.10066	-0.533767	0.366181	0.436854	0.606681	-0.376302	0.415102	-0.806638	1.61658	-0.542859	0.278584	-0.406675	-0.181071	-0.779423	1.02132	-0.911808	-0.490953	0.178171	0.195896	1.00117	0.453081	1.56156	-0.948361	0.566444	-0.833299	-0.502896	0.974651	1.51689	0.340973	0.306493	-0.740538	-0.369393	0.029491	-0.145266	-0.696058	0.566115	0.02518	0.307553	-0.559349
SLC35E1	0.900726	-0.796252	1.03809	-0.502224	-0.227457	-0.66577	0.498688	-0.479446	1.48955	0.910956	-0.590697	-0.590899	1.31778	1.69796	0.907188	-0.536985	-0.476313	0.666097	-0.124506	-0.588376	1.65388	0.173813	-0.657865	-0.549568	0.561984	0.276989	-0.507464	-0.454879	-0.61871	0.381903	-0.691498	1.20762	1.53611	0.903564	-0.383467	0.886395	-0.479708	1.30741	-0.456394	-0.467009	-0.474996	0.943888	-0.317561	-0.527759	0.344581	1.31466	-0.441207	0.243623	0.382805
FBXL16	-0.471798	-0.348544	-0.112796	-0.054516	0.879227	0.576787	0.510088	-0.031738	-0.084801	0.383062	0.246322	-0.096113	0.939766	-0.214895	0.49092	-0.089276	-0.072338	0.3044	-0.060387	-0.191186	-0.169112	-0.235758	0.057566	-0.194881	-0.01958	-0.105887	-0.059756	-0.214783	-0.171002	0.471613	0.163149	-0.077198	-0.288792	1.29725	-0.011803	-0.208869	0.041708	-0.120542	-0.15806	-0.0193	0.161351	-0.184954	-0.246769	2.20415	-0.075485	-0.017302	0.437425	0.006425	-0.112222
TUBBP1	-0.518895	-0.39564	-0.159892	1.33414	0.808195	0.503443	0.767017	-0.078834	0.091905	0.017943	0.450799	-0.190287	-0.244324	-0.261991	-0.249926	0.936246	-0.119434	0.532959	-0.107483	0.29818	-0.216209	0.033253	-0.276726	-0.241977	-0.066676	-0.152983	0.242124	0.68617	0.105642	1.15753	0.616951	0.212974	-0.075513	0.337239	0.249204	-0.255965	-0.079096	-0.167638	-0.205156	-0.066397	0.302133	-0.232051	-0.293865	-0.127147	0.257015	0.812833	-0.138651	-0.141755	0.460603
CASD1	2.61542	-0.954633	-0.577198	0.028823	2.10789	-0.532548	-0.756022	1.99909	-0.69089	2.16413	-0.802491	-0.659352	-0.803316	0.226548	0.374227	0.669093	-0.637111	0.139189	-0.666476	1.85174	-0.775201	-0.222492	-0.835719	2.38393	-0.28497	0.78345	-0.609917	-0.275224	-0.764013	-0.09954	0.876742	-0.252365	-0.145207	-0.789382	-0.617892	-0.347769	-0.480531	0.248854	-0.714718	0.04947	-0.670037	1.39209	0.033159	2.42623	1.80875	0.799816	1.54142	0.994755	-0.351189
RASL11B	0.88701	-0.60573	-0.369983	2.15282	-0.453156	-0.475249	4.88785	-0.288924	-0.255024	1.03793	2.07433	-0.268116	-0.454414	-0.472082	-0.460017	-0.346463	2.71346	-0.323518	-0.317574	-0.12213	-0.426299	-0.492944	-0.486817	-0.452068	-0.276767	-0.18517	-0.316943	-0.297295	3.26886	-0.445054	-0.500976	-0.334385	-0.545979	-0.449391	-0.268989	-0.466056	-0.289186	-0.377728	-0.415247	-0.276487	-0.321135	-0.442141	0.681443	-0.337238	-0.332672	-0.336662	-0.348741	3.24745	1.60767
ASPHD2	-0.755826	0.763104	-0.39389	-0.468574	-0.200593	-0.573406	3.13782	-0.445796	-0.498859	0.184054	1.33912	-0.557249	0.484671	1.24438	0.724886	-0.454292	-0.486396	-0.48039	-0.474445	-0.605245	-0.583171	-0.649816	-0.536919	-0.56344	-0.327434	0.091453	-0.473814	-0.628841	-0.545868	0.94064	-0.657848	1.08077	-0.672228	-0.606263	-0.425861	-0.277007	2.79193	-0.132693	1.60794	-0.433359	-0.478006	-0.539067	-0.660827	0.288797	1.39746	1.91364	2.01512	0.52137	-0.440296
LRRC4	-1.02107	0.412097	-0.662064	0.358432	-0.745238	3.20961	-0.699201	-0.581006	-0.634069	-0.672383	0.224225	-0.692459	0.547158	-0.764163	1.69877	-0.638545	4.12926	-0.6156	-0.609655	-0.740455	-0.718381	-0.785026	-0.778898	-0.744149	1.34489	0.996511	-0.609024	-0.605188	3.42623	1.98477	-0.678994	-0.626467	-0.838061	0.916269	-0.561071	-0.166287	0.213797	1.85474	-0.707328	-0.568569	1.46895	-0.734223	-0.796037	-0.504813	-0.624754	-0.628743	2.0718	-0.395898	-0.414135
KLHDC10	-0.59722	-0.583459	-0.347711	-0.289431	-0.430885	-0.342518	-0.384848	-0.256726	0.854272	1.69904	-0.431317	-0.3683	-0.432143	2.07783	0.834714	-0.324191	1.43046	0.361612	2.82792	0.564714	-0.404028	-0.470673	-0.457768	0.205611	0.036778	-0.327325	-0.094704	-0.423447	-0.182066	1.00479	-0.196054	0.340909	0.601053	0.224488	-0.246718	0.017543	0.353653	-0.355457	1.8511	-0.254215	1.84306	-0.060436	0.350437	-0.314966	0.412542	-0.238657	-0.32647	0.363669	-0.347137
CHN1	-0.580379	-0.457124	-0.13801	-0.163096	0.207804	-0.326643	0.645315	-0.140318	1.24087	0.577429	-0.075244	-0.145353	1.04141	0.926109	0.940725	-0.197857	-0.180918	-0.125342	-0.168968	-0.299767	0.593356	-0.341372	0.072597	0.212882	-0.018771	1.46516	0.12956	0.294306	-0.234784	-0.218034	0.002088	-0.037147	-0.397373	-0.258092	0.014284	-0.245119	1.46275	-0.166331	-0.266641	-0.127881	-0.172529	-0.270204	-0.004016	0.209826	-0.116323	0.272685	-0.073203	0.32047	0.010899
HAT1	4.65391	-1.2396	-1.50132	-1.43737	2.4467	1.68782	1.51686	-1.29713	-1.0972	-0.225789	-1.35667	1.27147	-0.11474	0.606545	0.963033	-0.525109	2.03745	-0.765043	-1.45691	0.883746	1.87883	-1.59774	-0.668839	0.840056	-1.41611	1.62159	-1.44646	0.017359	1.63119	2.1499	1.14773	-0.546949	0.220069	-1.1174	0.262286	-0.753959	1.12555	-1.41107	-0.119541	0.145575	-0.316158	-0.382037	0.577282	-0.633549	-1.30184	-1.43983	1.37589	-0.023537	0.480837
HERC2	-0.626574	-0.559124	0.408525	-0.05314	-0.246013	0.127573	-0.319216	-0.230067	-0.276014	-0.095673	-0.283972	-0.18604	-0.400408	0.375892	-0.176822	0.541459	-0.157422	-0.150629	0.519477	-0.358437	-0.339954	0.934898	0.63352	-0.210537	0.453839	0.009642	-0.189072	0.330623	-0.375639	0.909197	-0.081019	0.298612	0.326847	-0.37087	0.528906	0.011907	-0.204669	-0.230919	-0.312858	-0.229881	-0.096	-0.109079	0.350072	0.16008	-0.11448	1.04142	0.275261	-0.088687	0.405381
TMOD2	-0.533258	-0.410003	0.128871	-0.115975	-0.257429	-0.195054	1.97126	-0.093197	-0.146261	0.088081	-0.257862	0.741756	-0.223037	0.207829	-0.26429	-0.150736	-0.133797	-0.127791	-0.096524	-0.243671	-0.230572	0.903601	-0.224901	-0.245096	2.07319	-0.167346	-0.121216	0.335188	-0.07139	-0.239769	0.171229	-0.138658	0.237926	-0.253664	-0.073262	-0.257857	1.15526	0.005305	1.75515	-0.062697	-0.125408	-0.133034	-0.160412	-0.14151	1.21706	-0.140935	0.652055	-0.113292	-0.173682
TTBK2	-0.577915	-0.355333	-0.209733	-0.111832	-0.295378	-0.298372	-0.256049	0.7274	-0.188653	-0.304697	-0.134055	-0.101917	0.866626	-0.097869	0.245593	-0.124111	-0.178454	-0.164268	-0.166504	-0.235098	-0.199806	-0.341874	-0.335747	0.348012	-0.120864	-0.207156	-0.100127	0.536705	1.11943	-0.211985	-0.051566	-0.172495	-0.394909	0.723766	0.554539	0.667316	-0.026931	-0.079217	0.747198	1.61339	0.197357	0.042025	-0.308524	0.924286	1.30227	0.009997	-0.191311	-0.14034	-0.17281
NARG2	-1.40291	3.94992	-0.465271	2.74084	-0.065352	-0.978101	-0.018979	-0.989412	-0.600388	-0.58388	0.636809	-1.03148	1.14919	0.562629	-0.922833	-0.572304	-0.069674	1.44905	-0.432661	0.004011	1.63604	-0.143195	-0.285674	-0.890146	-0.602388	1.61518	0.956052	0.000809	1.23086	0.203045	-0.728727	2.81632	0.588798	-0.647017	-0.973127	-0.303088	0.912419	0.899041	-0.06904	-0.124474	0.65001	-0.162892	0.599585	0.645913	1.41535	0.471643	0.477441	-0.488967	0.117302
ALDH1A2	3.74325	0.25656	-0.120315	-0.071244	-0.211573	-0.108475	-0.123466	0.126482	-0.034801	-0.175896	0.741491	-0.134286	-0.195409	-0.100249	-0.211421	-0.106005	0.27735	-0.061322	-0.077116	-0.202564	0.049614	-0.196746	-0.246359	-0.021007	-0.03469	0.522807	-0.075223	-0.067347	-0.178527	0.128673	-0.128749	-0.092715	-0.181378	0.42954	0.00999	0.000701	-0.030173	-0.133192	-0.10188	-0.010326	-0.079131	-0.180473	-0.252184	-0.096779	-0.075603	-0.094634	-0.046236	0.480467	-0.116053
FAM63B	-0.747243	3.89849	-0.424892	-0.408897	-0.079609	1.01765	1.06684	-0.378973	1.12	0.077591	-0.430946	-0.118836	-0.429702	-0.478813	1.16444	-0.443657	1.61761	-0.420713	0.501611	-0.191306	-0.523494	1.23463	0.695817	0.341936	-0.188154	-0.130853	0.011432	0.263868	-0.371386	0.517907	-0.558704	0.26379	-0.157025	-0.156957	-0.366184	-0.545477	0.745677	-0.474923	-0.499178	0.287774	0.939367	1.13835	-0.122067	0.412563	0.765243	-0.378839	1.73456	0.326769	-0.406135
KIF1C	-0.632243	-0.424977	-0.255029	-0.21496	-0.356414	-0.23328	-0.310377	-0.0907	-0.245246	0.051571	-0.253977	1.46688	-0.357672	-0.083852	-0.363274	-0.127573	0.815875	-0.047424	-0.220831	-0.069343	-0.329557	-0.28237	1.61239	-0.355325	-0.180024	-0.266331	-0.035262	-0.375227	-0.331446	0.658584	-0.189278	1.1734	0.017496	0.162815	0.2249	-0.369313	0.984134	-0.113224	-0.241973	-0.179745	-0.224392	-0.225179	0.260206	-0.240495	0.456297	-0.23992	0.071144	1.24717	-0.272666
MTUS1	-0.577008	-0.576514	1.15253	-0.282486	1.45957	0.495229	0.635926	-0.259708	-0.198667	0.792623	-0.326906	0.166249	-0.214513	-0.410595	-0.298398	-0.172172	-0.262533	0.042017	-0.288357	0.310656	0.141835	0.379644	0.394037	0.301507	2.50942	1.65955	-0.224167	-0.084707	1.23671	-0.116792	1.27587	1.17152	-0.516763	-0.409341	0.741193	0.441929	0.208176	0.382049	-0.378352	0.175548	-0.244809	-0.16237	0.177525	-0.308021	-0.303456	-0.307445	0.4879	-0.219811	-0.122741
RAB2B	4.26992	-1.19857	1.48184	2.08226	-0.77152	-1.0852	-1.06874	-0.880581	-1.00361	-1.11696	-0.966094	0.270769	-0.784565	-0.775663	1.60007	-1.00808	-0.991145	1.43489	-0.751052	-0.532793	-0.811965	-1.15457	-1.14844	1.62651	2.18456	-0.657613	-0.869835	1.32802	-1.08981	1.21435	2.40905	-0.996005	1.62594	-0.011758	2.87159	-1.12768	-0.61609	2.06873	-1.07687	2.62142	0.44982	2.51072	1.95329	-0.962335	2.03907	0.017728	1.88456	-1.01347	-1.03103
EAPP	3.81072	-1.10974	-0.47239	-0.815717	-0.88272	-0.460162	0.62555	-0.739673	-0.846003	-0.440086	2.21669	1.09021	0.377148	1.97132	-0.792551	0.268914	0.846596	-0.766543	3.58151	1.84815	0.541874	-0.996959	1.56326	-0.060696	0.488691	1.35449	-0.661032	-0.563518	0.301588	-0.873489	-0.105378	-0.8384	-0.342332	-0.476097	-0.773004	0.523738	-0.634918	-0.881743	-0.577517	-0.780502	-0.790353	2.34701	0.344018	1.16816	-0.836687	1.86886	2.52258	1.39814	-0.873424
FGF13	-0.469246	4.26086	-0.21043	-0.153096	-0.294549	-0.310221	-0.199307	-0.130318	-0.183381	-0.323797	-0.294982	0.314693	-0.127748	-0.246069	-0.252462	-0.052838	-0.170917	-0.164912	4.86897	-0.266324	0.212286	-0.277013	-0.212858	-0.206836	-0.11816	-0.204467	-0.15023	-0.3046	0.081369	-0.286447	-0.341341	-0.175778	-0.387372	-0.290784	-0.110383	-0.141754	1.1135	-0.219122	-0.25664	-0.11788	-0.162528	-0.225999	-0.345349	0.142316	-0.174065	0.239196	-0.190134	-0.193239	-0.198918
SH3BP4	-0.514115	-0.39086	-0.139056	-0.096832	-0.238286	-0.251243	-0.192249	-0.074054	0.422306	1.55261	-0.238718	-0.185507	-0.239544	1.37648	-0.245146	-0.123993	-0.114654	-0.052583	-0.102703	-0.233503	-0.202304	1.39189	0.207737	0.183311	0.863085	1.50297	-0.082389	-0.257099	2.05546	-0.218256	-0.280256	-0.119514	0.467387	0.635033	1.10856	-0.251185	-0.074316	-0.152191	-0.029127	-0.061616	-0.106264	-0.22727	-0.250051	-0.096942	-0.110503	0.051803	-0.133871	-0.136975	-0.154538
ELOF1	-0.958138	-0.533508	0.776475	-0.628692	-0.770146	1.79973	-0.670557	2.164	0.163362	-0.735951	-0.067656	1.37064	-0.516191	-0.789072	-0.6087	-0.663453	-0.328898	1.20972	4.54061	0.99919	0.597236	0.58276	1.09023	3.2181	-0.490278	-0.680064	0.149767	0.038027	-0.745179	-0.762044	-0.257052	-0.651375	-0.862969	1.54588	-0.171278	-0.25023	-0.606176	-0.694718	-0.592733	3.21531	-0.366359	0.227837	-0.820946	0.034226	-0.559879	-0.653652	0.75958	0.874587	0.498841
CDC16	1.91711	-1.27238	-0.748992	-1.06084	-0.065637	-1.26168	-1.19355	-1.02506	0.528768	-0.883372	1.80411	-0.232716	1.15968	-0.256014	-1.20801	0.423903	0.397787	1.78025	3.13471	1.11333	-0.410066	0.35459	0.505531	0.345338	-0.312304	1.00764	0.512668	1.94096	1.51771	1.73325	-0.128173	-0.299359	-1.1336	-0.854885	1.59682	-1.25249	-0.370525	-0.819408	0.817178	-0.891224	0.192833	0.936056	0.409765	0.203716	-0.29255	1.71806	-0.77761	-0.557766	2.45242
ZNF557	-0.854428	3.81608	-0.495426	-0.437145	1.5428	-0.331932	0.733415	-0.252598	-0.098818	-0.611647	0.443832	-0.52582	-0.579857	1.86287	-0.58546	0.074006	-0.454967	-0.448962	-0.443017	-0.323942	-0.207686	-0.618387	-0.61226	2.25463	-0.40221	-0.488516	-0.442386	-0.038339	-0.553632	0.350513	0.042803	-0.390973	-0.002901	-0.574834	-0.394433	0.267584	3.02283	-0.503171	0.377065	-0.340116	-0.446578	0.880527	1.23646	-0.462681	2.33566	-0.416981	-0.474184	1.94364	-0.352823
CAMSAP1	1.88602	2.4672	1.16719	-0.285359	0.016098	0.478117	-1.23973	1.62154	-1.24018	-1.01756	0.783161	0.459805	0.612744	-0.955554	-1.24802	-0.351935	-1.00083	0.262157	-1.23235	-1.29455	0.816085	0.68518	0.074855	0.141195	-0.899303	0.29246	0.108376	0.699275	-0.466673	0.515258	-1.15185	-0.094453	0.317273	0.963705	-0.997692	0.232493	0.468774	1.43151	-1.22532	1.46584	0.911738	0.864948	-0.003919	-0.650348	0.059181	1.20324	1.27393	-0.462414	0.246608
OSBPL2	-0.528974	-0.405719	0.129593	-0.009137	-0.253145	-0.067384	-0.207108	-0.088913	-0.141977	0.497705	-0.204743	-0.200366	-0.254403	-0.214226	-0.260006	-0.106125	-0.129513	-0.097912	4.95542	0.663458	0.585869	-0.251378	-0.286806	-0.226968	0.01101	0.183426	-0.116932	0.394384	-0.228178	-0.245043	0.245951	-0.134374	-0.196485	-0.24938	-0.068978	-0.266045	-0.071655	-0.177717	-0.215236	0.075222	-0.121124	1.47808	-0.024704	0.512264	-0.132661	0.49957	-0.07126	-0.151834	-0.032232
PRRC2B	-0.745867	-0.831549	-0.331025	-0.57398	-0.201369	1.009	-0.174881	2.52507	-0.598497	-0.101364	-0.64027	-0.370562	-0.690527	0.371305	-0.291396	-0.143053	-0.532471	-0.459547	-0.645407	0.762045	-0.441186	0.1514	-0.300088	-0.56897	-0.194439	0.773987	-0.445706	0.638189	1.29686	0.703838	0.070082	-0.05922	0.014195	0.618181	-0.079624	0.123344	-0.131736	-0.456285	1.3216	-0.571467	-0.373259	0.69286	-0.653979	0.715504	0.079441	-0.409764	-0.562857	1.24502	0.801733
ZNF236	1.23166	-0.327259	-0.230088	1.07099	-0.18742	0.426149	0.605284	0.279705	0.498114	0.56179	-0.093262	-0.405646	0.43005	-0.451791	0.877587	-0.202549	-0.015601	0.324767	-0.331481	-0.191012	-0.319407	0.077164	-0.28359	-0.456129	-0.284737	0.117189	-0.039095	0.679573	0.709214	0.024612	0.798835	0.722156	0.049598	-0.262454	-0.191014	0.918111	0.268446	-0.024813	0.007694	0.236588	-0.232467	0.274802	0.019175	0.443148	0.396823	0.182574	0.72279	0.270956	1.39736
SYNE1	0.222941	2.99635	-0.219479	-0.147703	-0.249399	-0.323229	-0.258782	-0.140587	-0.012012	0.020263	-0.071197	-0.209389	-0.242802	-0.253083	0.64065	0.202102	-0.181187	1.55459	1.0341	-0.300036	-0.277962	0.345329	-0.33848	-0.272971	0.077765	0.904976	0.090424	-0.323632	0.48661	-0.296716	-0.351461	-0.182217	-0.31485	-0.151914	-0.112629	-0.305191	-0.127115	-0.168756	-0.110802	-0.105521	-0.172798	-0.249571	-0.331898	-0.176043	-0.184335	0.647696	-0.085696	0.852064	-0.221072
LATS1	-0.787927	-0.664672	-0.428924	-0.370644	-0.041175	0.877892	-0.458684	-0.347866	0.713217	1.28177	1.74261	-0.157149	0.34387	1.7789	0.167611	-0.392325	-0.219139	0.203257	5.8426	-0.49764	0.702078	-0.541756	1.0546	-0.49889	-0.335708	-0.422015	0.438614	-0.530911	-0.456206	1.35796	-0.51053	-0.382402	0.030495	1.25168	0.149966	-0.307012	0.954898	-0.418329	-0.454239	-0.296875	-0.261317	-0.501083	0.057054	-0.396179	1.80461	-0.275123	-0.153099	-0.410787	-0.360173
ZNF141	-0.733547	-0.610292	-0.374544	-0.316264	-0.457718	-0.383439	-0.402266	-0.293486	-0.099073	-0.490765	-0.432192	-0.391374	-0.44245	0.587502	-0.464578	0.879158	1.76735	-0.180578	0.060794	-0.452935	-0.430861	-0.398523	0.784692	0.729379	-0.281328	-0.367635	0.243638	0.561908	0.110842	-0.398057	2.35249	-0.297711	0.231591	1.42373	0.37956	-0.09945	-0.293748	-0.078729	-0.419808	1.1808	0.127119	2.97161	-0.508517	2.35453	-0.337233	-0.323213	-0.353303	-0.269856	-0.001962
NFATC1	-0.300722	-0.329337	0.176678	0.320472	-0.158566	-0.198855	-0.130726	0.006778	0.157991	-0.197242	1.22305	0.006704	-0.051296	0.058615	1.01361	0.310044	1.36809	0.069111	-0.04118	0.4261	-0.128757	-0.133026	-0.056732	-0.091471	0.117903	-0.08668	-0.040549	-0.195576	-0.151795	-0.136541	-0.220033	-0.057991	-0.269586	-0.160256	0.007404	0.644991	-0.012793	0.04568	0.143813	0.008718	-0.013682	-0.158487	-0.212211	-0.060844	0.025676	-0.053882	-0.072348	0.271191	-0.093015
RLIM	-1.13633	1.56745	0.552227	0.662989	1.14632	-0.819844	-0.341038	-0.696269	0.462339	0.968269	-0.860933	1.64888	1.22597	1.51492	-0.867361	1.9005	1.19433	3.32825	-0.724918	-0.836039	2.50226	0.616846	-0.042972	-0.390528	-0.654554	0.313433	-0.593014	-0.879314	-0.557119	-0.090151	0.595365	2.66141	-0.828273	1.65115	-0.05111	0.77616	-0.233067	1.04299	-0.199307	1.31605	-0.728479	0.514317	-0.9113	-0.657615	-0.740016	-0.744006	-0.644064	-0.505046	-0.352229
CAPN7	-0.865288	1.57381	2.81386	-0.448005	0.992606	1.26591	-0.45252	-0.425227	0.256878	0.454933	0.868346	1.01293	-0.590717	0.339145	-0.565104	-0.449485	-0.4445	-0.397824	3.01389	-0.584676	1.96382	0.262482	0.180105	-0.588371	-0.41307	0.562521	-0.316111	-0.589898	-0.564492	-0.568137	2.59644	0.150518	0.117355	0.758814	-0.392672	0.193949	-0.425489	0.010619	-0.55155	-0.387846	-0.457438	-0.479521	0.203252	-0.473541	0.894229	-0.472965	1.50072	-0.458281	0.687342
GFPT2	-0.701324	-0.578069	-0.185374	-0.284041	-0.425495	-0.050314	-0.140246	-0.261263	-0.306523	-0.447921	0.045731	-0.372716	-0.314299	0.743924	0.502826	-0.318802	-0.301863	-0.024161	-0.289912	-0.420712	-0.001735	1.65007	2.2491	-0.396973	-0.249105	-0.335412	0.228494	-0.444308	-0.309294	1.34568	-0.473315	1.51165	-0.25092	-0.413643	-0.144713	-0.438394	1.48938	0.477517	-0.025267	0.987598	1.29232	1.88505	1.48553	2.10311	-0.276577	0.610888	-0.32108	-0.197965	-0.341747
NINJ1	-0.515173	-0.646071	2.99493	-0.352043	-0.278913	-0.096467	0.016952	2.60939	-0.382329	1.42884	0.44086	0.120604	0.504052	1.30671	0.155509	-0.386804	-0.369865	1.32994	3.26469	1.7759	-0.46664	-0.244611	-0.000702	1.80904	-0.250472	-0.336576	-0.357284	0.119393	1.05506	0.471863	1.31814	0.61933	0.651399	-0.489732	-0.30933	-0.331924	-0.329527	0.589272	0.387979	-0.228556	-0.361476	0.932232	0.284469	-0.377578	-0.373013	-0.377003	-0.389082	-0.392186	0.48046
MAP1B	0.589223	3.05071	1.42566	0.059181	0.967486	0.611153	-0.491146	-0.372951	0.877671	-0.57023	0.757654	0.817098	1.43536	-0.556108	1.44032	-0.385137	1.05197	-0.407545	5.78787	-0.526706	-0.510325	-0.576971	-0.371165	-0.521873	-0.360793	0.511526	-0.394274	-0.156191	-0.506085	-0.52908	-0.228597	-0.418411	-0.630005	-0.52509	0.774964	-0.550082	-0.363298	1.41352	0.873641	-0.089221	0.277557	-0.498054	0.068568	-0.270129	-0.053348	1.36071	0.304297	1.00921	0.995803
IL13RA1	2.95289	2.14615	-0.031219	2.02253	0.477218	-0.66472	0.467846	1.70152	-0.162739	-0.115341	0.809355	0.035425	0.886694	0.941511	0.316156	1.11223	-0.620112	-0.658279	-0.652334	-0.114786	0.196209	0.165415	-0.782613	-0.786828	-0.611527	1.99095	-0.473535	-0.239105	-0.274646	-0.342645	1.47739	-0.26181	1.134	0.555508	-0.59492	-0.75338	-0.623946	0.344341	-0.714476	-0.593762	0.71911	-0.112152	-0.808349	1.54368	-0.426566	-0.225577	-0.004736	-0.08462	-0.397542
PRKAB2	0.089203	3.64331	-0.71885	2.6144	1.41025	-0.171443	-0.787567	-0.669372	-0.631987	-0.388643	0.211222	-0.780824	-0.834861	-0.852529	-0.486277	1.20417	-0.709971	-0.703966	-0.698021	-0.100413	-0.806746	0.542943	-0.867264	2.37058	1.38715	2.91188	3.12176	1.676	2.02759	-0.756579	-0.415763	1.48919	0.831202	-0.829838	-0.214577	-0.800936	-0.669633	0.54432	2.87432	0.452083	-0.185282	-0.716875	0.491587	-0.717685	-0.516063	-0.717109	0.86594	2.56087	3.03309
MCCC2	3.7431	-0.455157	-0.259719	-0.201439	1.17266	-0.364985	0.671152	1.2558	-0.231725	-0.055165	-0.337567	-0.195742	-0.344151	-0.361818	-0.214045	-0.2362	-0.219261	-0.213255	-0.20731	-0.33811	-0.191033	-0.239243	0.603338	0.725868	-0.166503	-0.25281	0.039499	0.341423	-0.274814	-0.088816	-0.390713	-0.161416	-0.435716	-0.339128	-0.158726	-0.09644	0.596145	-0.267465	-0.304984	1.0374	-0.210872	-0.331878	0.741108	-0.181277	0.542701	-0.226399	-0.238478	-0.241582	-0.04604
ZNF304	-0.952995	-0.82974	-0.593992	2.29472	3.04005	-0.594177	0.027614	-0.512934	-0.565997	-0.710213	-0.677598	-0.109731	-0.5911	-0.696091	-0.684026	-0.570472	-0.553534	-0.547528	2.41641	-0.672383	-0.650309	2.17465	-0.001665	-0.676077	2.21149	-0.587083	-0.540952	0.142219	4.40494	1.38621	-0.65655	0.513559	0.138837	-0.491744	-0.492999	-0.690065	-0.513196	-0.026868	1.54608	-0.500497	4.01278	1.88114	0.423503	-0.561247	3.542	-0.465798	-0.572751	-0.575855	0.90059
DNAJB1	-1.12519	-0.932341	-0.564169	0.646728	-0.45048	0.002427	0.632747	-0.108162	-0.106543	1.83256	-0.233342	0.851643	-0.538836	0.719558	-0.390522	1.11061	-0.725724	-0.384101	-0.416746	0.209598	2.76606	-0.127301	0.536143	-0.243685	-0.672966	0.122644	-0.544841	1.9993	0.250465	2.8117	-0.712482	-0.687513	0.153328	-0.551215	-0.518171	0.572539	-0.251156	-0.355783	0.293271	0.142639	1.03563	-0.83834	0.02175	0.152253	0.589047	-0.677425	-0.171467	-0.657728	-0.054357
ILKAP	-0.652782	-0.922796	0.39976	-0.481923	-0.187716	-0.658816	-0.697829	0.976041	0.179514	-0.803269	1.19997	-0.698347	-0.77148	-0.159934	1.0836	-0.663529	0.651378	1.13289	-0.634639	1.88415	2.51996	-0.689099	0.508332	1.21717	0.949121	-0.653939	2.38996	-0.478396	-0.726551	-0.544788	-0.312814	-0.197525	-0.518552	0.889223	-0.48447	-0.436106	1.48154	1.02315	-0.732312	-0.593553	0.743451	0.29427	0.703554	-0.654303	2.31086	0.595769	-0.631545	-0.00832	0.170995
PRKAA1	-0.634852	1.17865	0.615638	2.85706	0.830184	-0.471813	-0.474364	0.868286	0.095415	-0.357515	-0.510312	-0.467622	-0.183686	-0.517541	-0.527261	-0.413708	-0.396769	-0.353127	2.02782	-0.515618	1.64778	-0.016787	-0.339905	-0.134178	-0.344011	0.261977	-0.384187	-0.539214	-0.463671	-0.038257	-0.568221	-0.38484	-0.540603	-0.516636	0.404094	-0.5333	-0.356431	-0.444973	-0.451907	1.30695	-0.060006	-0.509386	0.615664	-0.404482	0.250287	-0.403906	2.68191	-0.163765	1.00463
RGS22	1.03564	-0.382779	-0.185309	-0.074949	-0.264891	-0.290574	-0.222445	0.98071	0.372172	-0.090822	-0.266496	-0.132499	1.53173	0.915406	1.18922	-0.15254	-0.138949	-0.138844	-0.043401	-0.263699	-0.236058	-0.116027	-0.302143	-0.267393	-0.08179	0.180064	-0.128241	-0.204282	-0.203682	-0.256732	-0.316302	-0.149711	-0.361305	-0.264717	0.033939	0.038677	0.105312	-0.186544	-0.216452	-0.091813	-0.136461	-0.114088	0.241229	-0.14865	0.962038	0.189202	1.124	-0.142505	0.951875
BTBD3	1.22867	-0.830627	1.84442	-0.536599	2.04472	1.06254	-0.619691	-0.513821	1.18852	0.14266	-0.667058	-0.507194	-0.149212	-0.07557	-0.152838	0.326901	-0.499758	0.493176	-0.54247	-0.550831	-0.651196	0.471515	-0.52103	0.306792	3.98127	0.943324	-0.541839	-0.387548	-0.585299	-0.285882	-0.158781	0.817473	-0.371369	0.110672	-0.10187	1.14649	0.511957	2.15854	-0.574828	1.11773	-0.354427	-0.564116	0.063348	1.81119	0.224443	-0.347845	0.950941	-0.062917	-0.035609
TCEAL4	0.201097	-0.768753	0.218172	0.441726	1.46746	0.051611	-0.570142	-0.451947	0.385406	-0.187244	-0.209712	0.39996	0.641796	-0.495884	-0.623039	-0.02746	-0.492547	-0.486541	4.77529	-0.426371	0.74875	-0.162121	0.204495	-0.61509	-0.439789	-0.526096	-0.479965	1.47405	-0.591211	-0.326858	-0.109564	1.03239	-0.551748	-0.612414	-0.38165	-0.560739	-0.452209	-0.540751	1.50822	-0.439509	-0.484157	-0.605163	0.68705	0.243345	-0.495694	0.411478	0.023084	0.038925	-0.532431
MYH11	-0.730098	-0.63244	-0.280083	-0.338412	-0.011522	-0.27095	-0.433829	-0.311415	2.34337	-0.512914	-0.110347	2.30044	-0.451008	-0.498791	2.49474	-0.362939	-0.043669	-0.330974	4.33677	-0.419684	0.005022	-0.519654	0.683025	-0.478777	-0.135055	-0.389783	-0.334757	-0.493059	-0.454899	-0.459702	-0.527686	-0.361095	-0.572689	0.173587	-0.295699	-0.39227	1.05757	-0.382978	-0.434116	-0.303197	-0.229277	-0.407557	-0.392978	0.425575	0.479517	0.863901	0.28139	1.34559	0.241068
ATP13A3	-0.721875	3.77413	-0.328381	-0.299596	0.302597	1.15303	1.52705	1.86208	-0.334878	-0.467402	-0.052592	-0.322006	-0.234131	-0.164849	-0.437529	-0.331117	2.11289	-0.255768	0.92923	-0.441263	-0.399509	-0.179738	-0.177969	-0.444957	-0.108285	-0.267533	-0.309833	-0.321565	-0.033472	-0.368845	1.28704	-0.327275	-0.533766	-0.442281	1.23124	-0.409209	1.3093	-0.347633	-0.334945	-0.269377	-0.314025	-0.424919	0.148288	1.88533	0.199707	-0.320656	-0.143995	-0.344735	-0.333183
KRAS	0.511208	2.53863	-0.375112	-0.045619	-0.406538	0.678611	-0.412248	0.087944	-0.221194	-0.354775	0.941632	-0.325271	-0.219088	-0.120905	0.050551	1.73165	-0.334653	0.825526	-0.322703	-0.453502	-0.086335	1.06621	-0.261261	0.02481	-0.044793	-0.368202	-0.322072	-0.404618	0.03666	0.656052	0.220579	-0.311302	-0.385306	0.581268	-0.274119	-0.386734	1.97381	-0.382857	-0.208338	0.678732	-0.222365	-0.44727	0.34204	0.076996	-0.337801	-0.203568	1.68685	0.373169	0.566318
SPINK5	-0.466917	0.730049	-0.08315	-0.049634	1.02595	-0.213181	-0.145051	0.07818	-0.07992	-0.078914	-0.123661	-0.138309	0.033109	-0.210014	0.417428	-0.084395	0.010705	-0.035002	-0.055506	-0.186305	0.20842	-0.230876	0.618185	-0.19	-0.014699	-0.101005	-0.048735	-0.000354	0.217752	-0.166395	-0.217331	0.080953	-0.249422	-0.157113	-0.006922	-0.203988	-0.027118	-0.11566	-0.153179	-0.014419	-0.059067	0.175504	0.150838	-0.07517	-0.070604	-0.074594	0.80386	0.04103	0.921741
HSD17B4	-0.396578	-0.456447	-0.251069	-0.021557	-0.198034	-0.351195	-0.2858	-0.159503	-0.218615	0.47374	-0.319169	0.779258	-0.277789	0.181319	1.75511	-0.181512	0.199818	0.006268	-0.19866	-0.326302	1.04505	-0.374031	-0.302857	1.85303	0.079062	0.616536	0.689321	0.201784	-0.305875	0.318944	-0.378774	0.948086	0.018731	-0.323554	1.05407	-0.312532	0.160352	0.092903	-0.276859	-0.157573	-0.18864	1.20868	-0.259195	-0.073847	-0.209653	-0.154967	-0.21114	-0.210169	1.23563
EDEM1	2.41244	3.99235	0.83226	-0.938176	-0.395033	1.10526	-1.20991	-1.09172	-1.11955	1.4203	1.12582	-0.54325	0.859468	0.423563	1.81228	1.54621	2.60751	0.099492	-1.12037	-1.25116	0.7089	-1.22271	0.177133	0.468623	-1.07956	-0.902577	0.098926	1.20379	1.98758	1.4291	0.10451	-1.13718	-1.34877	-0.153703	-0.542036	-1.24399	0.718293	-1.02168	1.81825	0.315548	1.09914	-0.223962	0.171848	-0.632366	-0.81606	0.005885	1.85587	-1.15464	0.331824
VAV3	3.93475	4.5399	-0.219402	1.23056	-0.214787	0.039819	-0.253155	-0.136693	-0.159438	-0.310239	-0.099152	0.255365	-0.301845	0.059888	-0.26526	-0.177967	-0.114533	0.100958	-0.166993	-0.29483	0.830403	-0.132927	-0.208548	-0.221103	-0.104046	-0.199108	0.644223	-0.133319	-0.099587	-0.289745	-0.256121	-0.183804	-0.33162	0.849747	-0.058435	-0.315475	0.302123	-0.161575	-0.261596	-0.119927	0.754438	-0.286635	-0.029426	-0.184963	-0.09531	-0.186081	-0.19816	-0.092263	-0.087865
PTGFRN	-0.805421	3.26591	1.80007	-0.388138	0.79337	-0.539899	1.24316	-0.36536	0.234052	-0.377645	-0.04037	0.027675	1.05749	0.327396	0.64876	0.053938	-0.40596	-0.399954	-0.39401	1.793	-0.490963	0.952679	0.533235	-0.080101	-0.289382	-0.439509	-0.393379	-0.309389	0.121206	-0.468658	0.937025	0.366545	-0.459621	-0.105676	-0.345425	-0.502778	-0.257415	0.409386	-0.118427	-0.352923	-0.06217	-0.471267	-0.182594	-0.413673	-0.219976	-0.073322	-0.410814	-0.207381	-0.411244
CEPT1	-0.920245	1.34544	-0.561243	-0.502962	1.48346	-0.625493	1.39518	2.09153	-0.515254	-0.653018	-0.63582	0.641	-0.531737	-0.663342	-0.651277	0.356026	0.928204	-0.205996	-0.469172	-0.639633	-0.617559	-0.500346	-0.24867	2.06604	-0.468027	-0.554334	-0.508203	1.11515	0.429324	-0.532418	1.54465	-0.525645	-0.737239	0.626258	-0.46025	-0.657316	-0.480446	0.506917	-0.606507	-0.467747	-0.512395	-0.43959	1.46503	1.70598	-0.235585	-0.080623	-0.540001	-0.020782	-0.177959
LPIN1	3.10687	3.74713	0.882661	-0.340823	0.426492	-0.318309	-0.442824	-0.318949	0.471547	-0.524875	-0.49226	0.661972	-0.493086	-0.407365	0.383194	-0.279944	-0.368196	0.235882	2.02548	-0.397568	-0.379837	-0.499461	1.82805	-0.349553	-0.142838	-0.333275	-0.351036	-0.187062	0.026875	1.28592	-0.28623	0.218325	-0.357611	-0.305801	1.53737	-0.28616	-0.314337	-0.394366	-0.398873	-0.210451	-0.359806	-0.0885	-0.20638	-0.375909	-0.307483	-0.369642	-0.229901	-0.133246	-0.40808
IAH1	3.20663	-0.628825	-0.393077	-0.334796	-0.449829	-0.457587	-0.430213	1.17211	2.6545	1.84118	-0.032846	1.29003	-0.477508	-0.495176	0.777338	-0.369557	0.279193	2.74341	-0.340668	0.729479	-0.449393	-0.516038	0.606541	-0.475162	-0.299861	1.48404	-0.340037	-0.422009	-0.451283	-0.145543	-0.52407	-0.357479	1.5593	1.05133	-0.292084	0.544887	0.497533	0.478692	-0.438341	-0.299581	-0.344229	-0.465235	-0.037524	-0.198987	-0.355766	-0.359756	0.491281	-0.374939	0.009035
NAV1	-0.465506	-0.330694	0.08542	0.33422	0.093909	0.367755	0.082259	-0.025445	-0.078508	0.014688	1.65446	0.174934	0.156687	0.030295	-0.086355	0.071496	0.010166	-0.060039	-0.054094	-0.184894	-0.144318	0.52788	0.491013	-0.136028	-0.008966	0.325623	0.082038	-0.20849	0.139283	-0.136762	-0.171036	-0.070906	0.201453	-0.185912	-0.00551	-0.198591	-0.000986	0.335568	-0.151767	0.241603	-0.057655	-0.05318	0.02504	-0.073758	-0.061758	-0.05241	0.945153	-0.088366	-0.065135
SPOCD1	-0.624416	0.099472	2.25222	0.807263	-0.193854	0.494036	-0.157343	0.553506	-0.221439	1.59123	1.35971	-0.271047	-0.207521	-0.271722	-0.299201	0.050495	-0.11341	-0.218949	-0.213004	-0.27765	-0.32173	-0.0143	1.02382	0.454273	-0.172197	-0.070264	0.144685	0.14946	0.025184	-0.029885	0.739284	-0.229816	-0.31592	-0.094988	0.13391	-0.361487	0.258121	-0.273159	0.943349	-0.171918	0.485816	-0.196256	0.42872	-0.232668	-0.228103	0.736695	0.925513	0.443766	-0.160205
PHC2	0.404567	-0.563267	0.115536	1.07319	0.304088	0.133721	-0.288889	1.88393	-0.00821	-0.44374	0.067761	-0.091682	0.460977	-0.093344	-0.350813	1.18995	-0.28706	-0.253592	-0.27511	-0.405909	0.609235	-0.427951	0.260595	-0.234809	-0.234303	-0.113108	1.07788	-0.315203	-0.14255	-0.308658	0.235986	0.629099	0.476039	0.388234	-0.017722	0.045207	1.05783	0.691331	-0.361573	1.96495	-0.188771	-0.355406	0.305458	-0.276296	-0.290208	0.017784	1.09763	0.708953	-0.326945
BTF3L4	2.09773	-1.13816	-0.597902	1.68926	1.15985	0.560497	1.08181	0.731243	-0.816454	0.509861	1.55438	0.427585	-0.986843	0.055677	0.476286	0.352165	-0.676298	1.00105	-0.850003	-0.824732	1.15901	0.294248	1.53276	-0.272496	1.41662	-0.34062	0.190261	0.312748	0.688429	-0.796905	-0.644733	0.489548	-0.308083	1.70724	-0.784394	-0.148272	-0.563288	-0.910157	-0.548796	0.68375	-0.853564	1.85521	0.30004	-0.869666	2.29454	-0.869091	-0.88117	-0.768299	1.23564
PDGFRA	-0.463767	-0.340512	0.144659	-0.046484	-0.12776	-0.21003	-0.141901	0.663333	0.30962	-0.220985	-0.18837	-0.125909	-0.189196	-0.170281	-0.13245	0.187998	0.524502	-0.0583	3.48925	-0.183154	-0.16108	1.36204	0.449072	-0.186849	-0.011548	0.541694	-0.051724	-0.194287	-0.16297	-0.170875	-0.235758	-0.069166	-0.28076	-0.184173	-0.003771	-0.200837	-0.023968	-0.11251	-0.150028	-0.011268	-0.055916	-0.176922	-0.209315	0.120644	-0.067453	-0.071443	-0.083523	0.065266	-0.025595
ARHGAP32	-0.683646	0.261892	-0.315778	-0.072855	-0.244488	0.705171	0.168601	1.4166	-0.295336	0.14314	-0.256342	-0.342845	-0.162672	-0.373526	-0.245757	0.157352	0.341408	-0.170026	-0.272234	0.317746	0.319	0.326354	0.451413	-0.267626	-0.201022	0.186655	1.31001	-0.394051	0.278326	0.996507	-0.444085	-0.2621	-0.286871	0.304326	-0.175681	0.262802	-0.243847	0.145354	1.13997	0.605254	0.155081	1.33182	0.062141	-0.138525	-0.280104	1.07464	-0.115257	0.41414	-0.263001
UBQLN1	-1.02398	0.220272	-0.861508	-0.809622	0.263336	1.64542	-0.678234	1.88301	-0.878877	-0.656198	0.562956	-0.155447	-0.898257	0.199996	0.831779	0.221122	-0.866413	-0.235496	3.6013	0.088299	-0.462111	0.251227	-0.441166	-0.759237	-0.543009	-0.382004	1.4204	-0.577511	0.538054	-0.08266	0.317031	0.0952	1.46832	0.601697	1.89962	-0.627803	-0.583307	-0.634819	-0.952136	-0.207676	-0.727302	0.583336	0.300686	-0.629706	1.09004	1.91632	-0.689462	-0.726316	-0.291244
DMTF1	-0.907849	-1.36841	-1.0952	2.81887	1.06853	0.423074	-0.866592	-1.02245	-0.948537	0.488608	1.59067	-0.268404	-1.165	0.808804	-0.383258	2.52263	-0.058659	0.199909	1.23687	-0.343215	1.17398	-0.858848	-1.2495	0.669653	-1.03945	-0.816702	0.295156	1.9407	-0.290925	-0.805394	0.095344	1.92785	2.23572	-1.20239	-0.582355	-1.1403	-1.02895	0.7605	0.166647	-1.03917	-0.383251	0.571769	1.47774	0.039864	0.318192	-1.02445	2.02542	-0.359128	-0.782944
LCA5	-0.747933	-0.624679	-0.388931	-0.33065	-0.340956	-0.476215	-0.417621	-0.307873	-0.360936	1.07827	-0.472537	-0.419325	-0.014186	1.12374	1.38585	-0.365411	-0.348472	1.18177	-0.336522	-0.467321	-0.427286	-0.002186	-0.505765	1.07385	1.65277	-0.183812	0.004956	0.453099	1.49139	1.19357	0.342422	-0.257415	0.484758	-0.468339	-0.232881	-0.485004	-0.308134	2.42829	1.7894	0.393001	-0.163947	0.016207	-0.219708	2.22455	-0.35162	2.4094	-0.262693	-0.370793	-0.388357
PHF21A	-0.627607	-0.504352	0.291951	0.553991	-0.106892	0.231813	0.953498	0.243211	-0.208883	0.023159	0.566919	-0.152998	-0.13074	-0.038956	-0.066247	-0.240974	-0.128344	0.000298	-0.216195	0.280474	-0.300473	-0.182499	0.612543	0.250311	-0.113096	0.39119	0.200008	-0.25558	0.324005	0.097135	0.589371	-0.125579	-0.082918	0.072934	0.543223	0.09541	-0.1668	-0.203767	-0.140654	0.711335	-0.127693	0.065494	0.322077	0.158348	-0.231293	0.648409	-0.235342	0.555973	-0.20391
HEY2	-1.02658	-0.903324	3.06844	-0.609295	-0.750749	1.76757	-0.704712	0.39687	-0.639581	0.768459	2.9135	0.633421	2.40138	2.51464	-0.39578	-0.644056	-0.627117	-0.621112	-0.512034	-0.624785	-0.723892	-0.790537	2.09215	1.0071	-0.57436	2.71202	-0.614536	-0.594582	-0.725782	-0.69792	-0.798569	-0.584593	-0.843572	-0.71602	-0.566583	2.58614	-0.586779	-0.455945	0.611415	-0.57408	0.386672	-0.670691	0.385176	-0.497458	0.937949	-0.22695	-0.564402	-0.043107	-0.667002
EGR4	1.17699	-0.491291	1.47386	-0.197263	-0.338717	-0.065948	0.600496	-0.174485	-0.227548	1.88095	3.54943	-0.285938	2.098	-0.357642	1.91065	1.48374	-0.215085	-0.209079	-0.203134	-0.333934	-0.31186	-0.378505	-0.372377	-0.337628	-0.162327	-0.248634	0.018735	-0.35753	-0.313749	-0.330614	-0.386537	-0.219946	-0.269123	-0.334952	-0.15455	-0.351616	-0.174747	-0.263289	-0.300807	-0.162048	-0.206695	-0.327702	-0.389516	-0.222798	-0.218233	0.046295	2.75298	0.466455	-0.254969
URB2	-0.59806	-0.474805	-0.239058	-0.180777	-0.252558	2.78515	0.110222	1.19107	1.22902	-0.338848	0.081374	-0.269452	-0.323489	0.08476	1.0383	0.166966	-0.16935	-0.192593	-0.186649	-0.317448	-0.295374	-0.30938	0.89134	1.58678	0.400587	-0.232148	-0.186018	0.324078	-0.297264	-0.029086	-0.370051	-0.184208	-0.415054	1.78637	-0.138064	-0.335131	-0.158261	-0.246803	1.41258	-0.145562	-0.19021	-0.104956	-0.373031	-0.206312	-0.201747	-0.156615	0.863825	-0.22092	-0.19771
EGLN1	2.35365	-0.313652	1.13102	1.80354	0.719102	-0.279898	0.813517	-0.507028	1.25062	-0.530905	-0.68225	-0.53888	-0.120791	-0.098232	0.673115	-0.305214	-0.558186	1.75322	-0.506065	-0.425517	0.396458	0.845723	0.360131	1.4231	-0.477055	0.253273	0.85044	-0.346827	-0.461623	-0.415621	-0.729638	0.661339	0.135858	-0.323295	-0.497651	-0.681536	1.98731	-0.351431	-0.586322	-0.467329	-0.496297	-0.09559	-0.121676	-0.234976	1.12763	1.20668	0.291197	-0.580507	-0.283997
COG2	-0.970847	2.18587	-0.611845	1.09818	-0.020128	-0.717111	-0.371517	-0.530787	0.168724	0.670347	0.276074	0.919773	-0.490579	1.98135	-0.448808	-0.320326	-0.532978	1.81305	-0.559436	0.119866	-0.56308	-0.688367	-0.24621	-0.536262	0.609421	-0.506819	-0.545544	1.06414	-0.670051	-0.50005	-0.101923	-0.576247	0.11397	-0.682978	0.154825	0.221104	1.40631	1.39284	-0.588929	2.18002	-0.562997	-0.559831	-0.597061	-0.288516	-0.574534	0.652394	-0.525115	2.87561	-0.209737
TAF5L	-0.550711	-0.427456	0.644873	-0.133428	-0.274882	0.676647	2.07364	-0.11065	-0.163713	-0.079789	-0.275314	0.497422	0.507844	-0.14845	-0.281742	-0.168189	-0.15125	0.197404	0.142177	-0.270099	-0.248025	-0.26043	-0.308542	1.05624	0.003263	-0.184799	-0.138668	-0.293695	0.215229	-0.266779	-0.122435	0.387164	-0.352951	-0.220458	-0.090715	-0.263389	0.311919	-0.199454	-0.236972	-0.098213	-0.14286	1.36625	0.121693	-0.158963	-0.154397	-0.158387	1.59893	-0.173571	-0.191134
STX6	-0.686906	-0.563652	-0.316813	-0.26012	-0.411077	-0.097876	2.23594	-0.148176	-0.299909	0.318376	-0.238382	-0.358298	0.808542	-0.243229	-0.388819	0.21322	1.8033	-0.28144	2.87292	-0.394719	0.645411	-0.438746	0.243231	-0.395492	-0.234688	-0.303519	-0.274864	-0.379348	1.35247	1.45245	-0.446844	1.1969	-0.074396	-0.407312	-0.226911	0.501596	-0.247107	-0.33565	0.492045	0.067955	-0.246048	-0.400062	-0.309527	0.601131	-0.136529	-0.228654	-0.306663	1.21369	-0.32733
CEP350	2.75903	3.27997	0.580242	1.57292	1.11359	0.952289	0.527346	-0.09292	1.00748	-0.819257	-0.245467	0.547295	1.42575	0.208567	0.372242	-0.888796	-1.07668	0.664449	-0.928661	0.37952	-0.446463	-0.501558	0.9509	-1.13283	0.741004	-1.05123	-0.178234	-0.89378	0.638763	0.404523	-0.965339	1.56917	-1.08175	-0.972472	-1.00875	-0.248068	0.384109	-0.994781	-0.803976	1.03059	-0.256678	0.145644	0.279945	0.630884	0.846666	0.217755	-1.01242	-0.558319	-0.65751
[truncated: 1,815 more rows]
[truncated: 43 more columns]

## Sheet: Gene_Clusters
Gene	Cluster
TCEB3	A
CLK1	A
MATR3	A
AKAP11	A
HSF2	A
TBPL1	A
MAGEC2	A
DDX20	A
ZBTB11	A
ARFGEF1	A
FGFR3	A
IKBKAP	A
ASNS	A
TCF3	A
PDCD2	A
SMARCE1	A
LMAN1	A
SLC25A3	A
REXO2	A
DDX43	A
BZW1	A
CCNT2	A
REST	A
MYNN	A
ZNF213	A
AKR1B1	A
SF3B2	A
PABPC4	A
CDV3	A
HECTD1	A
TDRD1	A
BRPF3	A
TMEM14A	A
MAGEB2	A
SLC25A1	A
TFIP11	A
FBXO7	A
RPL3	A
EIF5	A
APEX1	A
RABGGTA	A
SALL4	A
ADNP	A
PSMA7	A
MRGBP	A
ASB9	A
RBBP7	A
USP11	A
CHRAC1	A
LIN7B	A
GPI	A
GARS	A
SETX	A
ZFAND5	A
[truncated: 2,631 more rows]

## Sheet: Cell_States
SingleCells	State
[truncated: 92 more rows]
