# Supplementary material for: Chromatin and Single-Cell RNA-Seq Profiling Reveal Dynamic Signaling and Metabolic Transitions during Human Spermatogonial Stem Cell Development
Source: Cell Stem Cell. 2017 Oct 5;21(4):533–546.e6. doi: 10.1016/j.stem.2017.09.003 (PMC5832720; doi:10.1016/j.stem.2017.09.003)
Supplement: Table S4. Antibodies Used for Immunostaining Validation on Testicular Sections, Related to Figure 7 [file mmc5.xlsx]

## Sheet: Sheet1
Table of antibodies used for immunostaining validation on testicular sections
Cluster	Antigen	Antibody supplier - ref #	RRID of 1ary antibodies	Dilution	Species	Secondary antibody and detection	RRDI of 2ary antibodies
Cluster A marker	SSEA4	Cell Signaling Technology - MC813 – cat#4755	RRID:AB_1264259	25-100	mouse monoclonal	Donkey anti-Mouse IgG (H+L) Highly Cross-Adsorbed Secondary Antibody, Alexa Fluor 488	RRID:AB_141607
Cluster D marker	c-KIT (CD117)	R&D Systems – CD117 cat#AF332	RRID:AB_355302	25-100	goat polyclonal	Donkey anti-Goat IgG (H+L) Highly Cross-Absorbed Secondary Antibody, Alexa Fluor 555	RRID:AB_141788
Cluster A marker	cFGFR3	Santa Cruz Biotechnology clone C-15 - sc390423	RRID:AB_631511	500	rabbit polyclonal	Donkey anti-Rabbit IgG (H+L) Highly Cross-Adsorbed Secondary Antibody, Alexa Fluor 647	RRID:AB_2536183
Cluster A marker	nFGFR3	Santa Cruz Biotechnology clone B-9 - sc13121	RRID:AB_627596	500-1000	mouse monoclonal	Donkey anti-Mouse IgG (H+L) Highly Cross-Adsorbed Secondary Antibody, Alexa Fluor 488	RRID:AB_141607
A	DDX6	Atlas Antibodies - HPA024201	RRID:AB_10603562	500	rabbit polyclonal	Donkey anti-Rabbit IgG (H+L) Highly Cross-Adsorbed Secondary Antibody, Alexa Fluor 647	RRID:AB_2536183
A	TSPYL5	Atlas Antibodies - HPA031347	RRID:AB_10601454	5000	rabbit polyclonal	Donkey anti-Rabbit IgG (H+L) Highly Cross-Adsorbed Secondary Antibody, Alexa Fluor 647	RRID:AB_2536183
A	CBL	Atlas Antibodies - HPA027956	RRID:AB_10601094	500	rabbit polyclonal	Donkey anti-Rabbit IgG (H+L) Highly Cross-Adsorbed Secondary Antibody, Alexa Fluor 647	RRID:AB_2536183
B	SPOCD1	Atlas Antibodies - HPA031715	RRID:AB_2674008	300	rabbit polyclonal	Donkey anti-Rabbit IgG (H+L) Highly Cross-Adsorbed Secondary Antibody, Alexa Fluor 647	RRID:AB_2536183
B	ZKSCAN2	Atlas Antibodies - HPA049141	RRID:AB_2680652	250	rabbit polyclonal	Donkey anti-Rabbit IgG (H+L) Highly Cross-Adsorbed Secondary Antibody, Alexa Fluor 647	RRID:AB_2536183
B	FMRP	Abcam - ab27455	RRID:AB_732400	700	rabbit polyclonal	Donkey anti-Rabbit IgG (H+L) Highly Cross-Adsorbed Secondary Antibody, Alexa Fluor 647	RRID:AB_2536183
C	HERC5	Atlas Antibodies - HPA043929	RRID:AB_10962492	400	rabbit polyclonal	Donkey anti-Rabbit IgG (H+L) Highly Cross-Adsorbed Secondary Antibody, Alexa Fluor 647	RRID:AB_2536183
C	SSX1	Atlas Antibodies - HPA045683	RRID:AB_2679418	300	rabbit polyclonal	Donkey anti-Rabbit IgG (H+L) Highly Cross-Adsorbed Secondary Antibody, Alexa Fluor 647	RRID:AB_2536183
C	DMRT1	Atlas Antibodies - HPA027850	RRID:AB_10600868	1000	rabbit polyclonal	Donkey anti-Rabbit IgG (H+L) Highly Cross-Adsorbed Secondary Antibody, Alexa Fluor 647	RRID:AB_2536183
D	TRAPPC6A	Atlas Antibodies - HPA043043	RRID:AB_10794650	200	rabbit polyclonal	Donkey anti-Rabbit IgG (H+L) Highly Cross-Adsorbed Secondary Antibody, Alexa Fluor 647	RRID:AB_2536183
D	DNAJC9	Atlas Antibodies - HPA035215	RRID:AB_10603663	800	rabbit polyclonal	Donkey anti-Rabbit IgG (H+L) Highly Cross-Adsorbed Secondary Antibody, Alexa Fluor 647	RRID:AB_2536183
